# Supplementary material for: The impact of spray-induced gene silencing on cereal phyllosphere microbiota
Source: Environ Microbiome. 2025 Jan 8;20:1. doi: 10.1186/s40793-024-00660-8 (PMC11716504; doi:10.1186/s40793-024-00660-8)
Supplement: Supplementary file 5 — Supplementary Material 5 [file 40793_2024_660_MOESM5_ESM.xlsx]

## Sheet: bac_wheat
Additional file 5:
Table S4. Common and unique ASVs across the treatment.
AsvId	1_NT	2_NT_Fg	3_NSP	4_NSP_Fg	5_Cyp51	6_Cyp51_Fg	7_SdhB	8_SdhB_Fg
ASV65	1	1	1	1	0	1	0	1
ASV94	0	0	0	0	0	0	1	0
ASV773	0	0	0	1	0	0	0	0
ASV1010	0	1	0	0	0	0	0	0
ASV197	0	0	0	0	0	0	0	1
ASV326	0	0	0	1	0	0	0	0
ASV261	0	0	0	0	0	1	0	0
ASV10	0	0	1	1	1	1	1	0
ASV897	0	0	0	1	0	0	0	0
ASV201	0	0	0	0	0	1	0	0
ASV113	1	0	0	0	0	1	1	0
ASV297	0	1	0	0	1	0	0	1
ASV535	0	0	0	0	0	0	0	1
ASV109	0	0	1	0	0	1	0	0
ASV333	0	0	0	0	1	0	0	0
ASV449	0	0	0	0	0	0	1	0
ASV339	0	0	1	1	0	0	0	0
ASV626	0	0	1	0	0	0	0	0
ASV790	0	0	0	0	0	0	0	1
ASV286	0	0	0	1	0	0	0	0
ASV385	0	1	1	1	0	0	0	0
ASV723	0	1	0	0	0	0	0	0
ASV218	0	0	1	0	0	0	0	0
ASV323	0	0	0	1	0	1	0	0
ASV152	0	0	0	1	0	1	0	0
ASV777	0	0	0	0	0	1	0	0
ASV861	0	0	0	0	1	0	0	0
ASV305	0	0	0	0	1	0	0	0
ASV957	1	0	0	0	0	0	0	0
ASV7	1	1	1	1	1	1	0	1
ASV432	0	0	0	0	1	0	0	0
ASV140	0	1	1	0	0	0	1	0
ASV22	1	0	1	1	0	1	1	1
ASV903	0	0	0	0	0	1	0	0
ASV408	0	0	0	1	0	0	0	0
ASV767	1	0	0	0	0	0	0	0
ASV170	0	0	0	0	0	1	0	1
ASV134	0	0	0	1	1	1	0	0
ASV95	0	0	1	0	0	0	0	0
ASV540	1	0	0	1	0	0	0	0
ASV912	0	0	0	1	0	0	0	0
ASV334	0	0	0	0	1	0	0	0
ASV508	0	0	0	1	0	0	0	0
ASV93	1	0	1	1	1	0	0	1
ASV253	0	0	0	0	0	0	1	0
ASV519	0	1	0	0	0	0	0	0
ASV255	0	0	0	1	0	0	0	0
ASV786	0	0	0	1	0	0	0	0
ASV565	1	0	0	0	0	0	0	0
ASV707	0	0	0	1	0	0	0	0
ASV592	0	1	0	0	0	0	0	0
ASV32	0	1	1	1	1	0	0	1
ASV198	0	0	1	1	0	0	0	0
ASV837	0	1	0	0	0	0	0	0
ASV825	0	0	0	0	0	0	0	1
ASV79	1	0	0	1	1	1	0	0
ASV308	1	0	0	0	0	0	0	1
ASV850	0	0	0	0	0	1	0	0
ASV358	1	0	0	0	0	0	0	0
ASV86	0	0	1	0	0	0	0	0
ASV552	0	0	0	0	0	0	0	1
ASV738	0	0	0	0	1	0	0	0
ASV248	0	0	0	1	0	0	0	0
ASV257	0	0	0	1	1	0	0	0
ASV347	0	0	0	0	0	0	0	1
ASV249	0	0	1	0	0	0	0	0
ASV127	0	0	0	0	0	0	1	1
ASV548	0	0	0	1	0	0	0	0
ASV776	0	0	0	0	0	1	0	0
ASV294	0	0	0	0	1	0	0	0
ASV415	0	1	0	0	0	0	0	0
ASV250	0	0	0	0	1	0	0	0
ASV184	0	0	1	0	0	0	0	0
ASV516	0	0	0	0	0	0	0	1
ASV611	0	0	1	0	0	0	0	0
ASV952	0	0	0	1	0	0	0	0
ASV620	0	0	1	0	0	0	0	0
ASV706	0	0	0	1	0	0	0	0
ASV499	0	0	1	0	0	0	0	0
ASV343	0	0	0	1	0	0	0	1
ASV518	0	1	0	1	0	0	0	0
ASV676	0	0	0	0	0	1	0	0
ASV601	0	0	0	0	1	0	0	0
ASV648	0	0	0	0	0	0	0	1
ASV421	0	0	0	0	1	0	0	0
ASV192	0	0	0	0	0	1	0	0
ASV467	0	0	1	0	0	0	0	0
ASV866	0	1	0	0	0	0	0	0
ASV430	0	0	1	0	0	0	0	0
ASV559	0	0	0	1	0	0	0	0
ASV324	0	0	0	0	0	0	1	0
ASV114	0	0	1	0	1	0	1	1
ASV980	1	0	0	0	0	0	0	0
ASV579	0	1	0	0	0	0	0	0
ASV280	0	0	0	0	0	0	1	0
ASV982	0	1	0	0	0	0	0	0
ASV389	1	0	0	0	0	0	0	0
ASV77	0	0	0	0	1	0	0	0
ASV736	0	0	0	1	0	0	0	0
ASV49	0	1	0	1	0	0	1	1
ASV399	0	1	0	0	0	0	0	0
ASV721	0	0	0	0	0	0	0	1
ASV145	0	0	0	0	0	0	0	1
ASV665	0	0	0	0	0	1	0	0
ASV171	1	0	0	0	1	1	0	1
ASV386	0	0	0	1	0	0	0	0
ASV181	0	0	0	1	1	0	0	0
ASV939	0	0	0	1	0	0	0	0
ASV1002	0	0	0	0	0	1	0	0
ASV103	0	0	1	1	1	0	0	0
ASV141	0	0	0	0	0	0	1	0
ASV52	0	1	1	1	1	1	0	1
ASV436	0	0	0	0	0	1	0	0
ASV429	0	1	1	0	0	0	0	0
ASV660	0	1	0	0	0	0	0	0
ASV700	1	0	0	0	0	0	0	0
ASV781	0	1	0	0	0	0	0	0
ASV104	0	0	0	0	1	1	1	0
ASV382	0	0	0	0	1	0	0	0
ASV67	0	0	1	1	0	0	0	0
ASV634	0	0	1	0	0	0	0	0
ASV515	0	0	0	0	0	1	0	0
ASV585	0	0	0	1	0	0	0	0
ASV125	0	0	1	1	1	0	0	0
ASV175	0	0	1	0	1	1	0	1
ASV696	0	0	0	0	0	1	0	0
ASV554	1	0	0	0	0	0	0	0
ASV183	0	1	0	0	0	0	0	0
ASV659	0	1	0	0	0	0	0	0
ASV379	0	1	0	0	0	0	0	0
ASV376	0	1	0	0	0	0	0	0
ASV841	0	0	0	0	0	1	0	0
ASV388	0	0	0	0	1	0	0	0
ASV745	0	0	1	0	0	0	0	0
ASV553	1	0	0	0	0	0	0	0
ASV319	0	0	0	1	0	0	0	0
ASV901	0	0	0	1	0	0	0	0
ASV569	0	0	0	1	0	0	0	0
ASV484	0	0	0	0	0	0	1	0
ASV362	0	0	0	0	0	0	1	0
ASV99	0	0	1	1	0	0	0	0
ASV1	1	1	1	1	1	1	1	1
ASV98	0	0	0	0	0	0	0	1
ASV374	0	1	0	0	0	0	0	0
ASV514	0	0	0	0	1	0	0	0
ASV556	0	1	0	0	0	0	0	1
ASV365	1	0	0	0	0	0	0	0
ASV889	0	0	0	0	1	0	0	0
ASV252	0	0	0	1	0	0	0	0
ASV888	0	0	0	0	1	0	0	0
ASV149	0	0	0	0	1	0	1	1
ASV475	0	0	0	0	1	0	0	0
ASV823	0	0	0	0	0	0	0	1
ASV571	0	0	0	1	0	0	0	0
ASV487	0	0	0	0	0	1	0	0
ASV234	0	0	1	0	0	0	0	0
ASV143	0	0	0	1	1	0	0	0
ASV64	0	0	1	1	0	1	0	0
ASV457	0	0	0	0	1	0	0	0
ASV290	0	1	0	0	0	0	0	0
ASV306	0	0	0	0	0	0	0	1
ASV513	0	0	0	1	0	0	0	0
ASV414	0	0	0	0	0	0	0	1
ASV502	0	0	0	0	0	1	0	0
ASV492	0	0	0	0	0	1	0	0
ASV240	1	1	0	0	0	0	0	1
ASV330	0	0	1	0	0	0	0	0
ASV827	0	1	0	0	0	0	0	0
ASV456	0	0	0	1	0	0	0	0
ASV84	0	0	1	0	1	1	0	0
ASV584	0	0	0	1	0	0	0	0
ASV686	0	0	0	1	0	0	0	0
ASV657	0	0	0	0	0	0	1	0
ASV301	0	0	0	0	0	0	0	1
ASV539	0	0	0	0	0	0	1	0
ASV135	0	0	1	0	0	0	0	1
ASV19	0	0	0	0	0	0	1	1
ASV654	0	0	0	1	0	0	0	0
ASV544	0	0	0	0	1	0	0	0
ASV354	0	0	0	0	0	1	0	0
ASV877	0	0	0	1	0	0	0	0
ASV311	0	0	1	0	0	0	0	0
ASV582	0	0	0	1	0	0	0	0
ASV265	0	0	1	0	0	0	0	0
ASV920	0	0	0	1	0	0	0	0
ASV839	0	0	0	1	0	0	0	0
ASV47	0	0	1	0	1	0	1	0
ASV501	0	0	0	1	0	0	0	0
ASV191	0	0	0	0	0	1	1	0
ASV72	0	0	1	0	1	1	0	0
ASV238	1	0	0	0	0	1	0	0
ASV560	0	0	0	0	1	0	0	0
ASV477	0	0	0	0	0	1	0	0
ASV309	0	0	0	0	1	0	0	0
ASV317	0	0	0	0	0	0	0	1
ASV4	0	0	1	0	1	1	1	1
ASV425	0	0	0	0	0	0	1	0
ASV29	0	0	0	0	1	0	1	1
ASV466	0	1	0	0	0	0	0	0
ASV587	0	0	0	0	0	1	0	0
ASV859	0	0	0	1	0	0	0	0
ASV865	0	0	0	0	0	0	0	1
ASV378	0	0	0	0	0	1	0	0
ASV885	0	0	0	1	0	0	0	0
ASV806	0	1	0	0	0	0	0	0
ASV363	0	0	0	0	0	0	1	0
ASV206	0	1	0	1	0	0	0	0
ASV618	0	0	1	0	0	0	0	0
ASV953	0	0	0	0	1	0	0	0
ASV726	0	0	0	1	0	0	0	0
ASV251	0	0	0	0	0	1	0	1
ASV727	0	0	0	0	0	1	0	0
ASV55	0	0	1	0	0	1	1	1
ASV720	0	0	0	0	0	0	0	1
ASV58	0	0	1	1	0	1	1	1
ASV138	0	0	1	0	0	0	0	0
ASV1005	0	1	0	0	0	0	0	0
ASV229	0	0	1	0	0	0	0	0
ASV671	0	0	1	0	0	0	0	0
ASV664	0	0	0	0	1	0	0	0
ASV577	0	0	0	0	0	0	0	1
ASV402	0	0	0	1	0	0	0	0
ASV285	0	0	0	1	0	0	0	0
ASV978	0	0	0	0	0	0	0	1
ASV836	0	1	0	0	0	0	0	0
ASV106	1	0	0	0	0	1	0	0
ASV68	0	0	0	0	1	0	1	0
ASV530	0	0	0	0	1	0	0	0
ASV667	0	0	0	0	0	0	0	1
ASV142	0	0	1	0	0	0	0	0
ASV157	0	0	0	0	0	0	1	0
ASV848	0	0	0	0	0	1	0	0
ASV3	1	0	1	0	0	1	1	1
ASV282	0	0	0	0	0	1	0	0
ASV668	0	0	0	0	0	0	0	1
ASV423	0	0	0	0	0	1	0	0
ASV803	0	0	0	0	0	0	0	1
ASV34	1	1	1	1	1	1	1	1
ASV237	1	0	0	0	0	0	0	0
ASV342	0	0	0	0	0	0	0	1
ASV270	0	0	0	0	0	0	0	1
ASV683	0	0	0	1	0	0	0	0
ASV155	0	0	0	1	0	0	0	1
ASV37	0	1	0	0	0	0	1	1
ASV156	0	0	1	1	0	0	1	0
ASV369	0	0	0	0	0	0	1	0
ASV961	0	0	0	1	0	0	0	0
ASV396	0	0	1	0	0	0	0	0
ASV132	1	0	0	0	0	0	0	1
ASV1009	0	0	0	0	0	1	0	0
ASV284	0	0	0	0	0	0	1	0
ASV235	0	0	0	0	0	1	0	0
ASV708	0	0	0	1	0	0	0	0
ASV96	0	0	1	1	0	0	0	0
ASV272	0	0	1	0	0	0	0	0
ASV712	0	0	0	1	0	0	0	0
ASV173	0	0	1	1	0	0	0	0
ASV670	0	1	0	0	0	0	0	0
ASV679	0	0	0	0	0	0	0	1
ASV631	1	0	0	0	0	0	0	0
ASV147	0	0	1	0	0	0	0	0
ASV341	0	0	0	0	0	1	0	0
ASV697	0	0	0	0	0	1	0	0
ASV351	0	0	0	0	1	0	0	0
ASV482	0	0	0	0	0	1	0	0
ASV757	0	0	0	1	0	0	0	0
ASV740	0	0	0	0	0	1	0	0
ASV364	0	0	0	0	0	0	0	1
ASV635	0	0	0	1	0	0	0	0
ASV583	0	0	0	1	0	0	0	0
ASV754	0	1	0	0	0	0	0	0
ASV275	0	0	1	1	0	0	0	0
ASV241	0	0	1	0	0	0	0	0
ASV61	0	1	1	0	0	0	0	0
ASV816	0	1	0	0	0	0	0	0
ASV624	0	1	0	0	0	0	0	0
ASV924	0	1	0	0	0	0	0	0
ASV165	0	0	1	0	1	0	0	0
ASV808	0	0	1	0	0	0	0	0
ASV39	0	1	0	1	0	0	1	0
ASV287	0	0	0	0	1	0	0	0
ASV443	0	0	1	0	0	0	0	0
ASV830	0	0	1	0	0	0	0	0
ASV25	0	0	0	0	0	0	1	1
ASV340	0	0	0	1	0	1	0	0
ASV85	0	0	0	0	0	0	1	1
ASV121	0	1	0	1	1	0	0	0
ASV759	0	0	0	0	0	1	0	0
ASV568	0	0	0	1	0	0	0	0
ASV352	0	0	0	0	1	0	0	0
ASV221	0	0	1	1	0	0	0	0
ASV826	0	1	0	0	0	0	0	0
ASV220	1	0	0	0	0	0	0	0
ASV621	0	0	0	1	0	0	0	0
ASV529	0	0	0	1	0	0	0	0
ASV48	0	0	1	1	1	0	1	0
ASV108	0	0	1	1	0	0	1	1
ASV902	0	0	0	0	0	1	0	0
ASV602	0	0	0	0	1	0	0	0
ASV105	0	0	1	0	1	0	0	0
ASV800	0	0	0	0	0	1	0	0
ASV89	0	0	1	1	1	1	1	0
ASV725	0	0	0	1	0	0	0	0
ASV507	0	0	0	1	0	0	0	0
ASV73	0	0	0	1	0	0	1	1
ASV383	0	0	1	0	0	0	0	0
ASV1007	0	0	0	0	1	0	0	0
ASV2	1	1	0	1	0	1	1	1
ASV168	0	0	0	1	0	1	0	1
ASV57	0	0	0	0	1	1	0	0
ASV766	0	0	0	0	0	0	0	1
ASV278	0	0	0	0	1	0	0	0
ASV254	0	0	0	0	0	0	0	1
ASV182	0	0	0	0	1	0	1	0
ASV154	0	0	1	0	0	0	0	0
ASV148	0	0	1	0	0	0	0	0
ASV283	0	0	0	0	0	1	0	0
ASV228	1	0	0	0	0	1	0	0
ASV303	0	0	0	0	0	0	0	1
ASV172	0	0	1	0	0	0	0	0
ASV719	0	0	0	0	0	0	0	1
ASV291	0	1	0	0	0	0	0	1
ASV947	0	1	0	0	0	0	0	0
ASV60	1	1	1	0	0	1	1	1
ASV44	0	1	1	1	1	1	1	1
ASV445	0	0	0	1	0	0	0	0
ASV787	0	0	0	1	0	0	0	0
ASV521	0	0	1	0	0	1	0	0
ASV547	1	0	0	0	0	0	0	0
ASV493	0	0	0	0	0	1	0	0
ASV427	0	1	0	0	0	0	0	0
ASV394	1	0	0	0	0	1	0	0
ASV337	0	0	0	0	0	0	0	1
ASV619	0	0	1	0	0	0	0	0
ASV31	0	1	1	0	1	1	1	1
ASV818	0	0	0	1	0	0	0	0
ASV930	0	0	0	0	0	1	0	0
ASV710	0	1	0	0	0	0	0	0
ASV628	0	0	0	0	1	0	0	0
ASV815	1	0	0	1	0	0	0	0
ASV401	0	0	1	0	0	0	0	0
ASV923	0	1	0	0	0	0	0	0
ASV703	0	1	0	0	0	0	0	0
ASV224	0	0	0	0	1	0	0	0
ASV744	1	0	0	0	0	0	0	0
ASV768	1	0	0	0	0	0	0	0
ASV120	0	0	1	0	0	0	0	0
ASV411	0	0	0	1	0	0	0	0
ASV232	0	0	0	0	1	0	0	0
ASV82	0	1	1	0	0	1	0	0
ASV395	0	1	0	0	0	0	0	0
ASV701	0	1	0	0	0	0	0	0
ASV633	0	0	1	0	0	0	0	0
ASV441	0	0	0	0	1	0	0	0
ASV107	1	1	0	1	1	1	0	0
ASV75	0	0	1	0	1	1	0	1
ASV937	0	0	1	0	0	0	0	0
ASV70	0	1	1	1	1	0	1	0
ASV276	0	0	0	1	0	0	0	1
ASV693	0	0	0	1	0	0	0	0
ASV392	0	0	0	0	0	0	0	1
ASV83	0	0	0	0	0	0	1	0
ASV177	0	0	0	0	0	0	1	0
ASV300	0	0	0	0	0	1	0	0
ASV588	0	0	0	0	0	0	0	1
ASV627	0	0	1	0	0	0	0	1
ASV882	0	1	0	0	0	0	0	0
ASV977	0	0	0	1	0	0	0	0
ASV464	0	0	0	1	0	0	0	0
ASV596	0	0	1	0	0	0	0	0
ASV279	0	0	0	0	0	0	1	1
ASV223	0	0	1	1	0	0	0	0
ASV761	0	0	0	0	0	1	0	0
ASV211	1	0	0	1	0	0	0	0
ASV260	0	0	0	1	0	0	0	0
ASV489	0	0	0	1	0	0	0	0
ASV256	0	0	0	1	0	0	0	1
ASV117	0	1	0	1	0	1	0	0
ASV645	0	0	0	1	0	1	0	0
ASV42	0	0	1	1	1	0	0	1
ASV946	0	1	0	0	0	0	0	0
ASV189	0	0	1	0	1	0	0	0
ASV483	0	0	0	0	0	1	0	0
ASV59	0	0	0	0	0	0	1	1
ASV391	0	0	1	0	0	0	0	0
ASV377	0	0	0	1	0	0	0	0
ASV561	0	0	0	0	0	1	0	0
ASV66	0	0	0	0	0	1	0	1
ASV115	0	0	1	1	0	1	0	0
ASV370	0	0	1	0	0	0	0	0
ASV46	1	1	1	1	1	0	0	0
ASV45	0	1	1	1	1	0	0	0
ASV176	0	0	0	0	1	1	0	0
ASV774	0	0	0	1	0	0	0	0
ASV793	1	0	0	0	0	0	0	0
ASV35	0	0	1	1	1	0	0	0
ASV854	0	1	0	0	0	0	0	0
ASV164	1	0	1	0	0	0	0	0
ASV617	0	1	0	0	0	0	0	0
ASV625	0	0	1	0	0	0	0	0
ASV327	0	0	0	0	1	0	0	0
ASV758	0	0	0	1	0	0	0	0
ASV731	0	1	0	0	0	0	0	0
ASV461	0	1	0	0	0	0	0	0
ASV983	0	0	1	0	0	0	0	0
ASV931	0	0	0	0	0	1	0	0
ASV604	0	0	0	0	0	1	0	0
ASV137	0	0	1	0	0	0	0	0
ASV88	1	0	1	0	1	1	0	0
ASV219	0	0	0	1	1	0	0	0
ASV751	0	0	0	0	0	1	0	0
ASV444	0	0	0	1	0	0	0	0
ASV699	0	0	0	0	0	0	0	1
ASV242	0	0	0	0	1	0	0	0
ASV677	0	0	0	0	0	1	0	0
ASV730	1	0	0	0	0	0	0	0
ASV304	0	0	0	0	0	1	0	0
ASV325	0	0	1	0	0	0	0	0
ASV225	0	0	0	1	0	0	0	0
ASV644	0	1	0	1	0	0	0	0
ASV465	0	0	0	0	0	0	0	1
ASV564	1	0	0	0	0	0	0	0
ASV975	0	1	0	0	0	0	0	0
ASV209	0	0	1	0	0	0	0	0
ASV178	0	0	0	1	1	1	0	0
ASV778	0	0	0	0	0	1	0	0
ASV474	0	0	0	1	0	0	0	0
ASV450	0	0	0	0	0	0	0	1
ASV879	0	0	0	0	0	1	0	0
ASV233	0	0	0	0	0	0	0	1
ASV462	0	1	0	1	0	0	0	0
ASV960	0	0	0	1	0	0	0	0
ASV23	0	1	1	1	1	0	1	1
ASV112	1	1	1	1	1	1	0	0
ASV799	0	0	0	0	1	0	0	0
ASV713	0	0	0	1	0	0	0	0
ASV538	0	0	0	1	0	0	0	0
ASV688	0	0	0	0	0	0	1	0
ASV150	0	0	0	1	1	0	0	0
ASV549	0	0	0	0	0	1	0	0
ASV81	0	0	1	1	0	1	0	0
ASV14	0	0	0	0	0	0	1	1
ASV447	0	1	0	0	0	0	0	0
ASV87	0	0	0	1	1	1	0	0
ASV56	0	1	1	1	1	0	0	0
ASV907	1	0	0	0	0	0	0	0
ASV15	0	0	0	0	0	0	1	1
ASV655	0	0	0	1	0	0	0	0
ASV870	0	0	0	1	0	0	0	0
ASV258	1	0	0	0	0	0	1	0
ASV674	0	0	0	1	0	0	0	0
ASV906	0	0	0	0	0	0	1	0
ASV452	0	0	1	1	0	0	0	0
ASV742	0	0	0	0	0	0	0	1
ASV792	1	0	0	0	0	0	0	0
ASV118	0	0	1	1	1	0	0	0
ASV387	0	0	0	0	1	0	0	0
ASV212	0	0	1	0	0	0	0	0
ASV622	0	0	0	0	0	1	0	0
ASV80	0	1	0	0	0	1	1	1
ASV788	0	0	0	0	0	1	0	0
ASV675	0	0	0	1	0	0	0	0
ASV846	0	0	0	1	0	0	0	0
ASV455	0	0	0	1	0	0	0	0
ASV9	0	1	1	1	1	1	1	1
ASV315	0	0	0	0	1	1	0	0
ASV775	0	0	0	1	0	0	0	0
ASV90	1	1	1	0	0	1	1	1
ASV950	0	0	0	1	0	0	0	0
ASV357	0	0	0	0	0	0	0	1
ASV809	0	0	0	1	0	0	0	0
ASV128	0	0	0	0	0	0	0	1
ASV481	0	0	1	0	0	0	0	0
ASV878	0	0	0	0	0	1	0	0
ASV40	1	1	1	0	0	1	1	0
ASV486	0	0	0	0	1	0	0	0
ASV13	1	0	1	1	0	0	1	1
ASV663	0	0	0	1	0	0	0	0
ASV417	0	0	0	1	0	0	0	0
ASV344	0	0	0	0	1	0	0	0
ASV216	0	0	0	1	0	0	0	0
ASV991	1	0	0	0	0	0	0	0
ASV174	0	0	1	1	1	0	0	0
ASV495	0	0	0	0	0	0	0	1
ASV406	0	0	0	1	0	0	0	0
ASV350	0	0	1	0	0	1	0	0
ASV536	1	0	0	0	0	0	0	0
ASV791	1	0	0	0	0	0	0	0
ASV748	0	0	0	1	0	0	0	0
ASV656	0	0	0	0	0	0	1	0
ASV110	0	1	1	0	0	0	0	0
ASV273	0	0	0	0	1	0	0	0
ASV908	1	0	0	0	0	0	0	0
ASV269	0	0	0	0	0	1	0	0
ASV129	0	1	0	0	0	0	0	0
ASV910	0	0	0	1	0	0	0	0
ASV855	0	1	0	0	0	0	0	0
ASV895	0	1	0	0	0	0	0	0
ASV702	0	1	0	0	0	0	0	0
ASV5	1	1	1	1	1	1	1	1
ASV662	0	0	1	0	0	0	0	0
ASV16	1	1	1	1	1	1	1	1
ASV435	0	0	0	1	0	0	0	0
ASV126	0	0	1	1	0	0	0	0
ASV390	0	0	1	0	0	0	0	0
ASV193	0	0	1	0	0	1	0	0
ASV368	0	0	0	0	0	1	0	0
ASV497	0	1	0	0	0	0	0	0
ASV41	0	1	1	1	1	1	0	0
ASV867	0	1	0	0	0	0	0	0
ASV307	0	0	0	0	0	0	0	1
ASV496	0	1	0	0	0	0	0	0
ASV658	1	0	0	0	0	0	0	0
ASV349	1	0	0	0	0	0	0	0
ASV293	0	0	1	0	0	0	0	0
ASV459	1	0	0	0	0	0	0	0
ASV214	0	0	1	0	0	0	0	0
ASV741	0	0	0	0	0	0	0	1
ASV403	0	1	0	0	0	0	0	0
ASV876	0	0	0	1	0	0	0	0
ASV263	0	0	0	0	0	0	1	0
ASV329	0	0	1	0	0	0	0	0
ASV1013	0	1	0	0	0	0	0	0
ASV74	0	0	0	1	0	0	1	1
ASV50	0	1	1	1	1	0	0	1
ASV831	0	0	0	0	0	1	0	0
ASV53	0	0	0	1	1	1	1	0
ASV591	1	0	0	0	0	0	0	0
ASV615	0	0	0	0	0	1	0	0
ASV632	0	1	0	0	0	0	0	0
ASV881	0	0	0	0	0	0	0	1
ASV669	1	0	0	0	0	0	0	0
ASV190	0	0	0	0	0	1	0	0
ASV526	0	0	0	1	0	0	0	0
ASV899	0	0	0	1	0	0	0	0
ASV734	0	0	0	1	0	0	0	0
ASV984	0	0	1	0	0	0	0	0
ASV295	0	0	0	0	0	0	1	0
ASV111	0	0	1	1	0	0	0	1
ASV119	0	1	1	0	0	0	0	0
ASV243	0	0	0	0	0	0	0	1
ASV264	1	0	0	0	0	0	0	0
ASV180	0	0	0	1	1	0	0	0
ASV958	0	1	0	0	0	0	0	0
ASV590	0	0	0	0	0	0	0	1
ASV898	0	0	0	1	0	0	0	0
ASV789	0	0	0	0	0	0	0	1
ASV543	0	0	0	1	0	0	0	0
ASV570	0	0	0	1	0	0	0	0
ASV795	0	0	0	1	0	0	0	0
ASV244	0	0	1	0	0	0	0	0
ASV976	0	0	0	1	0	0	0	0
ASV100	1	0	1	1	0	0	0	0
ASV8	0	1	1	1	1	1	1	1
ASV491	1	0	0	0	0	0	1	0
ASV807	0	0	1	0	0	0	0	0
ASV123	1	0	0	0	0	0	1	0
ASV151	0	0	0	1	0	0	0	1
ASV880	0	0	0	0	0	0	1	0
ASV753	0	1	0	0	0	0	0	0
ASV167	0	0	0	1	0	0	0	1
ASV643	0	1	0	0	0	0	0	0
ASV195	0	0	0	0	1	0	0	0
ASV28	0	1	1	0	1	1	1	1
ASV412	0	0	0	0	0	0	1	0
ASV246	0	0	0	1	1	1	0	0
ASV921	0	0	0	0	0	1	0	0
ASV213	0	0	0	0	0	1	0	0
ASV737	0	0	0	0	1	0	0	0
ASV580	0	1	0	0	0	0	0	0
ASV153	0	1	1	0	0	0	0	0
ASV894	1	0	0	0	0	0	0	0
ASV131	0	0	0	0	0	0	1	0
ASV557	0	0	1	0	0	0	0	0
ASV454	0	0	1	0	0	0	0	0
ASV413	0	0	0	0	0	0	1	0
ASV162	0	0	1	1	0	1	0	0
ASV523	0	0	0	0	0	0	1	0
ASV97	0	0	1	0	0	1	0	0
ASV336	0	0	0	0	0	1	0	0
ASV528	0	0	0	1	0	0	0	0
ASV603	0	0	0	0	1	0	0	0
ASV966	0	1	0	0	0	0	0	0
ASV54	1	1	1	0	1	1	0	1
ASV963	0	0	0	0	1	0	0	0
ASV709	0	0	0	0	1	0	0	0
ASV607	0	1	0	0	0	0	0	0
ASV864	0	0	0	0	0	0	0	1
ASV715	0	0	0	1	0	0	0	0
ASV463	0	0	0	1	0	0	0	0
ASV460	1	0	0	0	0	0	0	0
ASV598	0	0	0	0	1	0	0	0
ASV12	0	1	1	1	1	1	1	1
ASV886	0	0	0	1	0	0	0	0
ASV566	0	1	0	0	0	0	0	0
ASV92	1	0	1	1	0	0	0	0
ASV17	0	1	1	1	1	1	1	1
ASV469	0	0	0	0	1	0	0	0
ASV932	0	0	0	0	0	0	0	1
ASV890	0	0	0	0	0	1	0	0
ASV322	0	0	0	1	0	1	0	0
ASV711	0	0	1	0	0	0	0	0
ASV345	0	0	1	0	0	0	0	0
ASV797	0	0	0	1	0	0	0	0
ASV267	0	0	1	0	0	0	0	0
ASV69	0	0	0	0	0	0	0	1
ASV948	0	1	0	0	0	0	0	0
ASV230	0	0	1	1	0	0	0	0
ASV353	0	0	0	0	1	0	0	0
ASV161	0	1	0	0	0	1	0	0
ASV346	0	0	0	0	0	1	0	0
ASV586	0	0	0	0	1	0	0	0
ASV21	0	1	1	1	1	0	0	0
ASV101	0	1	0	0	1	1	1	0
ASV503	0	0	0	0	0	1	0	0
ASV574	0	0	0	0	0	1	0	0
ASV200	1	0	0	0	0	0	0	0
ASV139	0	0	0	1	0	0	0	0
ASV782	0	0	1	0	0	0	0	0
ASV122	0	1	1	1	0	0	0	0
ASV227	0	0	0	0	1	0	0	0
ASV372	0	0	0	0	0	1	0	0
ASV471	0	0	0	0	0	1	0	0
ASV361	0	0	0	1	0	1	0	0
ASV532	0	0	0	0	0	1	0	0
ASV653	0	0	1	0	0	0	0	0
ASV371	0	0	0	0	1	0	0	0
ASV217	0	0	0	0	0	0	1	0
ASV78	0	0	1	1	1	0	1	0
ASV331	0	0	1	0	0	0	0	0
ASV817	0	0	1	0	0	0	0	0
ASV612	0	0	0	1	0	0	0	0
ASV911	0	0	0	1	0	0	0	0
ASV589	0	0	0	0	0	0	0	1
ASV681	1	0	0	0	0	0	0	0
ASV404	0	0	0	0	0	0	1	0
ASV685	0	0	0	1	0	0	0	0
ASV400	0	0	1	0	0	0	0	0
ASV871	0	0	0	1	0	0	0	0
ASV642	0	1	0	0	0	0	0	0
ASV936	0	0	1	0	0	0	0	0
ASV186	1	0	0	0	0	1	0	0
ASV531	0	0	0	0	0	1	0	0
ASV732	0	1	0	0	0	0	0	0
ASV146	0	0	1	0	0	0	0	0
ASV796	0	0	0	1	0	0	0	0
ASV739	0	0	0	0	1	0	0	0
ASV934	0	1	0	0	0	0	0	0
ASV239	0	0	0	0	0	1	0	1
ASV312	0	0	1	0	0	0	0	0
ASV136	0	0	0	0	1	0	0	0
ASV639	0	0	0	0	0	0	0	1
ASV199	0	0	0	0	1	0	0	0
ASV422	0	0	0	0	0	1	0	0
ASV262	0	0	0	0	0	0	0	1
ASV802	0	0	0	0	0	0	1	0
ASV259	0	1	0	1	0	0	0	0
ASV510	0	0	0	0	0	0	0	1
ASV338	0	0	0	0	0	1	0	0
ASV63	0	0	0	1	0	1	0	1
ASV208	0	0	0	0	1	0	1	0
ASV62	1	1	0	0	1	1	1	1
ASV964	0	0	0	0	0	1	0	0
ASV11	0	0	1	1	1	1	1	1
ASV511	0	0	0	0	0	0	0	1
ASV661	0	0	1	0	0	0	0	0
ASV196	0	0	0	1	0	1	0	0
ASV756	0	0	0	1	0	0	0	0
ASV517	0	1	0	0	0	0	0	0
ASV328	0	0	1	0	0	0	0	0
ASV116	0	0	0	1	1	0	0	0
ASV124	0	1	0	1	1	0	0	1
ASV36	0	0	1	1	1	0	0	1
ASV534	0	0	0	0	0	0	0	1
ASV900	0	0	0	1	0	0	0	0
ASV498	0	0	0	1	0	0	0	0
ASV769	0	0	1	0	0	0	0	0
ASV207	0	0	1	0	0	0	0	0
ASV277	0	0	0	0	1	0	0	0
ASV320	0	0	0	0	0	0	0	1
ASV222	0	0	1	0	0	0	0	1
ASV610	0	1	0	0	0	0	0	0
ASV995	0	0	0	0	1	0	0	0
ASV545	0	0	0	0	1	0	0	0
ASV873	0	0	0	1	0	0	0	0
ASV636	0	0	0	0	1	0	0	0
ASV728	0	0	0	0	0	0	1	0
ASV393	1	0	0	0	0	0	0	0
ASV102	0	0	0	0	0	0	1	1
ASV419	0	0	0	1	0	0	0	0
ASV426	0	0	0	0	0	0	0	1
ASV733	0	1	0	0	0	0	0	0
ASV6	0	0	0	0	0	0	1	1
ASV359	0	0	1	0	0	0	0	0
ASV722	1	0	0	0	0	0	0	0
ASV226	0	0	1	1	0	0	0	1
ASV613	0	0	0	1	0	0	0	0
ASV473	0	0	0	0	0	0	0	1
ASV204	0	0	0	0	0	0	0	1
ASV771	0	0	0	1	0	0	0	0
ASV989	0	0	0	1	0	0	0	0
ASV384	0	0	0	1	0	0	0	0
ASV20	0	1	0	0	0	1	0	1
ASV893	0	0	0	0	0	0	1	0
ASV929	0	0	0	0	1	0	0	0
ASV951	0	0	0	1	0	0	0	0
ASV71	0	0	0	0	0	0	1	1
ASV943	0	0	0	0	0	0	0	1
ASV27	0	1	1	1	1	0	1	1
ASV416	0	0	1	0	0	0	0	0
ASV506	0	0	0	1	0	0	0	0
ASV38	0	0	1	0	1	0	0	1
ASV949	0	0	1	0	0	0	0	0
ASV166	0	0	1	1	0	1	0	0
ASV30	0	0	1	1	1	1	1	0
ASV505	0	0	0	0	0	0	0	1
ASV764	0	0	0	0	0	0	0	1
ASV202	0	0	0	1	0	0	0	0
ASV76	0	0	1	0	0	0	1	0
ASV159	0	0	0	0	1	0	1	0
ASV847	0	0	0	0	1	0	0	0
ASV409	0	1	0	0	0	0	0	0
ASV431	0	0	0	1	1	0	0	0
ASV824	0	0	0	0	0	0	0	1
ASV332	0	0	0	0	1	0	0	0
ASV684	0	0	0	1	0	0	0	0
ASV765	0	0	0	0	0	0	0	1
ASV883	0	0	1	0	0	0	0	0
ASV51	0	0	1	0	0	0	0	0
ASV158	0	1	1	1	0	0	0	0
ASV130	0	0	1	0	1	0	0	0
ASV705	0	0	0	1	0	0	0	0
ASV296	1	0	0	0	1	1	0	0
ASV555	0	1	0	0	0	0	0	0
ASV428	0	1	0	0	0	0	0	0
ASV188	0	0	1	0	1	0	0	0
ASV133	1	0	1	0	0	1	0	0
ASV407	0	0	0	1	0	0	0	0
ASV999	0	1	0	0	0	0	0	0
ASV438	0	0	0	0	0	0	0	1
ASV562	0	0	0	0	0	0	1	0
ASV614	0	0	0	1	0	0	0	0
ASV215	0	0	0	0	0	0	1	0
ASV747	0	0	1	0	0	0	0	0
ASV1000	0	0	1	0	0	0	0	0
ASV271	0	0	1	0	0	0	0	0
ASV266	0	0	1	0	0	0	0	0
ASV680	1	0	0	0	0	0	0	0
ASV972	0	0	0	0	0	1	0	0
ASV24	0	0	1	1	1	1	1	1
ASV187	1	0	0	0	0	1	1	0
ASV609	1	0	0	0	0	0	0	0
ASV247	0	0	0	0	0	1	0	0
ASV650	0	0	0	0	0	0	0	1
ASV203	0	0	0	0	0	1	0	1
ASV205	0	0	0	1	1	0	0	0
ASV335	0	0	0	0	1	0	0	0
ASV1006	0	0	0	1	0	0	0	0
ASV268	0	0	1	1	0	0	0	0
ASV314	0	0	0	1	0	0	0	0
ASV542	0	0	1	0	0	0	0	0
ASV274	0	0	0	0	1	0	0	0
ASV828	0	1	0	0	0	0	0	0
ASV981	0	1	0	0	0	0	0	0
ASV18	1	0	1	1	1	1	1	1
ASV687	0	0	0	0	0	1	0	0
ASV288	0	0	0	0	0	0	0	1
ASV446	0	0	0	0	1	0	0	0
ASV478	0	0	0	0	0	0	0	1
ASV33	0	0	0	0	0	0	1	1
ASV26	0	0	0	0	1	0	1	1
ASV998	0	1	0	0	0	0	0	0
ASV844	0	0	0	0	0	0	0	1
ASV971	0	0	0	0	1	0	0	0
ASV673	0	0	0	1	0	0	0	0
ASV397	0	0	0	0	0	1	0	0
ASV755	0	0	0	1	0	0	0	0
ASV891	0	0	0	0	0	1	0	0
ASV185	0	0	0	0	1	0	0	0
ASV524	0	0	0	0	0	0	0	1
ASV169	0	0	0	0	1	1	0	1
ASV439	0	0	0	1	0	0	0	0
ASV410	0	0	0	1	0	0	0	0
ASV558	0	0	0	1	0	1	0	0
ASV794	0	1	0	0	0	0	0	0
ASV91	0	0	1	0	0	0	0	1
ASV629	0	0	0	0	0	1	0	0
ASV375	0	1	0	0	0	1	0	0
ASV750	0	0	0	0	0	1	0	0
ASV868	0	0	1	0	0	0	0	0
ASV194	0	0	1	0	0	0	0	0
ASV144	0	0	0	0	1	0	0	0
ASV682	0	0	1	0	0	0	0	0
ASV833	0	0	0	0	0	0	1	0
ASV43	0	1	1	1	0	0	1	1
ASV418	0	1	0	0	0	0	0	0

## Sheet: fun_wheat
AsvId	1_NT	2_NT_Fg	3_NSP	4_NSP_Fg	5_Cyp51	6_Cyp51_Fg	7_SdhB	8_SdhB_Fg
ASV45	1	0	1	1	0	1	1	1
ASV159	0	0	0	0	0	0	0	1
ASV55	1	0	1	1	0	0	0	0
ASV57	0	0	0	1	0	0	1	1
ASV100	0	1	0	1	0	0	0	0
ASV423	0	0	0	1	0	0	0	0
ASV79	0	0	0	0	1	1	0	0
ASV187	1	0	0	0	0	0	0	0
ASV162	0	0	0	0	0	0	1	0
ASV302	0	1	0	0	0	0	0	0
ASV178	0	0	0	0	0	0	1	0
ASV219	0	0	0	0	0	1	0	1
ASV232	0	0	0	0	0	0	0	1
ASV253	0	0	0	1	0	0	0	0
ASV133	0	0	0	1	0	0	0	0
ASV139	0	0	0	0	1	0	0	0
ASV299	0	0	0	0	1	0	0	0
ASV150	1	0	0	0	0	0	0	0
ASV259	0	1	0	0	0	0	0	0
ASV364	0	0	0	0	0	0	0	1
ASV138	0	0	0	0	0	0	0	1
ASV225	0	0	0	0	0	1	0	0
ASV326	0	0	0	0	1	0	0	0
ASV441	0	1	0	0	0	0	0	0
ASV413	0	0	0	0	0	0	0	1
ASV134	1	0	0	1	0	1	0	1
ASV339	0	0	0	0	0	0	0	1
ASV343	1	0	0	0	0	0	0	0
ASV67	1	0	1	1	0	1	0	1
ASV200	1	0	1	0	1	0	0	0
ASV49	1	0	1	1	1	0	1	0
ASV366	0	1	1	1	1	1	1	0
ASV271	0	0	0	0	1	0	0	0
ASV63	0	1	0	0	1	1	0	1
ASV453	0	1	0	0	0	0	0	0
ASV379	0	0	0	1	0	0	0	0
ASV327	0	0	0	0	0	0	1	0
ASV371	0	0	0	0	1	0	0	0
ASV229	0	0	1	0	0	0	0	0
ASV287	0	0	0	1	0	0	0	0
ASV276	0	0	0	0	1	0	0	0
ASV203	0	0	1	0	0	0	0	0
ASV175	1	0	0	0	0	0	0	0
ASV202	0	0	1	0	0	0	0	0
ASV346	0	1	0	0	0	0	0	0
ASV438	0	0	0	0	0	0	0	1
ASV325	0	0	0	1	0	0	0	0
ASV293	0	0	0	0	0	0	0	1
ASV69	0	1	0	1	0	1	1	1
ASV378	0	1	0	0	0	0	0	0
ASV415	0	0	0	0	1	0	0	0
ASV163	0	0	0	1	0	1	0	0
ASV177	0	0	0	0	0	0	0	1
ASV108	0	0	1	0	0	0	0	0
ASV135	1	0	0	0	0	1	0	0
ASV66	0	0	1	1	0	1	0	1
ASV124	0	0	1	0	0	0	0	0
ASV14	1	1	1	1	1	1	1	1
ASV89	0	0	0	1	0	0	0	0
ASV104	1	1	0	0	0	1	0	1
ASV153	0	0	1	0	0	0	0	0
ASV2	1	1	1	1	1	1	1	1
ASV206	0	0	0	1	0	0	0	0
ASV317	0	0	0	0	0	1	0	0
ASV395	0	0	0	1	0	0	0	0
ASV222	0	0	0	1	0	0	0	0
ASV51	0	1	0	0	1	0	1	1
ASV269	0	0	0	1	0	0	0	0
ASV380	0	0	0	0	1	0	0	0
ASV60	0	0	0	1	1	0	1	0
ASV426	0	0	0	1	0	0	0	0
ASV419	0	0	0	1	0	0	0	0
ASV444	0	0	0	1	0	0	0	0
ASV143	0	0	1	0	0	0	0	0
ASV397	0	1	0	0	0	0	0	0
ASV401	0	0	0	0	0	0	0	1
ASV165	0	0	0	0	0	0	1	0
ASV94	0	0	1	0	0	0	0	0
ASV260	0	0	0	0	0	0	0	1
ASV227	0	0	1	0	0	0	0	0
ASV403	0	1	0	0	0	0	0	0
ASV284	0	0	0	0	0	1	0	0
ASV113	0	0	0	0	1	1	0	0
ASV75	1	0	0	0	1	1	0	0
ASV296	0	0	0	0	0	1	0	0
ASV228	0	0	1	0	0	0	0	0
ASV101	0	0	0	0	0	1	0	0
ASV96	1	1	1	0	1	1	0	1
ASV7	1	1	1	1	1	1	1	1
ASV234	1	0	0	0	0	0	0	0
ASV127	0	1	1	1	1	0	1	0
ASV263	0	0	1	0	0	0	0	0
ASV451	1	0	0	0	0	0	0	0
ASV374	0	0	0	0	0	0	0	1
ASV398	0	0	0	1	0	0	0	0
ASV217	1	0	0	0	0	0	0	0
ASV238	0	0	0	0	1	0	0	0
ASV182	0	0	0	0	0	1	0	1
ASV208	0	0	0	1	0	0	0	0
ASV166	1	0	0	0	0	0	0	0
ASV270	0	1	0	0	0	0	0	0
ASV21	1	1	1	1	1	1	1	1
ASV244	0	1	0	0	0	0	0	0
ASV384	0	0	0	0	0	0	1	0
ASV400	0	0	0	0	0	0	1	0
ASV158	0	0	0	0	0	0	0	1
ASV331	0	1	0	0	0	0	0	0
ASV213	0	0	1	0	0	0	0	0
ASV252	0	0	0	0	0	0	0	1
ASV342	0	0	0	0	0	0	0	1
ASV81	0	0	0	1	0	0	1	0
ASV36	0	1	0	1	0	1	0	1
ASV215	0	1	0	0	0	1	0	0
ASV312	0	1	0	0	0	0	0	0
ASV207	0	0	0	0	0	1	0	0
ASV181	0	0	0	0	0	0	1	0
ASV76	0	0	0	0	1	0	0	0
ASV409	0	1	0	0	0	0	0	0
ASV105	0	1	0	1	0	0	0	0
ASV257	0	0	0	0	0	1	0	0
ASV358	0	0	0	0	0	0	1	0
ASV64	0	0	0	1	1	0	0	1
ASV334	0	0	0	0	0	0	1	0
ASV147	0	1	0	0	0	0	0	0
ASV328	1	0	0	0	0	0	0	0
ASV106	0	1	0	0	0	0	0	1
ASV247	1	0	0	0	0	0	0	0
ASV87	0	0	0	0	0	0	0	1
ASV255	0	0	0	0	0	0	1	0
ASV26	1	1	1	1	1	1	0	0
ASV375	0	0	0	0	0	0	0	1
ASV242	0	0	0	0	0	0	1	0
ASV352	0	0	0	0	0	0	1	0
ASV102	1	1	0	0	0	0	0	1
ASV267	0	0	0	0	0	1	0	0
ASV171	1	0	0	0	0	0	0	0
ASV204	0	0	0	1	0	0	1	1
ASV408	0	0	0	0	0	0	0	1
ASV168	0	0	0	0	0	1	1	0
ASV110	0	0	1	0	0	0	0	0
ASV320	1	0	0	0	0	0	0	0
ASV226	0	0	1	0	0	0	0	0
ASV30	0	0	1	0	1	0	0	1
ASV59	1	1	1	1	0	0	0	0
ASV300	0	0	0	0	0	0	0	1
ASV286	0	0	0	0	0	0	1	0
ASV218	0	0	0	1	0	0	0	0
ASV211	1	0	0	0	0	0	0	0
ASV39	1	0	1	1	1	1	1	1
ASV335	0	0	0	0	0	0	0	1
ASV430	0	1	0	0	0	0	0	0
ASV11	0	1	0	1	0	0	0	1
ASV28	1	1	1	1	1	1	1	1
ASV422	0	0	1	0	0	0	0	0
ASV261	0	0	0	1	0	0	1	0
ASV292	0	0	0	0	0	0	0	1
ASV99	0	1	0	0	0	0	1	0
ASV15	1	1	1	1	1	1	1	1
ASV65	1	0	0	0	0	0	0	0
ASV359	0	0	1	0	0	0	0	0
ASV313	0	1	0	0	0	0	0	0
ASV240	0	0	0	1	0	0	0	0
ASV450	0	0	0	0	0	0	1	0
ASV16	0	0	0	0	0	0	0	1
ASV333	0	0	0	0	1	0	0	0
ASV142	0	1	0	0	0	0	0	0
ASV264	0	0	0	0	0	1	0	0
ASV160	0	0	0	1	0	0	0	0
ASV249	0	1	0	0	0	0	0	0
ASV118	0	0	1	0	0	0	0	1
ASV376	0	0	0	0	0	1	0	0
ASV429	1	0	0	0	0	0	0	0
ASV368	0	0	0	0	0	1	0	0
ASV294	1	0	0	0	0	0	0	0
ASV250	0	0	1	0	0	0	0	0
ASV428	0	0	0	0	0	0	0	1
ASV38	0	1	0	0	0	1	0	0
ASV12	0	1	1	1	1	1	0	1
ASV340	0	0	0	1	0	0	0	0
ASV357	0	0	0	0	0	0	1	0
ASV5	1	1	0	1	1	1	1	1
ASV121	0	0	0	0	1	0	0	0
ASV297	0	0	0	0	0	0	0	1
ASV156	0	0	0	0	0	0	0	1
ASV363	0	0	0	0	0	0	0	1
ASV197	1	0	0	0	0	1	0	0
ASV83	0	0	0	0	1	0	0	0
ASV77	0	1	1	0	0	1	1	0
ASV80	0	1	1	1	0	1	0	0
ASV304	0	0	0	0	0	0	1	0
ASV1	1	1	0	1	1	1	1	1
ASV23	1	1	1	1	1	1	1	1
ASV230	0	1	1	0	0	1	1	0
ASV386	0	1	0	0	0	0	0	0
ASV130	1	0	0	0	0	0	0	0
ASV243	0	0	0	0	0	0	1	0
ASV56	1	0	1	0	1	0	0	0
ASV353	0	0	0	1	0	0	0	0
ASV344	0	1	0	0	0	0	0	0
ASV399	0	0	0	0	0	1	0	0
ASV303	0	0	0	0	0	0	1	0
ASV435	0	1	0	0	0	0	0	0
ASV388	0	0	0	1	0	0	0	0
ASV323	1	0	0	0	0	0	0	0
ASV305	0	0	0	0	0	0	1	0
ASV48	0	0	1	1	1	0	0	0
ASV350	0	0	1	0	0	0	0	0
ASV173	0	1	0	1	0	0	0	1
ASV432	0	1	0	0	0	0	0	0
ASV283	0	0	0	0	0	1	0	0
ASV308	0	0	1	0	0	0	0	0
ASV154	0	0	1	0	0	1	0	0
ASV122	0	0	0	0	1	0	0	0
ASV241	0	0	0	0	1	0	0	0
ASV433	0	1	0	0	0	0	0	0
ASV115	1	0	1	0	0	0	1	1
ASV44	0	1	0	0	0	0	1	0
ASV184	0	0	0	0	1	0	0	0
ASV169	0	0	0	1	0	0	0	0
ASV361	0	0	0	0	0	1	0	0
ASV34	0	0	1	0	1	1	0	0
ASV298	1	0	0	0	0	0	0	0
ASV318	0	0	0	1	0	0	0	0
ASV86	0	1	1	1	0	0	0	1
ASV224	1	0	0	0	0	0	0	0
ASV188	0	0	0	0	0	0	0	1
ASV71	1	1	0	0	1	0	0	0
ASV268	0	0	0	1	0	0	0	0
ASV377	0	1	0	0	0	0	0	0
ASV114	0	0	0	0	0	1	0	0
ASV314	0	0	0	0	0	1	0	0
ASV103	0	1	0	1	1	1	0	0
ASV280	1	0	0	0	0	0	0	0
ASV82	0	0	0	1	0	0	0	0
ASV176	0	0	0	0	1	0	0	0
ASV436	0	1	0	0	0	0	0	0
ASV61	0	0	0	1	0	1	0	1
ASV233	0	0	0	0	0	0	0	1
ASV161	0	0	0	0	0	0	1	0
ASV454	0	0	0	0	1	0	0	0
ASV210	0	0	0	0	0	0	1	0
ASV341	0	0	0	0	0	0	1	0
ASV390	0	0	0	0	0	1	0	0
ASV367	0	1	0	0	0	0	0	0
ASV445	1	0	0	0	0	0	0	0
ASV93	0	1	0	1	0	1	0	1
ASV437	0	0	0	0	0	0	1	0
ASV372	1	0	0	0	0	0	0	0
ASV22	1	1	1	1	1	1	1	1
ASV172	1	0	0	0	0	0	0	0
ASV52	0	0	0	0	0	0	1	0
ASV406	0	0	0	1	0	0	0	0
ASV205	0	0	0	0	0	0	0	1
ASV29	1	1	1	1	0	1	0	1
ASV201	1	0	0	0	0	0	0	0
ASV349	1	0	0	0	0	0	0	0
ASV355	0	0	0	0	0	1	0	0
ASV85	0	0	0	0	0	0	1	1
ASV324	0	1	0	0	0	1	0	0
ASV33	1	1	1	1	1	1	1	1
ASV307	0	1	0	0	0	0	0	0
ASV245	0	0	0	0	0	1	0	0
ASV209	0	0	0	0	0	0	1	0
ASV47	0	0	0	0	1	1	0	1
ASV345	0	1	0	0	0	0	0	0
ASV185	0	0	0	0	1	0	0	1
ASV193	0	0	1	0	1	0	0	1
ASV405	0	1	0	0	0	0	0	0
ASV128	1	0	0	0	1	0	1	0
ASV272	0	1	0	0	0	0	0	0
ASV32	1	1	1	1	1	1	0	1
ASV221	0	0	0	1	0	0	0	0
ASV330	0	0	1	0	0	0	0	0
ASV427	0	0	0	1	0	0	0	0
ASV194	0	1	0	0	0	0	0	0
ASV70	0	1	0	0	0	0	0	1
ASV54	1	1	1	1	0	1	1	1
ASV402	0	0	0	0	0	0	0	1
ASV373	0	1	0	0	0	1	0	0
ASV155	0	0	1	0	0	0	0	0
ASV442	0	0	0	1	0	0	0	0
ASV164	1	0	0	0	0	0	0	0
ASV389	0	0	0	0	1	0	0	0
ASV411	0	0	0	1	0	0	0	0
ASV73	1	0	1	0	1	0	1	1
ASV392	0	0	0	1	0	0	0	0
ASV3	1	1	1	1	1	1	1	1
ASV157	0	0	0	0	0	1	0	1
ASV223	0	0	0	0	0	0	0	1
ASV449	0	0	0	0	0	1	0	0
ASV278	0	0	0	0	1	0	0	0
ASV316	0	0	1	0	0	0	0	0
ASV404	0	1	0	0	0	0	0	0
ASV256	1	0	0	0	0	0	0	0
ASV92	1	0	0	0	1	1	1	0
ASV120	0	1	0	1	1	0	0	0
ASV452	0	1	0	0	0	0	0	0
ASV31	1	0	1	1	1	1	1	1
ASV295	0	0	0	0	1	0	0	0
ASV310	0	1	0	0	0	0	0	0
ASV321	0	1	0	0	0	0	0	0
ASV351	0	0	0	0	0	1	0	0
ASV235	0	0	0	0	1	0	0	0
ASV382	0	1	0	0	0	0	0	0
ASV265	0	0	0	0	0	0	0	1
ASV119	0	0	0	0	1	0	0	0
ASV95	0	1	0	1	0	0	0	1
ASV360	0	0	0	0	1	0	0	0
ASV418	0	1	0	0	0	0	0	0
ASV288	0	0	0	0	1	0	0	0
ASV306	0	1	0	0	0	0	0	0
ASV174	1	0	0	0	0	0	0	0
ASV145	0	0	0	1	0	0	0	1
ASV262	0	0	0	0	1	0	0	0
ASV365	1	0	0	0	0	0	0	0
ASV191	1	0	0	0	0	0	0	0
ASV337	0	0	0	0	0	1	0	0
ASV9	0	1	1	1	1	1	1	1
ASV410	0	1	0	0	0	0	0	0
ASV152	1	0	0	0	0	0	0	0
ASV97	1	0	0	0	0	0	0	0
ASV309	0	0	0	0	0	1	0	0
ASV116	0	0	0	1	0	1	0	0
ASV414	0	0	1	0	0	0	0	0
ASV281	0	0	0	0	1	0	0	0
ASV72	0	1	1	1	1	1	1	1
ASV25	1	1	1	0	1	0	1	1
ASV151	0	1	0	0	0	0	0	0
ASV348	0	0	0	0	0	0	0	1
ASV46	1	1	0	1	1	1	1	1
ASV58	1	0	0	1	1	0	0	1
ASV18	1	1	1	1	1	1	1	1
ASV311	0	0	0	0	0	0	0	1
ASV109	0	0	0	0	0	0	1	0
ASV17	0	0	1	1	1	0	1	1
ASV279	0	0	0	0	1	0	0	0
ASV239	0	0	1	0	0	1	1	0
ASV190	0	0	1	0	0	0	0	0
ASV237	0	0	0	1	0	0	0	0
ASV41	0	1	1	1	1	1	0	0
ASV137	1	0	0	0	0	0	0	0
ASV417	0	0	0	0	0	1	0	0
ASV132	1	1	0	0	0	0	0	0
ASV179	0	0	0	0	0	0	1	0
ASV111	0	0	0	0	1	0	1	0
ASV123	1	1	0	0	1	0	1	1
ASV212	1	0	0	0	0	0	0	0
ASV289	0	0	0	0	0	0	1	0
ASV98	0	0	0	0	0	0	1	0
ASV170	1	0	0	0	0	0	0	0
ASV13	1	1	1	1	1	1	1	1
ASV319	0	0	0	0	0	0	0	1
ASV425	0	1	0	0	0	0	0	0
ASV356	0	0	0	0	0	0	1	0
ASV27	1	1	1	1	1	1	0	0
ASV412	0	0	0	0	1	0	1	0
ASV315	0	0	1	0	0	0	0	0
ASV329	0	1	0	0	0	0	0	0
ASV8	1	1	1	1	1	1	1	1
ASV290	0	0	0	1	0	0	0	0
ASV141	0	1	0	1	0	1	0	1
ASV88	0	0	1	0	0	1	0	1
ASV136	0	0	0	1	0	0	0	0
ASV74	0	0	1	1	1	1	1	0
ASV180	1	0	0	0	0	0	0	0
ASV6	1	1	1	1	1	1	1	1
ASV117	0	0	0	0	0	0	0	1
ASV420	1	0	0	0	0	0	0	0
ASV338	0	0	0	0	0	1	0	0
ASV416	0	0	0	0	0	0	0	1
ASV62	0	0	1	0	1	0	0	1
ASV332	0	0	0	1	0	0	0	0
ASV40	1	0	0	1	1	1	1	1
ASV192	0	0	0	0	1	1	0	1
ASV434	0	1	0	0	0	0	0	0
ASV19	1	1	1	1	1	1	0	1
ASV216	0	0	0	0	0	0	1	0
ASV4	1	1	1	1	1	1	1	1
ASV125	0	0	0	0	1	0	0	1
ASV254	0	0	0	1	0	0	0	0
ASV199	0	0	0	0	0	0	1	0
ASV195	0	0	0	1	0	0	0	0
ASV50	1	1	1	1	1	1	1	1
ASV407	0	0	0	0	0	0	0	1
ASV129	1	1	0	0	0	0	0	0
ASV251	0	1	0	0	0	0	0	0
ASV291	0	0	0	1	0	0	0	0
ASV24	1	1	0	1	1	0	0	1
ASV282	0	0	0	0	1	0	0	0
ASV167	1	0	1	1	1	0	1	0
ASV385	0	0	0	0	0	0	0	1
ASV448	0	0	0	0	0	1	0	0
ASV196	0	0	0	0	1	0	0	0
ASV43	1	1	0	1	0	0	0	1
ASV214	0	0	0	1	0	0	0	0
ASV275	0	0	0	0	1	0	0	0
ASV381	0	0	0	0	0	0	1	0
ASV387	0	1	0	0	0	0	0	0
ASV236	0	0	0	0	0	0	0	1
ASV91	0	1	0	0	0	0	0	0
ASV383	0	1	0	0	0	0	0	0
ASV285	0	0	0	1	0	0	0	0
ASV126	0	0	0	0	1	0	0	0
ASV189	0	0	0	0	0	1	0	1
ASV370	0	0	0	0	0	0	1	0
ASV431	0	0	0	0	0	0	0	1
ASV42	1	0	1	1	1	1	0	1
ASV84	0	0	0	0	0	0	1	1
ASV277	0	0	0	0	0	1	0	0
ASV149	0	0	0	1	0	0	0	0
ASV37	1	0	1	1	1	1	1	1
ASV421	0	1	0	0	0	0	0	0
ASV443	0	0	0	0	0	1	0	0
ASV107	0	0	0	0	1	0	1	1
ASV322	0	1	0	0	0	0	0	0
ASV53	0	1	0	0	1	1	0	0
ASV68	0	1	1	0	0	1	0	1
ASV148	0	0	1	0	0	0	0	0
ASV220	0	0	1	0	0	0	0	0
ASV10	0	0	0	1	0	0	0	0
ASV274	0	0	0	1	0	0	0	0
ASV131	0	0	1	0	1	0	0	0
ASV273	0	1	0	0	0	0	0	0
ASV146	0	1	0	1	0	1	0	1
ASV394	0	0	0	0	0	0	1	0
ASV347	0	0	0	0	0	1	0	0
ASV183	0	0	0	0	0	1	0	0
ASV369	0	0	0	0	0	0	1	0
ASV354	0	0	0	0	0	0	1	0
ASV362	0	0	0	0	0	0	0	1
ASV78	0	0	0	1	0	0	0	1
ASV144	0	0	0	1	0	0	0	1
ASV440	0	1	0	0	0	0	0	0
ASV20	0	1	0	1	0	0	1	0
ASV258	0	0	0	1	0	1	0	0
ASV90	0	0	0	0	0	0	1	0
ASV186	1	0	0	0	0	0	0	0
ASV396	0	0	0	0	1	0	0	0
ASV112	0	1	0	0	0	0	0	0
ASV198	0	1	0	0	0	0	0	0
ASV393	0	0	0	0	0	0	1	0
ASV35	0	1	1	1	1	1	0	1
ASV266	0	0	0	1	0	0	0	0
ASV301	0	0	0	0	0	1	0	0
ASV391	0	0	0	1	0	0	0	0
ASV246	0	0	0	0	0	0	1	0
ASV446	0	1	0	0	0	0	0	0
ASV248	0	0	1	1	0	0	0	0
ASV336	0	0	0	0	0	0	0	1
ASV231	0	0	0	1	0	0	0	0
ASV140	0	0	0	0	0	1	1	0

## Sheet: bac_barley
AsvId	1_NT	2_NT_Fg	3_NSP	4_NSP_Fg	5_Cyp51	6_Cyp51_Fg	7_SdhB	8_SdhB_Fg
ASV34	1	0	1	1	0	0	0	1
ASV442	0	1	0	0	0	0	0	0
ASV107	0	1	0	0	1	0	0	0
ASV355	0	0	0	0	1	0	0	0
ASV223	0	0	0	0	1	0	0	0
ASV401	1	0	0	0	0	0	0	0
ASV290	0	0	1	0	0	0	0	0
ASV146	0	0	0	0	0	1	0	0
ASV314	0	0	1	0	0	0	0	0
ASV54	1	1	0	0	1	0	0	0
ASV325	0	1	0	0	0	0	0	0
ASV247	0	0	1	0	0	0	0	0
ASV331	0	0	0	0	0	1	0	0
ASV347	0	0	0	1	0	0	0	0
ASV59	0	1	0	1	0	0	0	0
ASV22	1	1	1	0	0	1	1	1
ASV242	0	0	0	0	1	0	0	0
ASV231	0	0	0	0	0	0	0	1
ASV232	0	1	0	0	0	0	0	0
ASV212	0	0	0	1	0	0	0	0
ASV411	1	0	0	0	0	0	0	0
ASV375	0	0	1	0	0	0	0	0
ASV222	0	0	1	0	0	0	0	0
ASV213	0	0	0	1	0	0	0	0
ASV281	0	0	1	0	0	0	0	0
ASV513	1	0	0	0	0	0	0	0
ASV134	0	0	0	1	0	0	0	0
ASV30	1	1	1	0	1	0	1	0
ASV123	0	0	0	0	1	0	0	0
ASV133	1	0	0	0	0	0	0	0
ASV337	0	1	0	0	0	0	0	0
ASV369	0	0	0	1	0	0	0	0
ASV471	0	0	0	0	1	0	0	0
ASV92	0	1	1	1	0	0	0	0
ASV112	0	0	0	1	0	0	0	0
ASV43	0	0	0	0	1	0	0	0
ASV235	0	0	0	1	0	0	0	0
ASV195	0	0	0	0	0	0	0	1
ASV122	0	0	0	0	0	0	1	0
ASV196	1	0	0	1	0	0	0	1
ASV334	0	0	0	0	0	0	0	1
ASV55	1	0	0	0	0	1	0	1
ASV178	0	1	0	1	0	0	0	0
ASV96	0	0	0	1	0	0	0	0
ASV480	0	0	0	0	0	0	0	1
ASV417	0	0	0	0	0	0	0	1
ASV227	0	0	1	0	0	0	0	0
ASV503	0	0	0	0	1	0	0	0
ASV47	0	0	1	1	0	0	1	0
ASV278	0	1	0	0	0	0	0	0
ASV53	0	0	0	1	0	0	0	0
ASV64	1	0	0	0	1	0	0	0
ASV200	0	1	0	0	0	0	0	0
ASV306	0	0	1	0	0	0	0	0
ASV206	0	1	0	0	0	0	0	0
ASV85	0	1	0	0	0	0	1	0
ASV81	0	0	1	0	0	0	0	0
ASV340	0	0	1	0	0	0	0	0
ASV48	0	0	0	0	0	1	1	0
ASV230	0	0	0	0	0	0	0	1
ASV294	0	1	0	0	0	0	0	0
ASV198	0	0	0	1	0	0	0	0
ASV171	0	1	0	0	0	0	0	0
ASV1	1	1	0	0	1	1	1	1
ASV388	0	0	1	0	0	0	0	0
ASV237	0	0	0	1	0	0	0	0
ASV168	0	1	0	0	0	0	0	0
ASV327	1	0	0	0	0	0	0	0
ASV425	0	0	0	1	0	0	0	0
ASV143	1	0	0	0	0	0	0	0
ASV215	0	0	0	0	0	0	1	0
ASV287	1	0	0	0	0	0	0	0
ASV218	0	0	0	1	0	0	0	0
ASV120	0	0	0	0	0	0	1	0
ASV461	0	0	0	1	0	0	0	0
ASV116	1	0	0	0	0	0	0	0
ASV343	0	1	0	0	0	0	0	0
ASV46	0	0	1	0	0	0	0	0
ASV185	0	0	0	0	0	0	1	0
ASV315	0	0	1	0	0	0	0	0
ASV260	0	0	1	0	0	0	0	0
ASV428	0	0	1	0	0	0	0	0
ASV5	0	0	0	0	1	1	1	1
ASV25	0	0	0	0	0	1	0	1
ASV157	0	1	0	0	0	0	0	0
ASV128	0	0	0	0	1	0	0	0
ASV136	0	0	1	0	0	0	0	0
ASV316	0	0	1	0	0	0	0	0
ASV11	0	0	1	1	0	0	1	0
ASV312	0	1	0	0	0	0	0	0
ASV370	0	0	0	1	0	0	0	0
ASV163	0	0	0	0	0	0	1	0
ASV42	0	0	0	0	0	0	0	1
ASV462	0	0	1	0	0	0	0	0
ASV90	0	1	0	0	0	1	0	0
ASV144	1	0	0	0	0	0	0	0
ASV221	0	0	0	1	0	0	0	0
ASV32	0	0	0	0	1	1	1	1
ASV57	0	0	0	0	0	0	0	1
ASV422	0	1	0	0	0	0	0	0
ASV357	1	0	0	0	0	0	0	0
ASV191	0	0	0	0	0	0	1	0
ASV201	1	0	0	0	0	0	0	0
ASV56	0	0	0	0	1	0	0	0
ASV127	0	0	0	0	0	1	0	0
ASV155	0	0	1	0	0	0	0	0
ASV124	0	0	1	0	0	0	0	0
ASV161	0	0	1	0	0	0	0	0
ASV329	0	0	0	0	0	1	0	0
ASV414	0	0	1	0	0	0	0	0
ASV265	0	1	0	0	0	0	0	0
ASV317	0	0	1	0	0	0	0	0
ASV310	0	0	0	0	0	0	0	1
ASV283	0	0	1	0	0	0	0	0
ASV192	0	1	0	0	0	0	0	0
ASV99	0	1	0	0	0	1	0	0
ASV541	0	0	0	1	0	0	0	0
ASV101	1	0	0	0	0	0	0	0
ASV467	0	0	0	0	0	1	0	0
ASV493	0	0	0	0	0	0	0	1
ASV77	1	0	0	0	1	0	0	0
ASV465	0	0	0	0	0	1	0	0
ASV13	1	1	1	1	1	1	1	0
ASV104	0	0	0	1	0	0	0	0
ASV114	0	0	0	0	0	1	0	0
ASV267	0	0	0	1	0	0	0	0
ASV138	0	1	0	0	0	0	0	0
ASV300	0	0	0	1	0	0	0	0
ASV427	0	0	0	1	0	0	0	0
ASV358	1	0	0	0	0	0	0	0
ASV181	0	0	1	0	0	0	0	0
ASV484	0	0	0	0	0	1	0	0
ASV374	0	0	1	0	0	0	0	0
ASV319	0	0	0	0	0	1	0	0
ASV373	0	0	0	1	0	0	0	0
ASV244	1	0	0	0	0	0	0	0
ASV518	0	0	0	0	0	1	0	0
ASV187	1	0	0	0	0	0	0	0
ASV406	0	0	0	0	0	0	0	1
ASV353	0	0	0	0	1	0	0	0
ASV424	1	0	0	0	0	0	0	0
ASV50	0	0	1	0	0	0	0	0
ASV236	1	0	0	0	0	0	0	0
ASV110	1	0	0	0	1	1	0	0
ASV67	0	0	0	0	0	0	1	0
ASV2	1	0	1	0	1	1	1	1
ASV307	0	0	0	0	0	1	0	0
ASV97	0	1	1	0	0	0	0	0
ASV31	1	1	0	1	1	1	0	0
ASV443	1	0	0	0	0	0	0	0
ASV151	0	0	0	0	1	0	0	0
ASV515	0	0	0	1	0	0	0	0
ASV248	0	0	1	0	0	0	0	0
ASV535	0	0	0	0	0	1	0	0
ASV27	1	1	1	1	0	0	0	0
ASV240	0	0	1	0	0	0	0	0
ASV255	0	0	0	1	0	0	0	0
ASV532	0	1	0	0	0	0	0	0
ASV105	0	0	0	0	0	0	0	1
ASV279	0	1	0	0	0	0	0	0
ASV158	1	0	0	0	0	0	0	0
ASV35	1	1	0	1	0	0	0	0
ASV342	0	1	0	0	0	0	0	0
ASV180	0	0	1	1	0	0	0	0
ASV241	0	0	1	0	0	0	0	0
ASV463	0	0	1	0	0	0	0	0
ASV271	0	0	1	0	0	0	0	0
ASV51	0	1	0	0	1	0	0	0
ASV228	0	0	1	0	0	0	0	0
ASV15	0	0	0	0	1	1	1	1
ASV4	0	0	0	0	1	1	1	1
ASV45	1	0	0	0	1	1	0	1
ASV170	0	0	1	0	0	0	0	0
ASV98	1	0	0	0	0	1	0	0
ASV141	0	0	1	0	0	1	0	1
ASV285	1	0	0	0	0	0	0	0
ASV245	1	0	0	0	0	0	0	0
ASV453	0	0	0	0	0	0	0	1
ASV499	0	0	0	1	0	0	0	0
ASV273	0	0	0	0	1	0	0	0
ASV416	0	0	0	0	0	1	0	0
ASV261	0	0	0	0	0	1	0	0
ASV115	0	0	0	0	0	1	0	0
ASV16	1	1	1	1	0	1	0	1
ASV497	0	0	0	1	0	0	0	0
ASV450	0	0	0	0	1	0	0	0
ASV350	0	0	0	0	0	1	0	0
ASV186	0	1	0	0	0	0	0	0
ASV63	0	0	1	1	0	0	0	0
ASV131	0	0	0	1	0	0	0	0
ASV483	0	0	0	1	0	0	0	0
ASV154	1	0	0	1	0	0	0	0
ASV219	0	0	0	1	0	0	0	0
ASV492	0	0	0	0	0	0	0	1
ASV18	0	1	1	1	0	0	0	0
ASV421	0	1	0	0	0	0	0	0
ASV28	0	0	1	1	0	0	0	0
ASV389	0	0	1	0	0	0	0	0
ASV129	0	0	0	0	1	0	0	0
ASV390	0	0	1	0	0	0	0	0
ASV75	0	1	0	1	0	0	0	0
ASV434	0	0	0	0	1	0	0	0
ASV224	0	1	0	0	0	0	0	0
ASV20	0	0	0	1	1	1	0	1
ASV150	0	0	1	0	0	0	0	0
ASV396	0	0	0	0	1	0	0	0
ASV82	1	0	0	0	0	1	0	0
ASV80	1	1	0	0	0	0	0	0
ASV433	0	0	0	0	0	1	0	0
ASV156	0	0	0	1	0	0	0	0
ASV291	0	0	0	0	0	0	0	1
ASV152	0	1	0	0	0	0	0	0
ASV519	0	0	0	0	0	1	0	0
ASV446	0	0	1	0	0	0	0	0
ASV182	0	0	1	0	0	0	0	0
ASV89	0	1	1	0	0	1	0	0
ASV509	0	0	0	0	0	0	0	1
ASV117	0	1	0	0	0	0	0	0
ASV37	0	1	1	1	1	0	0	0
ASV397	0	0	0	0	1	0	0	0
ASV61	0	0	0	1	0	0	0	0
ASV522	0	0	0	0	1	0	0	0
ASV385	1	0	0	0	0	0	0	0
ASV311	0	0	0	0	0	0	1	0
ASV211	1	0	0	0	0	0	0	0
ASV74	0	0	0	0	0	1	0	1
ASV423	1	0	0	0	0	0	0	0
ASV269	0	0	0	1	0	0	0	0
ASV344	0	1	0	0	0	0	0	0
ASV166	0	0	1	0	0	0	0	0
ASV94	1	0	0	0	0	0	0	0
ASV38	1	0	1	1	0	0	0	1
ASV251	0	0	0	0	1	0	0	0
ASV210	0	1	0	0	0	0	0	0
ASV106	0	1	0	1	0	1	0	0
ASV167	0	0	1	0	0	0	0	1
ASV359	0	0	1	0	0	0	0	0
ASV148	0	1	0	0	0	0	0	0
ASV302	0	0	1	0	0	0	0	0
ASV348	0	0	1	0	0	0	0	0
ASV284	0	1	0	0	0	0	0	0
ASV445	0	0	0	1	0	0	0	0
ASV517	0	0	1	0	0	0	0	0
ASV435	0	0	0	0	0	0	0	1
ASV413	0	0	1	0	0	0	0	0
ASV394	0	0	0	0	1	0	0	0
ASV448	0	0	0	0	0	1	0	0
ASV162	0	0	1	0	0	0	0	0
ASV361	0	0	0	0	0	0	0	1
ASV256	0	0	0	1	0	0	0	0
ASV41	1	0	1	0	0	0	1	0
ASV95	0	0	0	1	0	0	0	0
ASV490	0	0	0	0	1	0	0	0
ASV66	0	0	1	0	0	0	0	0
ASV130	0	0	0	0	0	0	1	0
ASV23	1	0	0	0	1	0	0	1
ASV243	0	1	0	0	0	0	0	0
ASV65	0	0	1	1	0	1	0	0
ASV430	0	0	1	0	0	0	0	0
ASV253	1	0	0	0	0	0	0	0
ASV12	1	1	1	1	1	1	0	1
ASV79	0	0	0	0	0	0	0	1
ASV174	0	0	0	1	0	0	0	0
ASV259	0	0	1	0	0	0	0	0
ASV194	0	0	1	0	0	0	0	0
ASV520	0	0	0	0	0	1	0	0
ASV60	1	0	1	1	0	1	0	0
ASV360	0	0	1	0	0	0	0	0
ASV238	0	0	1	0	0	0	0	0
ASV478	0	0	0	0	0	1	0	0
ASV384	0	0	0	0	0	0	1	0
ASV292	0	0	0	0	0	0	0	1
ASV119	0	0	0	1	0	0	0	0
ASV3	0	0	1	0	1	1	1	1
ASV118	1	0	0	1	0	0	1	0
ASV188	0	0	1	0	0	0	0	0
ASV459	0	0	0	1	0	0	0	0
ASV276	0	0	0	0	0	0	1	0
ASV216	0	1	0	0	0	0	0	0
ASV266	0	1	0	0	0	0	0	0
ASV477	0	0	1	0	0	0	0	0
ASV282	0	0	1	0	0	0	0	0
ASV17	1	1	1	1	0	1	1	1
ASV505	0	0	0	0	1	0	0	0
ASV303	0	0	1	0	0	0	0	0
ASV328	0	0	1	0	0	0	0	0
ASV226	0	0	0	1	0	0	0	0
ASV346	0	0	0	1	0	0	0	0
ASV297	1	0	0	0	0	0	0	0
ASV91	0	0	1	0	0	0	0	0
ASV9	1	0	1	0	1	1	1	1
ASV441	0	1	0	0	0	0	0	0
ASV468	0	0	0	0	0	1	0	0
ASV482	0	1	0	0	0	0	0	0
ASV140	1	0	0	0	0	0	0	0
ASV299	0	0	0	1	0	0	0	0
ASV320	0	0	0	0	1	0	0	0
ASV476	0	0	0	1	0	0	0	0
ASV209	0	1	0	0	0	0	0	0
ASV313	0	0	0	1	0	0	0	0
ASV70	0	0	1	1	1	1	1	0
ASV132	0	0	0	1	0	0	0	1
ASV272	0	0	1	0	0	0	0	0
ASV165	0	0	1	0	0	0	0	0
ASV103	1	0	0	0	0	0	1	0
ASV189	0	0	0	0	1	0	0	0
ASV26	1	0	1	0	0	1	1	1
ASV10	1	0	1	1	1	1	1	1
ASV39	0	1	1	1	0	0	0	0
ASV49	1	0	0	0	0	0	0	1
ASV108	1	0	0	0	0	0	0	0
ASV126	0	0	1	0	0	0	0	1
ASV326	0	1	0	0	0	0	0	0
ASV249	0	0	1	0	0	0	0	0
ASV367	1	0	0	0	0	0	0	0
ASV440	0	1	0	0	0	0	0	0
ASV262	0	0	0	0	0	1	0	0
ASV76	1	0	0	0	0	0	0	0
ASV392	0	0	0	0	1	0	0	0
ASV160	0	0	0	1	0	0	0	0
ASV208	0	0	1	0	0	0	0	0
ASV270	0	0	0	1	0	0	0	0
ASV24	0	0	0	1	0	0	0	0
ASV205	0	1	0	0	0	0	0	0
ASV447	0	0	1	0	0	0	0	0
ASV372	0	0	0	1	0	0	0	0
ASV246	0	0	0	1	0	0	0	0
ASV464	0	0	0	0	0	1	0	0
ASV6	1	1	1	1	1	1	1	1
ASV233	0	1	0	0	0	0	0	0
ASV330	0	0	0	0	0	1	0	0
ASV454	0	0	0	0	0	0	0	1
ASV202	0	0	0	1	0	0	0	0
ASV179	0	0	0	1	0	0	0	0
ASV69	0	0	0	1	0	0	0	1
ASV321	0	0	0	0	1	0	0	0
ASV229	0	0	0	0	0	1	0	0
ASV14	1	1	1	1	0	0	0	1
ASV254	0	0	0	1	0	0	0	0
ASV386	0	0	0	1	0	0	0	0
ASV250	0	0	0	0	0	1	0	0
ASV530	0	0	0	0	0	0	0	1
ASV431	0	0	1	0	0	0	0	0
ASV40	1	0	0	0	0	0	0	1
ASV308	0	0	0	0	1	0	0	0
ASV21	0	0	0	0	1	1	0	1
ASV217	1	0	0	0	0	0	0	0
ASV159	0	0	0	1	0	0	0	0
ASV29	1	0	1	1	1	1	1	0
ASV164	0	0	0	1	0	0	0	0
ASV173	1	0	0	0	0	0	0	0
ASV403	0	0	0	0	0	1	0	0
ASV197	0	0	0	1	0	0	0	0
ASV501	0	0	0	0	0	1	0	0
ASV301	0	0	0	1	0	0	0	0
ASV175	0	0	1	0	0	0	0	0
ASV263	0	0	0	0	1	0	0	0
ASV345	1	0	0	0	0	0	0	0
ASV444	1	0	0	0	0	0	0	0
ASV495	1	0	0	0	0	0	0	0
ASV68	0	0	1	0	0	0	0	0
ASV305	0	0	0	0	1	0	0	0
ASV368	1	0	0	0	0	0	0	0
ASV363	0	0	0	0	0	0	0	1
ASV87	0	1	1	1	0	1	0	0
ASV354	0	0	0	0	1	0	0	0
ASV387	0	0	1	0	0	0	0	0
ASV73	0	0	1	0	0	0	0	0
ASV139	1	0	0	0	0	0	0	0
ASV365	0	0	0	0	0	0	0	1
ASV379	0	0	0	0	1	0	0	0
ASV172	1	1	0	0	0	0	0	0
ASV456	0	1	0	0	0	0	0	0
ASV149	1	0	0	0	0	0	0	0
ASV88	0	0	1	0	0	0	0	0
ASV71	0	0	0	1	0	0	0	1
ASV62	1	1	0	1	0	0	0	0
ASV121	0	0	0	1	0	0	0	0
ASV488	0	0	0	0	0	1	0	0
ASV474	1	0	0	0	0	0	0	0
ASV184	0	0	0	0	0	0	1	0
ASV258	0	0	0	1	0	0	0	0
ASV153	1	0	0	0	0	0	0	0
ASV36	0	0	0	0	1	0	1	1
ASV332	0	0	0	0	0	0	0	1
ASV296	1	0	0	0	0	0	0	0
ASV125	0	0	0	0	0	0	1	0
ASV286	1	0	0	0	0	0	0	0
ASV7	0	0	1	1	1	1	1	1
ASV268	0	0	0	1	0	0	0	0
ASV100	0	0	1	1	0	1	0	0
ASV288	0	0	0	1	0	0	0	0
ASV277	0	0	0	0	0	0	1	0
ASV204	0	0	0	0	1	0	0	0
ASV309	0	0	0	0	1	0	0	0
ASV322	0	0	0	0	1	0	0	0
ASV378	0	0	0	0	1	0	0	0
ASV113	1	0	0	0	0	0	0	1
ASV78	1	1	0	0	1	0	0	0
ASV33	0	0	1	1	0	1	0	0
ASV102	0	1	0	0	1	0	0	0
ASV86	0	1	0	1	0	0	0	0
ASV207	0	0	0	1	0	0	0	0
ASV111	0	0	0	1	1	1	0	0
ASV137	0	1	0	0	0	0	0	1
ASV537	0	0	0	0	1	0	0	0
ASV8	1	1	1	1	0	0	0	1
ASV352	0	0	0	0	0	1	0	0
ASV220	0	0	0	1	0	0	0	0
ASV489	0	0	0	0	1	0	0	0
ASV225	1	0	0	0	1	0	0	0
ASV393	0	0	0	0	1	0	0	0
ASV333	0	0	0	0	1	0	0	0
ASV380	0	0	0	0	1	0	0	0
ASV142	1	0	0	0	0	0	0	0
ASV19	1	1	1	1	1	1	1	1
ASV83	0	1	0	0	0	0	0	0
ASV193	0	0	1	0	0	0	0	0
ASV109	0	0	0	0	1	1	0	0
ASV44	1	0	1	0	1	1	0	1
ASV199	0	1	0	0	0	0	0	0
ASV449	0	0	0	0	0	1	0	0

## Sheet: fun_barley
AsvId	1_NT	2_NT_Fg	3_NSP	4_NSP_Fg	5_Cyp51	6_Cyp51_Fg	7_SdhB	8_SdhB_Fg
ASV219	0	0	1	0	0	0	0	0
ASV201	0	0	0	0	0	0	1	0
ASV141	0	0	0	0	0	0	0	1
ASV263	0	0	1	0	0	0	0	0
ASV271	0	0	0	0	0	1	0	0
ASV242	0	1	0	0	0	0	0	0
ASV25	1	0	1	1	1	0	1	1
ASV18	1	1	1	1	1	1	1	1
ASV237	0	0	0	0	0	0	1	0
ASV74	1	0	0	0	0	0	0	0
ASV296	1	0	0	0	0	0	0	0
ASV294	0	0	0	0	1	0	0	0
ASV228	0	0	0	0	0	0	1	0
ASV268	1	0	0	0	0	0	0	0
ASV155	0	0	0	0	1	0	0	0
ASV84	0	0	0	1	0	0	0	0
ASV100	0	0	0	0	1	0	0	0
ASV248	0	0	0	0	1	0	0	0
ASV43	0	0	1	1	1	1	1	0
ASV247	0	0	1	0	0	0	0	0
ASV269	0	0	0	0	0	0	1	0
ASV241	1	0	0	0	0	0	0	0
ASV29	1	1	0	1	1	1	1	1
ASV325	0	0	1	0	0	0	0	0
ASV289	0	0	0	0	0	1	0	0
ASV253	0	0	0	0	1	0	0	0
ASV10	1	1	1	1	1	1	1	1
ASV190	0	0	0	0	0	0	1	0
ASV122	0	0	1	0	0	0	0	0
ASV118	0	0	0	1	0	0	0	0
ASV203	1	0	0	0	0	0	0	0
ASV123	0	0	1	0	0	0	0	0
ASV90	0	0	1	0	0	0	0	0
ASV233	1	0	0	0	0	0	0	0
ASV32	1	0	0	0	0	0	1	0
ASV256	0	0	0	0	0	1	0	0
ASV315	0	0	0	1	0	0	0	0
ASV87	1	0	0	0	0	1	0	0
ASV56	0	0	0	0	1	1	1	1
ASV1	0	1	0	1	0	1	0	1
ASV176	0	0	0	0	0	1	0	0
ASV59	0	0	1	0	0	0	0	0
ASV304	0	0	0	0	0	0	1	0
ASV272	0	0	0	0	0	1	0	0
ASV158	0	0	0	0	0	1	0	0
ASV104	0	0	1	0	0	0	0	0
ASV218	0	0	1	0	0	0	0	0
ASV47	1	0	0	1	1	0	0	0
ASV235	0	0	0	0	1	0	0	0
ASV39	0	0	0	0	0	1	0	1
ASV324	0	0	0	1	0	0	0	0
ASV131	0	0	1	0	0	0	0	0
ASV60	0	0	0	1	0	0	1	0
ASV295	0	0	0	0	0	0	1	0
ASV3	1	1	1	1	1	1	1	1
ASV320	0	0	0	0	0	0	0	1
ASV114	1	0	0	1	0	0	0	0
ASV169	0	0	0	1	0	0	0	0
ASV45	0	1	0	1	0	1	0	1
ASV159	0	0	0	0	0	0	0	1
ASV55	0	1	0	0	0	0	0	0
ASV57	0	0	0	0	1	0	0	0
ASV276	0	0	0	0	0	0	1	0
ASV79	0	0	0	0	1	0	0	0
ASV187	0	0	0	1	0	0	0	0
ASV162	0	0	0	0	0	1	0	0
ASV178	0	0	0	0	1	0	0	0
ASV232	0	0	0	0	0	0	0	1
ASV306	1	0	0	0	0	0	0	0
ASV133	0	0	0	0	0	0	1	0
ASV139	0	0	0	0	0	0	1	0
ASV150	0	0	0	1	0	0	0	0
ASV275	0	0	1	0	0	0	0	0
ASV108	0	0	0	1	0	0	0	0
ASV138	0	0	0	0	0	0	1	0
ASV225	1	0	0	0	0	0	0	0
ASV70	1	0	1	0	0	0	0	1
ASV211	0	0	0	0	0	0	0	1
ASV255	0	0	1	0	0	0	0	0
ASV281	0	0	1	0	0	0	0	0
ASV157	0	0	0	0	1	1	0	0
ASV134	1	0	0	0	0	0	0	0
ASV220	1	0	0	0	0	0	0	0
ASV83	0	1	0	0	0	1	1	0
ASV293	0	0	0	1	0	0	0	0
ASV67	0	1	0	0	0	1	0	1
ASV200	0	0	1	0	0	0	0	0
ASV310	0	0	0	0	0	1	0	0
ASV49	0	1	0	1	1	1	0	1
ASV110	0	0	1	0	0	0	0	0
ASV15	1	1	1	1	1	1	1	0
ASV63	0	1	0	1	0	0	0	0
ASV265	0	0	1	0	0	0	0	0
ASV300	0	0	0	1	0	0	0	0
ASV71	0	1	0	0	0	1	1	0
ASV115	0	0	0	0	0	0	1	0
ASV229	0	0	0	0	0	1	0	0
ASV31	1	1	0	1	0	0	0	0
ASV20	1	1	0	0	1	1	1	0
ASV301	0	0	0	0	0	0	1	0
ASV175	1	0	0	0	0	0	0	0
ASV202	0	0	0	0	0	0	1	0
ASV252	0	0	1	0	0	0	0	0
ASV69	0	0	0	1	0	1	0	0
ASV270	0	0	0	0	1	0	0	0
ASV37	1	0	0	1	0	0	0	1
ASV224	1	0	0	0	0	0	0	0
ASV303	0	0	0	0	0	1	0	0
ASV260	1	0	0	0	0	0	0	0
ASV261	0	0	0	1	0	0	0	0
ASV163	0	0	0	0	0	0	0	1
ASV177	0	0	0	0	1	0	0	0
ASV267	0	1	0	0	0	0	0	0
ASV250	0	0	0	1	0	0	0	0
ASV135	1	0	0	0	0	0	0	0
ASV66	1	1	1	1	1	0	1	0
ASV124	0	1	0	0	0	0	0	0
ASV171	0	0	0	0	1	0	0	0
ASV14	1	0	0	0	1	1	0	0
ASV89	1	0	0	0	0	0	0	0
ASV285	0	0	1	0	0	0	0	0
ASV153	0	0	0	0	1	0	0	0
ASV2	1	1	1	1	1	1	0	1
ASV61	0	1	0	1	0	0	0	1
ASV204	0	0	0	0	0	1	0	0
ASV51	0	1	0	0	1	1	0	0
ASV13	1	1	1	1	1	1	1	1
ASV164	0	0	0	0	0	0	1	0
ASV251	0	0	0	1	0	0	0	0
ASV236	0	0	1	0	0	0	0	0
ASV313	0	0	0	0	0	0	1	0
ASV143	1	0	0	0	0	0	0	0
ASV205	0	0	0	0	0	1	0	0
ASV209	0	0	0	0	0	0	1	0
ASV165	0	0	0	0	0	0	0	1
ASV94	1	0	0	0	0	0	0	0
ASV4	1	0	0	1	1	0	1	1
ASV212	0	0	0	0	1	0	0	0
ASV28	1	1	1	1	0	0	0	0
ASV113	0	0	1	0	0	0	0	0
ASV75	1	1	0	0	1	1	0	0
ASV40	1	0	0	0	0	0	0	0
ASV101	0	0	0	0	0	0	1	0
ASV96	0	0	0	0	1	0	0	0
ASV7	0	0	0	0	0	0	0	1
ASV127	0	0	0	1	0	0	0	0
ASV312	0	0	0	0	0	1	0	0
ASV182	0	0	0	1	0	0	0	0
ASV298	0	1	0	0	0	0	0	0
ASV46	0	0	0	0	1	0	1	0
ASV185	0	1	0	0	0	0	0	0
ASV206	0	0	0	0	1	0	0	0
ASV166	0	0	0	0	1	0	0	0
ASV193	0	0	0	0	0	1	0	0
ASV21	0	0	0	0	0	0	1	0
ASV194	0	0	0	0	0	0	1	0
ASV208	0	0	0	0	1	0	0	0
ASV99	0	0	0	0	0	1	0	0
ASV286	0	0	1	0	0	0	0	0
ASV186	0	1	0	0	0	0	0	0
ASV86	1	1	1	1	1	1	1	0
ASV81	1	1	0	0	1	1	0	0
ASV273	0	0	0	0	0	1	0	0
ASV36	0	1	0	0	0	0	0	0
ASV111	1	0	0	0	1	0	0	0
ASV292	0	0	0	1	0	0	0	0
ASV76	0	0	1	0	0	0	0	0
ASV262	0	1	0	0	0	0	0	0
ASV105	0	0	0	0	0	0	1	0
ASV291	0	1	0	0	0	0	0	0
ASV173	0	1	0	0	0	0	0	0
ASV234	0	0	0	0	0	1	0	0
ASV147	0	0	0	1	0	0	0	0
ASV64	1	1	1	1	1	0	1	0
ASV78	0	0	0	0	0	1	1	0
ASV154	0	0	0	0	0	0	0	1
ASV72	1	0	0	1	1	0	1	0
ASV106	1	0	0	0	0	0	0	0
ASV244	0	0	0	1	0	0	0	0
ASV26	1	1	1	0	1	1	0	0
ASV287	0	0	0	0	1	0	0	0
ASV167	0	0	0	0	0	0	1	0
ASV181	0	0	0	0	0	0	1	0
ASV160	1	0	0	0	0	0	0	0
ASV102	0	0	0	0	1	0	0	0
ASV11	1	1	1	1	1	1	1	0
ASV323	0	0	0	1	0	0	0	0
ASV239	0	0	0	0	0	0	1	0
ASV184	0	0	0	0	1	0	0	0
ASV30	1	1	0	0	1	0	1	1
ASV307	0	0	1	0	0	0	0	0
ASV44	1	1	1	0	0	0	0	0
ASV137	0	0	0	0	1	0	0	0
ASV280	0	1	0	0	0	0	0	0
ASV240	0	1	0	0	0	0	0	0
ASV188	1	0	0	0	0	0	0	0
ASV125	0	0	0	0	0	1	0	0
ASV216	1	0	0	0	0	0	0	0
ASV149	1	0	0	0	0	0	0	0
ASV254	1	0	0	0	0	0	0	0
ASV5	1	1	1	1	1	1	1	1
ASV217	1	0	0	0	0	0	0	0
ASV146	0	0	0	0	0	1	0	0
ASV132	0	0	0	0	0	0	1	0
ASV238	0	0	0	0	0	0	1	0
ASV27	0	0	1	0	0	0	0	0
ASV290	0	0	0	0	1	0	0	0
ASV170	0	0	0	0	0	0	0	1
ASV65	0	0	0	0	0	0	1	0
ASV38	1	1	0	1	1	1	1	0
ASV62	0	0	1	0	1	1	1	0
ASV136	0	1	0	0	0	0	0	0
ASV53	1	0	0	0	1	0	1	1
ASV50	1	1	1	0	1	1	1	1
ASV16	0	1	0	1	0	1	0	1
ASV328	0	0	1	0	0	0	0	0
ASV151	1	0	0	0	0	0	0	0
ASV156	1	0	0	0	0	0	0	0
ASV68	1	0	0	0	1	0	0	1
ASV92	1	0	0	0	0	0	0	0
ASV8	1	1	1	1	1	1	1	1
ASV297	0	0	0	0	0	1	0	0
ASV192	1	0	0	0	0	0	0	0
ASV259	0	1	0	0	0	0	0	0
ASV199	0	0	0	0	0	1	0	0
ASV129	1	0	0	0	0	1	0	0
ASV264	1	0	0	0	0	0	0	0
ASV42	1	0	0	0	1	1	0	0
ASV321	0	1	0	0	0	0	0	0
ASV88	0	0	0	0	0	0	1	0
ASV279	0	0	0	0	1	0	0	0
ASV52	1	0	0	1	1	0	0	0
ASV152	1	0	0	0	0	0	0	0
ASV121	0	1	0	0	0	0	1	0
ASV54	1	0	0	0	0	0	1	0
ASV34	0	0	0	0	0	1	0	0
ASV116	0	1	0	0	0	1	0	0
ASV12	1	1	1	1	1	1	1	1
ASV172	0	0	0	0	0	0	1	0
ASV23	1	0	1	0	1	1	1	0
ASV98	0	0	0	0	0	0	1	0
ASV144	0	0	0	0	1	0	0	0
ASV189	0	0	0	0	0	1	0	0
ASV148	0	1	0	0	0	1	1	0
ASV316	0	0	0	0	1	0	0	0
ASV130	0	0	0	1	0	0	0	0
ASV221	0	0	1	0	0	0	0	0
ASV91	0	0	0	0	1	0	0	0
ASV314	1	0	0	0	0	0	0	0
ASV266	1	0	0	0	0	0	0	0
ASV82	0	0	0	0	1	0	0	0
ASV197	0	0	0	0	0	1	0	0
ASV210	0	0	0	0	0	0	1	0
ASV9	1	0	1	1	0	0	0	1
ASV80	0	0	0	0	0	0	1	0
ASV161	0	1	0	0	0	0	0	0
ASV180	0	0	0	0	1	0	0	0
ASV231	0	0	0	0	0	1	0	0
ASV191	0	1	0	0	0	0	0	0
ASV257	0	0	1	0	0	0	0	0
ASV168	0	1	0	0	0	0	0	0
ASV119	0	0	0	0	1	0	0	0
ASV222	0	0	0	0	1	0	0	0
ASV6	1	1	1	1	1	1	1	1
ASV109	1	0	0	0	0	0	0	0
ASV195	0	1	0	0	0	0	0	0
ASV278	0	0	0	0	0	1	0	0
ASV48	0	0	0	0	1	0	1	1
ASV322	0	1	0	0	0	0	0	0
ASV97	1	0	1	0	1	1	1	1
ASV215	0	0	0	0	0	1	0	0
ASV214	1	0	0	0	0	0	0	0
ASV246	1	0	0	0	0	0	0	0
ASV213	1	0	0	0	0	0	0	0
ASV41	1	1	1	1	1	0	0	1
ASV117	0	0	1	0	1	0	0	0
ASV145	0	0	0	0	0	0	0	1
ASV22	1	1	1	1	1	1	0	1
ASV142	1	0	0	0	0	0	0	0
ASV179	0	0	0	1	0	0	0	0
ASV58	0	0	0	0	1	1	1	0
ASV227	0	0	0	0	0	0	1	0
ASV77	0	0	0	0	0	0	1	0
ASV308	0	1	0	0	0	0	0	0
ASV126	0	0	0	0	0	1	0	0
ASV33	1	1	0	0	0	0	0	0
ASV274	0	0	0	0	1	0	0	0
ASV196	1	0	0	0	0	0	0	0
ASV282	0	0	0	0	0	1	0	0
ASV85	0	0	0	0	0	0	1	0
ASV24	0	0	0	0	0	0	1	0
ASV128	1	0	0	0	0	0	0	0
ASV311	1	0	0	0	0	0	0	0
ASV327	0	0	0	1	0	0	0	0
ASV245	0	0	0	0	1	0	0	0
ASV120	0	0	0	0	0	0	1	0
ASV73	0	0	0	0	1	1	1	0
ASV174	0	1	0	0	0	0	0	0
ASV230	0	0	0	0	0	0	1	0
ASV288	0	0	0	0	0	0	1	0
ASV140	0	0	0	0	0	0	0	1
ASV93	1	0	0	0	0	0	0	0
ASV198	0	0	0	0	0	1	0	0
ASV249	0	1	0	0	0	0	0	0
ASV112	0	0	1	0	0	0	0	0
ASV95	0	0	1	1	0	1	1	0
ASV332	0	0	0	0	0	1	0	0
ASV223	0	0	0	0	1	0	0	0
ASV107	0	0	0	0	0	0	1	0
ASV103	0	0	0	0	0	0	1	0
ASV19	1	1	0	0	1	1	1	0
ASV207	0	0	0	1	0	0	0	0
ASV17	1	1	0	1	1	0	1	1
ASV35	1	1	1	0	1	1	1	0
ASV183	0	0	0	0	0	0	0	1
