# Supplementary material for: The impact of spray-induced gene silencing on cereal phyllosphere microbiota
Source: Environ Microbiome. 2025 Jan 8;20:1. doi: 10.1186/s40793-024-00660-8 (PMC11716504; doi:10.1186/s40793-024-00660-8)
Supplement: Supplementary file 7 — Supplementary Material 7 [file 40793_2024_660_MOESM7_ESM.xlsx]

## Sheet: bac_alpha_diversity_wheat
Additional file 7:
Table S6. Statistical summary of both bacterial and fungal community's alpha diversity measures present in the wheat and barley phyllosphere.
SampleId	Treatment	TreatmentGroup	Shannon
bacteria_SW_e1_2_No_treatment	1_NT	1_NT	3.06335
bacteria_SW_e2_2_No_treatment	1_NT	1_NT	2.90848
bacteria_SW_e3_2_No_treatment	1_NT	1_NT	3.18883
bacteria_SW_e4_2_No_treatment	1_NT	1_NT	2.78745
bacteria_SW_e5_1_No_treatment_Fg	2_NT_Fg	2_NT_Fg	2.96611
bacteria_SW_e6_1_No_treatment_Fg	2_NT_Fg	2_NT_Fg	3.01788
bacteria_SW_e7_1_No_treatment_Fg	2_NT_Fg	2_NT_Fg	2.98199
bacteria_SW_e8_1_No_treatment_Fg	2_NT_Fg	2_NT_Fg	3.70609
bacteria_SW_f1_4_Non_specific	3_NSP	4_dsRNA	3.06602
bacteria_SW_f2_4_Non_specific	3_NSP	4_dsRNA	1.56678
bacteria_SW_f3_4_Non_specific	3_NSP	4_dsRNA	3.8925
bacteria_SW_f4_4_Non_specific	3_NSP	4_dsRNA	3.48035
bacteria_SW_f5_3_Non_specific_Fg	4_NSP_Fg	3_dsRNA_Fg	4.25001
bacteria_SW_f6_3_Non_specific_Fg	4_NSP_Fg	3_dsRNA_Fg	3.26596
bacteria_SW_f7_3_Non_specific_Fg	4_NSP_Fg	3_dsRNA_Fg	3.17983
bacteria_SW_f8_3_Non_specific_Fg	4_NSP_Fg	3_dsRNA_Fg	2.45188
bacteria_SW_g1_6_Cyp51	5_Cyp51	4_dsRNA	3.97157
bacteria_SW_g2_6_Cyp51	5_Cyp51	4_dsRNA	2.6833
bacteria_SW_g3_6_Cyp51	5_Cyp51	4_dsRNA	0.689308
bacteria_SW_g4_6_Cyp51	5_Cyp51	4_dsRNA	2.92745
bacteria_SW_g5_5_Cyp51_Fg	6_Cyp51_Fg	3_dsRNA_Fg	3.372
bacteria_SW_g6_5_Cyp51_Fg	6_Cyp51_Fg	3_dsRNA_Fg	3.33094
bacteria_SW_g7_5_Cyp51_Fg	6_Cyp51_Fg	3_dsRNA_Fg	3.44424
bacteria_SW_g8_5_Cyp51_Fg	6_Cyp51_Fg	3_dsRNA_Fg	2.42277
bacteria_SW_h1_8_SdhB	7_SdhB	4_dsRNA	2.27063
bacteria_SW_h2_8_SdhB	7_SdhB	4_dsRNA	2.03633
bacteria_SW_h3_8_SdhB	7_SdhB	4_dsRNA	2.68517
bacteria_SW_h4_8_SdhB	7_SdhB	4_dsRNA	2.4095
bacteria_SW_h5_7_SdhB_Fg	8_SdhB_Fg	3_dsRNA_Fg	3.00127
bacteria_SW_h6_7_SdhB_Fg	8_SdhB_Fg	3_dsRNA_Fg	2.9263
bacteria_SW_h7_7_SdhB_Fg	8_SdhB_Fg	3_dsRNA_Fg	2.52307
bacteria_SW_h8_7_SdhB_Fg	8_SdhB_Fg	3_dsRNA_Fg	2.29092

## Sheet: fun_alpha_diversity_wheat
SampleId	Treatment	TreatmentGroup	Shannon
fungi_SW_e1_2_No_treatment	1_NT	1_NT	2.25707
fungi_SW_e2_2_No_treatment	1_NT	1_NT	2.51123
fungi_SW_e3_2_No_treatment	1_NT	1_NT	2.52847
fungi_SW_e4_2_No_treatment	1_NT	1_NT	3.18427
fungi_SW_e5_1_No_treatment_Fg	2_NT_Fg	2_NT_Fg	0.113492
fungi_SW_e6_1_No_treatment_Fg	2_NT_Fg	2_NT_Fg	2.76304
fungi_SW_e7_1_No_treatment_Fg	2_NT_Fg	2_NT_Fg	0.148547
fungi_SW_e8_1_No_treatment_Fg	2_NT_Fg	2_NT_Fg	0.646
fungi_SW_f1_4_Non_specific	3_NSP	4_dsRNA	1.4318
fungi_SW_f2_4_Non_specific	3_NSP	4_dsRNA	2.87578
fungi_SW_f3_4_Non_specific	3_NSP	4_dsRNA	2.35716
fungi_SW_f4_4_Non_specific	3_NSP	4_dsRNA	1.88408
fungi_SW_f5_3_Non_specific_Fg	4_NSP_Fg	3_dsRNA_Fg	3.00647
fungi_SW_f6_3_Non_specific_Fg	4_NSP_Fg	3_dsRNA_Fg	1.01976
fungi_SW_f7_3_Non_specific_Fg	4_NSP_Fg	3_dsRNA_Fg	0.599723
fungi_SW_f8_3_Non_specific_Fg	4_NSP_Fg	3_dsRNA_Fg	1.23353
fungi_SW_g1_6_Cyp51	5_Cyp51	4_dsRNA	2.09817
fungi_SW_g2_6_Cyp51	5_Cyp51	4_dsRNA	2.93954
fungi_SW_g3_6_Cyp51	5_Cyp51	4_dsRNA	2.07946
fungi_SW_g4_6_Cyp51	5_Cyp51	4_dsRNA	2.27963
fungi_SW_g5_5_Cyp51_Fg	6_Cyp51_Fg	3_dsRNA_Fg	0.34014
fungi_SW_g6_5_Cyp51_Fg	6_Cyp51_Fg	3_dsRNA_Fg	0.799651
fungi_SW_g7_5_Cyp51_Fg	6_Cyp51_Fg	3_dsRNA_Fg	0.799263
fungi_SW_g8_5_Cyp51_Fg	6_Cyp51_Fg	3_dsRNA_Fg	1.02091
fungi_SW_h1_8_SdhB	7_SdhB	4_dsRNA	2.52391
fungi_SW_h2_8_SdhB	7_SdhB	4_dsRNA	2.90122
fungi_SW_h3_8_SdhB	7_SdhB	4_dsRNA	2.54625
fungi_SW_h4_8_SdhB	7_SdhB	4_dsRNA	2.73679
fungi_SW_h5_7_SdhB_Fg	8_SdhB_Fg	3_dsRNA_Fg	0.56955
fungi_SW_h6_7_SdhB_Fg	8_SdhB_Fg	3_dsRNA_Fg	2.64968
fungi_SW_h7_7_SdhB_Fg	8_SdhB_Fg	3_dsRNA_Fg	0.516084
fungi_SW_h8_7_SdhB_Fg	8_SdhB_Fg	3_dsRNA_Fg	0.457866

## Sheet: bac_alpha_diversity_barley
SampleId	Treatment	TreatmentGroup	Shannon
bacteria_B_a1_2_No_treatment_Fg	2_NT_Fg	2_NT_Fg	2.53693
bacteria_B_a2_2_No_treatment_Fg	2_NT_Fg	2_NT_Fg	2.93622
bacteria_B_a3_2_No_treatment_Fg	2_NT_Fg	2_NT_Fg	2.76716
bacteria_B_a4_2_No_treatment_Fg	2_NT_Fg	2_NT_Fg	2.5673
bacteria_B_a5_1_No_treatment	1_NT	1_NT	3.09004
bacteria_B_a6_1_No_treatment	1_NT	1_NT	2.91744
bacteria_B_a7_1_No_treatment	1_NT	1_NT	3.1083
bacteria_B_a8_1_No_treatment	1_NT	1_NT	2.61524
bacteria_B_b1_4_Non_specific_Fg	4_NSP_Fg	3_dsRNA_Fg	3.24468
bacteria_B_b2_4_Non_specific_Fg	4_NSP_Fg	3_dsRNA_Fg	2.54479
bacteria_B_b3_4_Non_specific_Fg	4_NSP_Fg	3_dsRNA_Fg	2.89017
bacteria_B_b4_4_Non_specific_Fg	4_NSP_Fg	3_dsRNA_Fg	3.43955
bacteria_B_b6_3_Non_specific	3_NSP	4_dsRNA	2.52701
bacteria_B_b7_3_Non_specific	3_NSP	4_dsRNA	3.51714
bacteria_B_b8_3_Non_specific	3_NSP	4_dsRNA	3.31647
bacteria_B_c1_6_Cyp51_Fg	6_Cyp51_Fg	3_dsRNA_Fg	3.17816
bacteria_B_c2_6_Cyp51_Fg	6_Cyp51_Fg	3_dsRNA_Fg	2.85871
bacteria_B_c3_6_Cyp51_Fg	6_Cyp51_Fg	3_dsRNA_Fg	1.74153
bacteria_B_c4_6_Cyp51_Fg	6_Cyp51_Fg	3_dsRNA_Fg	2.7851
bacteria_B_c5_5_Cyp51	5_Cyp51	4_dsRNA	2.56049
bacteria_B_c6_5_Cyp51	5_Cyp51	4_dsRNA	2.70537
bacteria_B_c7_5_Cyp51	5_Cyp51	4_dsRNA	2.86848
bacteria_B_c8_5_Cyp51	5_Cyp51	4_dsRNA	2.51007
bacteria_B_d1_8_SdhB_Fg	8_SdhB_Fg	3_dsRNA_Fg	1.94703
bacteria_B_d2_8_SdhB_Fg	8_SdhB_Fg	3_dsRNA_Fg	1.75172
bacteria_B_d3_8_SdhB_Fg	8_SdhB_Fg	3_dsRNA_Fg	1.46702
bacteria_B_d4_8_SdhB_Fg	8_SdhB_Fg	3_dsRNA_Fg	2.55061
bacteria_B_d5_7_SdhB	7_SdhB	4_dsRNA	1.28547
bacteria_B_d6_7_SdhB	7_SdhB	4_dsRNA	1.73845
bacteria_B_d7_7_SdhB	7_SdhB	4_dsRNA	1.48048
bacteria_B_d8_7_SdhB	7_SdhB	4_dsRNA	1.70407

## Sheet: fun_alpha_diversity_barley
SampleId	Treatment	TreatmentGroup	Shannon
fungi_B_a1_2_No_treatment_Fg	2_NT_Fg	2_Fg	1.77672
fungi_B_a2_2_No_treatment_Fg	2_NT_Fg	2_Fg	0.110487
fungi_B_a3_2_No_treatment_Fg	2_NT_Fg	2_Fg	1.17194
fungi_B_a4_2_No_treatment_Fg	2_NT_Fg	2_Fg	1.089
fungi_B_a5_1_No_treatment	1_NT	1_NT	2.32656
fungi_B_a6_1_No_treatment	1_NT	1_NT	2.63193
fungi_B_a7_1_No_treatment	1_NT	1_NT	1.95045
fungi_B_a8_1_No_treatment	1_NT	1_NT	2.32775
fungi_B_b1_4_Non_specific_Fg	4_NSP_Fg	3_dsRNA_Fg	0.207621
fungi_B_b2_4_Non_specific_Fg	4_NSP_Fg	3_dsRNA_Fg	1.85073
fungi_B_b3_4_Non_specific_Fg	4_NSP_Fg	3_dsRNA_Fg	0.164118
fungi_B_b4_4_Non_specific_Fg	4_NSP_Fg	3_dsRNA_Fg	0.237446
fungi_B_b6_3_Non_specific	3_NSP	4_dsRNA	2.68533
fungi_B_b7_3_Non_specific	3_NSP	4_dsRNA	1.81152
fungi_B_b8_3_Non_specific	3_NSP	4_dsRNA	2.13594
fungi_B_c1_6_Cyp51_Fg	6_Cyp51_Fg	3_dsRNA_Fg	1.62132
fungi_B_c2_6_Cyp51_Fg	6_Cyp51_Fg	3_dsRNA_Fg	0.104764
fungi_B_c3_6_Cyp51_Fg	6_Cyp51_Fg	3_dsRNA_Fg	0.0873504
fungi_B_c4_6_Cyp51_Fg	6_Cyp51_Fg	3_dsRNA_Fg	1.41213
fungi_B_c5_5_Cyp51	5_Cyp51	4_dsRNA	2.85752
fungi_B_c6_5_Cyp51	5_Cyp51	4_dsRNA	2.33271
fungi_B_c7_5_Cyp51	5_Cyp51	4_dsRNA	2.82378
fungi_B_c8_5_Cyp51	5_Cyp51	4_dsRNA	2.58862
fungi_B_d1_8_SdhB_Fg	8_SdhB_Fg	3_dsRNA_Fg	0.0474323
fungi_B_d2_8_SdhB_Fg	8_SdhB_Fg	3_dsRNA_Fg	1.58908
fungi_B_d3_8_SdhB_Fg	8_SdhB_Fg	3_dsRNA_Fg	0.0686645
fungi_B_d4_8_SdhB_Fg	8_SdhB_Fg	3_dsRNA_Fg	0.136565
fungi_B_d5_7_SdhB	7_SdhB	4_dsRNA	2.69768
fungi_B_d6_7_SdhB	7_SdhB	4_dsRNA	2.37666
fungi_B_d7_7_SdhB	7_SdhB	4_dsRNA	1.12479
fungi_B_d8_7_SdhB	7_SdhB	4_dsRNA	2.89953
