# Supplementary material for: The impact of spray-induced gene silencing on cereal phyllosphere microbiota
Source: Environ Microbiome. 2025 Jan 8;20:1. doi: 10.1186/s40793-024-00660-8 (PMC11716504; doi:10.1186/s40793-024-00660-8)
Supplement: Supplementary file 8 — Supplementary Material 8 [file 40793_2024_660_MOESM8_ESM.xlsx]

## Sheet: bac_beta_diversity_wheat
Additional file 8:
Table S7. Statistical summary of both bacterial and fungal community's beta diversity measures present in the wheat and barley phyllosphere.
pairs	Df	SumsOfSqs	F.Model	R2	p.value	p.adjusted	sig
1_NT vs 2_NT_Fg	1	0.546092	1.51125	0.201198	0.032	0.896
1_NT vs 3_NSP	1	0.624855	2.02319	0.252168	0.035	0.98
1_NT vs 4_NSP_Fg	1	0.677666	2.10874	0.260058	0.035	0.98
1_NT vs 5_Cyp51	1	0.581035	1.68515	0.219273	0.024	0.672
1_NT vs 6_Cyp51_Fg	1	0.530925	1.68325	0.21908	0.041	1
1_NT vs 7_SdhB	1	0.948286	4.30016	0.417485	0.029	0.812
1_NT vs 8_SdhB_Fg	1	0.682935	2.45309	0.2902	0.02	0.56
2_NT_Fg vs 3_NSP	1	0.476065	1.32918	0.181355	0.063	1
2_NT_Fg vs 4_NSP_Fg	1	0.494266	1.33342	0.181827	0.088	1
2_NT_Fg vs 5_Cyp51	1	0.437444	1.10994	0.156111	0.137	1
2_NT_Fg vs 6_Cyp51_Fg	1	0.47103	1.29144	0.177117	0.031	0.868
2_NT_Fg vs 7_SdhB	1	0.751351	2.78443	0.316973	0.035	0.98
2_NT_Fg vs 8_SdhB_Fg	1	0.566838	1.72967	0.22377	0.027	0.756
3_NSP vs 4_NSP_Fg	1	0.28546	0.89719	0.130081	0.66	1
3_NSP vs 5_Cyp51	1	0.368594	1.07899	0.152422	0.369	1
3_NSP vs 6_Cyp51_Fg	1	0.373341	1.19573	0.166172	0.111	1
3_NSP vs 7_SdhB	1	0.750245	3.45202	0.365215	0.03	0.84
3_NSP vs 8_SdhB_Fg	1	0.557107	2.0243	0.252271	0.027	0.756
4_NSP_Fg vs 5_Cyp51	1	0.409041	1.15508	0.161435	0.305	1
4_NSP_Fg vs 6_Cyp51_Fg	1	0.517734	1.59429	0.209933	0.028	0.784
4_NSP_Fg vs 7_SdhB	1	0.741231	3.22487	0.349584	0.037	1
4_NSP_Fg vs 8_SdhB_Fg	1	0.588498	2.04536	0.254229	0.029	0.812
5_Cyp51 vs 6_Cyp51_Fg	1	0.374956	1.0769	0.152172	0.301	1
5_Cyp51 vs 7_SdhB	1	0.752077	2.96928	0.33105	0.025	0.7
5_Cyp51 vs 8_SdhB_Fg	1	0.53154	1.70825	0.221613	0.073	1
6_Cyp51_Fg vs 7_SdhB	1	0.729138	3.25645	0.351804	0.029	0.812
6_Cyp51_Fg vs 8_SdhB_Fg	1	0.503938	1.78841	0.229624	0.037	1
7_SdhB vs 8_SdhB_Fg	1	0.239982	1.28411	0.176289	0.028	0.784
dist_adonis_al
Permutation test for adonis under reduced model
Terms added sequentially (first to last)
Permutation: free
Number of permutations: 999
adonis2(formula = dist ~ Treatment, data = samdf)
Df SumOfSqs R2 F Pr(>F)
Treatment 7 3.8779 0.34731 1.8244 0.001 ***
Residual 24 7.2875 0.65269
Total 31 11.1655 1.00000
---
Signif. codes: 0 ‘***’ 0.001 ‘**’ 0.01 ‘*’ 0.05 ‘.’ 0.1 ‘ ’ 1
pairs	Df	SumsOfSqs	F.Model	R2	p.value	p.adjusted	sig
1_NT vs 2_NT_Fg	1	0.546092	1.51125	0.201198	0.036	0.216
1_NT vs 4_dsRNA	1	0.765268	2.31896	0.142102	0.001	0.006	*
1_NT vs 3_dsRNA_Fg	1	0.677401	2.02111	0.126153	0.001	0.006	*
2_NT_Fg vs 4_dsRNA	1	0.520611	1.48263	0.0957607	0.045	0.27
2_NT_Fg vs 3_dsRNA_Fg	1	0.497705	1.39688	0.0907246	0.028	0.168
4_dsRNA vs 3_dsRNA_Fg	1	0.25357	0.74979	0.0329581	0.885	1
dist_adonis_al
Permutation test for adonis under reduced model
Terms added sequentially (first to last)
Permutation: free
Number of permutations: 999
adonis2(formula = dist ~ TreatmentGroup, data = samdf)
Df SumOfSqs R2 F Pr(>F)
TreatmentGroup 3 1.5572 0.13947 1.5126 0.002 **
Residual 28 9.6083 0.86053
Total 31 11.1655 1.00000
---
Signif. codes: 0 ‘***’ 0.001 ‘**’ 0.01 ‘*’ 0.05 ‘.’ 0.1 ‘ ’ 1

## Sheet: fun_beta_diversity_wheat
pairs	Df	SumsOfSqs	F.Model	R2	p.value	p.adjusted	sig
1_NT vs 2_NT_Fg	1	0.317285	1.50671	0.200715	0.056	1
1_NT vs 3_NSP	1	0.314361	1.55829	0.206169	0.067	1
1_NT vs 4_NSP_Fg	1	0.334302	1.63367	0.214009	0.023	0.644
1_NT vs 5_Cyp51	1	0.218997	0.973248	0.139569	0.547	1
1_NT vs 6_Cyp51_Fg	1	0.240572	1.17575	0.16385	0.209	1
1_NT vs 7_SdhB	1	0.303036	1.38537	0.187583	0.189	1
1_NT vs 8_SdhB_Fg	1	0.23607	1.11297	0.156471	0.277	1
2_NT_Fg vs 3_NSP	1	0.544886	2.83102	0.320577	0.034	0.952
2_NT_Fg vs 4_NSP_Fg	1	0.28495	1.45854	0.195553	0.033	0.924
2_NT_Fg vs 5_Cyp51	1	0.442151	2.04935	0.254599	0.03	0.84
2_NT_Fg vs 6_Cyp51_Fg	1	0.196586	1.00634	0.143633	0.475	1
2_NT_Fg vs 7_SdhB	1	0.466829	2.22857	0.270833	0.03	0.84
2_NT_Fg vs 8_SdhB_Fg	1	0.2493	1.22904	0.170014	0.159	1
3_NSP vs 4_NSP_Fg	1	0.273967	1.46884	0.196662	0.139	1
3_NSP vs 5_Cyp51	1	0.211258	1.02104	0.145426	0.41	1
3_NSP vs 6_Cyp51_Fg	1	0.322635	1.72995	0.223798	0.032	0.896
3_NSP vs 7_SdhB	1	0.342422	1.70675	0.221461	0.036	1
3_NSP vs 8_SdhB_Fg	1	0.361005	1.8609	0.236728	0.033	0.924
4_NSP_Fg vs 5_Cyp51	1	0.287665	1.37113	0.186014	0.121	1
4_NSP_Fg vs 6_Cyp51_Fg	1	0.177018	0.934644	0.134779	0.672	1
4_NSP_Fg vs 7_SdhB	1	0.360525	1.77141	0.227939	0.026	0.728
4_NSP_Fg vs 8_SdhB_Fg	1	0.201576	1.02379	0.145761	0.499	1
5_Cyp51 vs 6_Cyp51_Fg	1	0.276374	1.31744	0.180041	0.161	1
5_Cyp51 vs 7_SdhB	1	0.220503	0.984786	0.14099	0.475	1
5_Cyp51 vs 8_SdhB_Fg	1	0.260681	1.19977	0.16664	0.2	1
6_Cyp51_Fg vs 7_SdhB	1	0.35744	1.75642	0.226448	0.034	0.952
6_Cyp51_Fg vs 8_SdhB_Fg	1	0.187632	0.953069	0.137072	0.629	1
7_SdhB vs 8_SdhB_Fg	1	0.327343	1.55139	0.205444	0.028	0.784
dist_adonis_al
Permutation test for adonis under reduced model
Terms added sequentially (first to last)
Permutation: free
Number of permutations: 999
adonis2(formula = dist ~ Treatment, data = samdf)
Df SumOfSqs R2 F Pr(>F)
Treatment 7 2.0793 0.29762 1.4528 0.001 ***
Residual 24 4.9073 0.70238
Total 31 6.9866 1.00000
---
Signif. codes: 0 ‘***’ 0.001 ‘**’ 0.01 ‘*’ 0.05 ‘.’ 0.1 ‘ ’ 1
pairs	Df	SumsOfSqs	F.Model	R2	p.value	p.adjusted	sig
1_NT vs 2_NT_Fg	1	0.317285	1.50671	0.200715	0.052	0.312
1_NT vs 4_dsRNA	1	0.289167	1.31868	0.0860832	0.081	0.486
1_NT vs 3_dsRNA_Fg	1	0.311101	1.56304	0.100433	0.015	0.09
2_NT_Fg vs 4_dsRNA	1	0.597902	2.77688	0.165518	0.002	0.012	.
2_NT_Fg vs 3_dsRNA_Fg	1	0.271047	1.38952	0.0902899	0.044	0.264
4_dsRNA vs 3_dsRNA_Fg	1	0.495742	2.40364	0.0984953	0.001	0.006	*
dist_adonis_al
Permutation test for adonis under reduced model
Terms added sequentially (first to last)
Permutation: free
Number of permutations: 999
adonis2(formula = dist ~ TreatmentGroup, data = samdf)
Df SumOfSqs R2 F Pr(>F)
TreatmentGroup 3 1.1857 0.16971 1.9078 0.001 ***
Residual 28 5.8009 0.83029
Total 31 6.9866 1.00000
---
Signif. codes: 0 ‘***’ 0.001 ‘**’ 0.01 ‘*’ 0.05 ‘.’ 0.1 ‘ ’ 1

## Sheet: bac_beta_diversity_barley
pairs	Df	SumsOfSqs	F.Model	R2	p.value	p.adjusted	sig
2_NT_Fg vs 1_NT	1	0.456402	1.53097	0.20329	0.034	0.952
2_NT_Fg vs 4_NSP_Fg	1	0.516642	1.94594	0.244898	0.034	0.952
2_NT_Fg vs 3_NSP	1	0.624507	2.32325	0.317243	0.028	0.784
2_NT_Fg vs 6_Cyp51_Fg	1	0.749095	2.77447	0.316198	0.03	0.84
2_NT_Fg vs 5_Cyp51	1	0.860669	3.67666	0.379951	0.028	0.784
2_NT_Fg vs 8_SdhB_Fg	1	0.808808	3.72373	0.382953	0.023	0.644
2_NT_Fg vs 7_SdhB	1	1.02909	5.64138	0.484597	0.034	0.952
1_NT vs 4_NSP_Fg	1	0.522564	1.8432	0.235006	0.035	0.98
1_NT vs 3_NSP	1	0.567022	1.9524	0.280824	0.03	0.84
1_NT vs 6_Cyp51_Fg	1	0.517624	1.79725	0.230498	0.019	0.532
1_NT vs 5_Cyp51	1	0.720828	2.85927	0.322743	0.027	0.756
1_NT vs 8_SdhB_Fg	1	0.644439	2.73978	0.313484	0.034	0.952
1_NT vs 7_SdhB	1	0.814243	4.06247	0.403725	0.026	0.728
4_NSP_Fg vs 3_NSP	1	0.345336	1.37429	0.215599	0.051	1
4_NSP_Fg vs 6_Cyp51_Fg	1	0.786167	3.07828	0.339082	0.039	1
4_NSP_Fg vs 5_Cyp51	1	0.936663	4.26753	0.415634	0.035	0.98
4_NSP_Fg vs 8_SdhB_Fg	1	0.86104	4.24997	0.414632	0.034	0.952
4_NSP_Fg vs 7_SdhB	1	0.951929	5.67253	0.485973	0.033	0.924
3_NSP vs 6_Cyp51_Fg	1	0.607258	2.36581	0.321188	0.032	0.896
3_NSP vs 5_Cyp51	1	0.725825	3.39815	0.404631	0.039	1
3_NSP vs 8_SdhB_Fg	1	0.669741	3.46423	0.409279	0.024	0.672
3_NSP vs 7_SdhB	1	0.694602	4.58217	0.478197	0.027	0.756
6_Cyp51_Fg vs 5_Cyp51	1	0.254336	1.13551	0.159135	0.166	1
6_Cyp51_Fg vs 8_SdhB_Fg	1	0.247679	1.19595	0.166197	0.172	1
6_Cyp51_Fg vs 7_SdhB	1	0.202022	1.17242	0.163462	0.199	1
5_Cyp51 vs 8_SdhB_Fg	1	0.261502	1.52753	0.202926	0.022	0.616
5_Cyp51 vs 7_SdhB	1	0.22541	1.65248	0.215941	0.03	0.84
8_SdhB_Fg vs 7_SdhB	1	0.182564	1.52747	0.202919	0.08	1
dist_adonis_al
Permutation test for adonis under reduced model
Terms added sequentially (first to last)
Permutation: free
Number of permutations: 999
adonis2(formula = dist ~ Treatment, data = samdf)
Df SumOfSqs R2 F Pr(>F)
Treatment 7 4.1948 0.45101 2.6993 0.001 ***
Residual 23 5.1061 0.54899
Total 30 9.3009 1.00000
---
Signif. codes: 0 ‘***’ 0.001 ‘**’ 0.01 ‘*’ 0.05 ‘.’ 0.1 ‘ ’ 1
pairs	Df	SumsOfSqs	F.Model	R2	p.value	p.adjusted	sig
2_NT_Fg vs 1_NT	1	0.456402	1.53097	0.20329	0.035	0.21
2_NT_Fg vs 3_dsRNA_Fg	1	0.721458	2.46422	0.149671	0.002	0.012	.
2_NT_Fg vs 4_dsRNA	1	1.01455	4.08292	0.239006	0.003	0.018	.
1_NT vs 3_dsRNA_Fg	1	0.526499	1.75212	0.111231	0.034	0.204
1_NT vs 4_dsRNA	1	0.798557	3.10965	0.19303	0.003	0.018	.
3_dsRNA_Fg vs 4_dsRNA	1	0.302545	1.12479	0.0508386	0.261	1
dist_adonis_al
Permutation test for adonis under reduced model
Terms added sequentially (first to last)
Permutation: free
Number of permutations: 999
adonis2(formula = dist ~ TreatmentGroup, data = samdf)
Df SumOfSqs R2 F Pr(>F)
TreatmentGroup 3 1.8637 0.20038 2.2553 0.001 ***
Residual 27 7.4372 0.79962
Total 30 9.3009 1.00000
---
Signif. codes: 0 ‘***’ 0.001 ‘**’ 0.01 ‘*’ 0.05 ‘.’ 0.1 ‘ ’ 1

## Sheet: fun_beta_diversity_barley
pairs	Df	SumsOfSqs	F.Model	R2	p.value	p.adjusted	sig
2_NT_Fg vs 1_NT	1	0.315941	1.62425	0.213037	0.052	1
2_NT_Fg vs 4_NSP_Fg	1	0.190363	0.990548	0.141698	0.468	1
2_NT_Fg vs 3_NSP	1	0.296224	1.45218	0.225068	0.055	1
2_NT_Fg vs 6_Cyp51_Fg	1	0.279182	1.64247	0.214914	0.079	1
2_NT_Fg vs 5_Cyp51	1	0.3423	1.7465	0.225456	0.069	1
2_NT_Fg vs 8_SdhB_Fg	1	0.401511	2.24076	0.271912	0.053	1
2_NT_Fg vs 7_SdhB	1	0.528888	2.71867	0.311822	0.029	0.812
1_NT vs 4_NSP_Fg	1	0.306439	1.21036	0.167864	0.291	1
1_NT vs 3_NSP	1	0.244655	0.882636	0.150041	0.686	1
1_NT vs 6_Cyp51_Fg	1	0.405321	1.75481	0.226287	0.032	0.896
1_NT vs 5_Cyp51	1	0.158793	0.617889	0.0933665	0.97	1
1_NT vs 8_SdhB_Fg	1	0.529997	2.20662	0.268883	0.064	1
1_NT vs 7_SdhB	1	0.338644	1.32521	0.180911	0.103	1
4_NSP_Fg vs 3_NSP	1	0.347793	1.26754	0.202239	0.243	1
4_NSP_Fg vs 6_Cyp51_Fg	1	0.314475	1.37541	0.186485	0.156	1
4_NSP_Fg vs 5_Cyp51	1	0.37145	1.45862	0.195562	0.106	1
4_NSP_Fg vs 8_SdhB_Fg	1	0.231135	0.971768	0.139386	0.54	1
4_NSP_Fg vs 7_SdhB	1	0.492245	1.94406	0.244719	0.028	0.784
3_NSP vs 6_Cyp51_Fg	1	0.364805	1.47253	0.227505	0.038	1
3_NSP vs 5_Cyp51	1	0.206825	0.741417	0.129135	0.827	1
3_NSP vs 8_SdhB_Fg	1	0.444574	1.71789	0.255719	0.135	1
3_NSP vs 7_SdhB	1	0.354082	1.27728	0.203477	0.053	1
6_Cyp51_Fg vs 5_Cyp51	1	0.30898	1.32921	0.181357	0.113	1
6_Cyp51_Fg vs 8_SdhB_Fg	1	0.347261	1.61032	0.211597	0.078	1
6_Cyp51_Fg vs 7_SdhB	1	0.488849	2.11622	0.26074	0.022	0.616
5_Cyp51 vs 8_SdhB_Fg	1	0.465871	1.92777	0.243167	0.08	1
5_Cyp51 vs 7_SdhB	1	0.237949	0.925809	0.133675	0.454	1
8_SdhB_Fg vs 7_SdhB	1	0.585736	2.43844	0.288968	0.029	0.812
dist_adonis_al
Permutation test for adonis under reduced model
Terms added sequentially (first to last)
Permutation: free
Number of permutations: 999
adonis2(formula = dist ~ Treatment, data = samdf)
Df SumOfSqs R2 F Pr(>F)
Treatment 7 2.482 0.3159 1.5173 0.001 ***
Residual 23 5.375 0.6841
Total 30 7.857 1.0000
---
Signif. codes: 0 ‘***’ 0.001 ‘**’ 0.01 ‘*’ 0.05 ‘.’ 0.1 ‘ ’ 1
pairs	Df	SumsOfSqs	F.Model	R2	p.value	p.adjusted	sig
2_Fg vs 1_NT	1	0.315941	1.62425	0.213037	0.067	0.402
2_Fg vs 3_dsRNA_Fg	1	0.286716	1.31944	0.0861287	0.159	0.954
2_Fg vs 4_dsRNA	1	0.46154	1.94048	0.129881	0.004	0.024	.
1_NT vs 3_dsRNA_Fg	1	0.472067	1.93912	0.121658	0.015	0.09
1_NT vs 4_dsRNA	1	0.23814	0.895256	0.0644289	0.664	1
3_dsRNA_Fg vs 4_dsRNA	1	0.734678	2.89289	0.121078	0.001	0.006	*
dist_adonis_al
Permutation test for adonis under reduced model
Terms added sequentially (first to last)
Permutation: free
Number of permutations: 999
adonis2(formula = dist ~ TreatmentGroup, data = samdf)
Df SumOfSqs R2 F Pr(>F)
TreatmentGroup 3 1.3568 0.17269 1.8786 0.001 ***
Residual 27 6.5002 0.82731
Total 30 7.8570 1.00000
---
Signif. codes: 0 ‘***’ 0.001 ‘**’ 0.01 ‘*’ 0.05 ‘.’ 0.1 ‘ ’ 1
