# Supplementary material for: The impact of spray-induced gene silencing on cereal phyllosphere microbiota
Source: Environ Microbiome. 2025 Jan 8;20:1. doi: 10.1186/s40793-024-00660-8 (PMC11716504; doi:10.1186/s40793-024-00660-8)
Supplement: Supplementary file 9 — Supplementary Material 9 [file 40793_2024_660_MOESM9_ESM.xlsx]

## Sheet: bac_relative_abundance_wheat
Additional file 9:
Table S8. Overall relative abundance (%) of each bacterial and fungal amplicon sequence variant(ASV) across the sample, treatment and treatment group.
AsvId	Kingdom	Phylum	Class	Order	Family	Genus	Species	Sample	Treatment	TreatmentGroup	Abundance
ASV1	Bacteria	Proteobacteria	Gammaproteobacteria	Pseudomonadales	Pseudomonadaceae	Pseudomonas		bacteria_SW_g3_6_Cyp51	5_Cyp51	4_dsRNA	88.6316
ASV1	Bacteria	Proteobacteria	Gammaproteobacteria	Pseudomonadales	Pseudomonadaceae	Pseudomonas		bacteria_SW_f2_4_Non_specific	3_NSP	4_dsRNA	66.3158
ASV1	Bacteria	Proteobacteria	Gammaproteobacteria	Pseudomonadales	Pseudomonadaceae	Pseudomonas		bacteria_SW_f8_3_Non_specific_Fg	4_NSP_Fg	3_dsRNA_Fg	46.1053
ASV1	Bacteria	Proteobacteria	Gammaproteobacteria	Pseudomonadales	Pseudomonadaceae	Pseudomonas		bacteria_SW_h2_8_SdhB	7_SdhB	4_dsRNA	45.6842
ASV1	Bacteria	Proteobacteria	Gammaproteobacteria	Pseudomonadales	Pseudomonadaceae	Pseudomonas		bacteria_SW_h1_8_SdhB	7_SdhB	4_dsRNA	45.0526
ASV1	Bacteria	Proteobacteria	Gammaproteobacteria	Pseudomonadales	Pseudomonadaceae	Pseudomonas		bacteria_SW_h8_7_SdhB_Fg	8_SdhB_Fg	3_dsRNA_Fg	45.0526
ASV1	Bacteria	Proteobacteria	Gammaproteobacteria	Pseudomonadales	Pseudomonadaceae	Pseudomonas		bacteria_SW_g2_6_Cyp51	5_Cyp51	4_dsRNA	37.0526
ASV1	Bacteria	Proteobacteria	Gammaproteobacteria	Pseudomonadales	Pseudomonadaceae	Pseudomonas		bacteria_SW_h6_7_SdhB_Fg	8_SdhB_Fg	3_dsRNA_Fg	36.2105
ASV1	Bacteria	Proteobacteria	Gammaproteobacteria	Pseudomonadales	Pseudomonadaceae	Pseudomonas		bacteria_SW_h3_8_SdhB	7_SdhB	4_dsRNA	36.2105
ASV1	Bacteria	Proteobacteria	Gammaproteobacteria	Pseudomonadales	Pseudomonadaceae	Pseudomonas		bacteria_SW_h4_8_SdhB	7_SdhB	4_dsRNA	35.5789
ASV1	Bacteria	Proteobacteria	Gammaproteobacteria	Pseudomonadales	Pseudomonadaceae	Pseudomonas		bacteria_SW_h7_7_SdhB_Fg	8_SdhB_Fg	3_dsRNA_Fg	35.1579
ASV1	Bacteria	Proteobacteria	Gammaproteobacteria	Pseudomonadales	Pseudomonadaceae	Pseudomonas		bacteria_SW_g8_5_Cyp51_Fg	6_Cyp51_Fg	3_dsRNA_Fg	34.9474
ASV1	Bacteria	Proteobacteria	Gammaproteobacteria	Pseudomonadales	Pseudomonadaceae	Pseudomonas		bacteria_SW_f1_4_Non_specific	3_NSP	4_dsRNA	29.8947
ASV1	Bacteria	Proteobacteria	Gammaproteobacteria	Pseudomonadales	Pseudomonadaceae	Pseudomonas		bacteria_SW_h5_7_SdhB_Fg	8_SdhB_Fg	3_dsRNA_Fg	29.6842
ASV1	Bacteria	Proteobacteria	Gammaproteobacteria	Pseudomonadales	Pseudomonadaceae	Pseudomonas		bacteria_SW_g6_5_Cyp51_Fg	6_Cyp51_Fg	3_dsRNA_Fg	29.0526
ASV1	Bacteria	Proteobacteria	Gammaproteobacteria	Pseudomonadales	Pseudomonadaceae	Pseudomonas		bacteria_SW_g4_6_Cyp51	5_Cyp51	4_dsRNA	25.4737
ASV1	Bacteria	Proteobacteria	Gammaproteobacteria	Pseudomonadales	Pseudomonadaceae	Pseudomonas		bacteria_SW_g7_5_Cyp51_Fg	6_Cyp51_Fg	3_dsRNA_Fg	20.8421
ASV1	Bacteria	Proteobacteria	Gammaproteobacteria	Pseudomonadales	Pseudomonadaceae	Pseudomonas		bacteria_SW_f6_3_Non_specific_Fg	4_NSP_Fg	3_dsRNA_Fg	17.8947
ASV1	Bacteria	Proteobacteria	Gammaproteobacteria	Pseudomonadales	Pseudomonadaceae	Pseudomonas		bacteria_SW_f7_3_Non_specific_Fg	4_NSP_Fg	3_dsRNA_Fg	14.3158
ASV1	Bacteria	Proteobacteria	Gammaproteobacteria	Pseudomonadales	Pseudomonadaceae	Pseudomonas		bacteria_SW_f4_4_Non_specific	3_NSP	4_dsRNA	12.4211
ASV1	Bacteria	Proteobacteria	Gammaproteobacteria	Pseudomonadales	Pseudomonadaceae	Pseudomonas		bacteria_SW_g1_6_Cyp51	5_Cyp51	4_dsRNA	12.4211
ASV1	Bacteria	Proteobacteria	Gammaproteobacteria	Pseudomonadales	Pseudomonadaceae	Pseudomonas		bacteria_SW_g5_5_Cyp51_Fg	6_Cyp51_Fg	3_dsRNA_Fg	11.7895
ASV1	Bacteria	Proteobacteria	Gammaproteobacteria	Pseudomonadales	Pseudomonadaceae	Pseudomonas		bacteria_SW_f5_3_Non_specific_Fg	4_NSP_Fg	3_dsRNA_Fg	8.42105
ASV1	Bacteria	Proteobacteria	Gammaproteobacteria	Pseudomonadales	Pseudomonadaceae	Pseudomonas		bacteria_SW_e2_2_No_treatment	1_NT	1_NT	7.36842
ASV1	Bacteria	Proteobacteria	Gammaproteobacteria	Pseudomonadales	Pseudomonadaceae	Pseudomonas		bacteria_SW_e1_2_No_treatment	1_NT	1_NT	6.52632
ASV1	Bacteria	Proteobacteria	Gammaproteobacteria	Pseudomonadales	Pseudomonadaceae	Pseudomonas		bacteria_SW_f3_4_Non_specific	3_NSP	4_dsRNA	5.05263
ASV1	Bacteria	Proteobacteria	Gammaproteobacteria	Pseudomonadales	Pseudomonadaceae	Pseudomonas		bacteria_SW_e8_1_No_treatment_Fg	2_NT_Fg	2_NT_Fg	3.36842
ASV1	Bacteria	Proteobacteria	Gammaproteobacteria	Pseudomonadales	Pseudomonadaceae	Pseudomonas		bacteria_SW_e4_2_No_treatment	1_NT	1_NT	2.10526
ASV1	Bacteria	Proteobacteria	Gammaproteobacteria	Pseudomonadales	Pseudomonadaceae	Pseudomonas		bacteria_SW_e6_1_No_treatment_Fg	2_NT_Fg	2_NT_Fg	0
ASV1	Bacteria	Proteobacteria	Gammaproteobacteria	Pseudomonadales	Pseudomonadaceae	Pseudomonas		bacteria_SW_e7_1_No_treatment_Fg	2_NT_Fg	2_NT_Fg	0
ASV1	Bacteria	Proteobacteria	Gammaproteobacteria	Pseudomonadales	Pseudomonadaceae	Pseudomonas		bacteria_SW_e5_1_No_treatment_Fg	2_NT_Fg	2_NT_Fg	0
ASV1	Bacteria	Proteobacteria	Gammaproteobacteria	Pseudomonadales	Pseudomonadaceae	Pseudomonas		bacteria_SW_e3_2_No_treatment	1_NT	1_NT	0
ASV10	Bacteria	Proteobacteria	Gammaproteobacteria	Xanthomonadales	Rhodanobacteraceae			bacteria_SW_f3_4_Non_specific	3_NSP	4_dsRNA	9.47368
ASV10	Bacteria	Proteobacteria	Gammaproteobacteria	Xanthomonadales	Rhodanobacteraceae			bacteria_SW_g2_6_Cyp51	5_Cyp51	4_dsRNA	2.52632
ASV10	Bacteria	Proteobacteria	Gammaproteobacteria	Xanthomonadales	Rhodanobacteraceae			bacteria_SW_g8_5_Cyp51_Fg	6_Cyp51_Fg	3_dsRNA_Fg	1.68421
ASV10	Bacteria	Proteobacteria	Gammaproteobacteria	Xanthomonadales	Rhodanobacteraceae			bacteria_SW_g1_6_Cyp51	5_Cyp51	4_dsRNA	1.68421
ASV10	Bacteria	Proteobacteria	Gammaproteobacteria	Xanthomonadales	Rhodanobacteraceae			bacteria_SW_g5_5_Cyp51_Fg	6_Cyp51_Fg	3_dsRNA_Fg	1.68421
ASV10	Bacteria	Proteobacteria	Gammaproteobacteria	Xanthomonadales	Rhodanobacteraceae			bacteria_SW_f5_3_Non_specific_Fg	4_NSP_Fg	3_dsRNA_Fg	0.421053
ASV10	Bacteria	Proteobacteria	Gammaproteobacteria	Xanthomonadales	Rhodanobacteraceae			bacteria_SW_h3_8_SdhB	7_SdhB	4_dsRNA	0.421053
ASV10	Bacteria	Proteobacteria	Gammaproteobacteria	Xanthomonadales	Rhodanobacteraceae			bacteria_SW_e4_2_No_treatment	1_NT	1_NT	0
ASV10	Bacteria	Proteobacteria	Gammaproteobacteria	Xanthomonadales	Rhodanobacteraceae			bacteria_SW_h5_7_SdhB_Fg	8_SdhB_Fg	3_dsRNA_Fg	0
ASV10	Bacteria	Proteobacteria	Gammaproteobacteria	Xanthomonadales	Rhodanobacteraceae			bacteria_SW_h1_8_SdhB	7_SdhB	4_dsRNA	0
ASV10	Bacteria	Proteobacteria	Gammaproteobacteria	Xanthomonadales	Rhodanobacteraceae			bacteria_SW_f1_4_Non_specific	3_NSP	4_dsRNA	0
ASV10	Bacteria	Proteobacteria	Gammaproteobacteria	Xanthomonadales	Rhodanobacteraceae			bacteria_SW_h7_7_SdhB_Fg	8_SdhB_Fg	3_dsRNA_Fg	0
ASV10	Bacteria	Proteobacteria	Gammaproteobacteria	Xanthomonadales	Rhodanobacteraceae			bacteria_SW_e2_2_No_treatment	1_NT	1_NT	0
ASV10	Bacteria	Proteobacteria	Gammaproteobacteria	Xanthomonadales	Rhodanobacteraceae			bacteria_SW_h6_7_SdhB_Fg	8_SdhB_Fg	3_dsRNA_Fg	0
ASV10	Bacteria	Proteobacteria	Gammaproteobacteria	Xanthomonadales	Rhodanobacteraceae			bacteria_SW_e1_2_No_treatment	1_NT	1_NT	0
ASV10	Bacteria	Proteobacteria	Gammaproteobacteria	Xanthomonadales	Rhodanobacteraceae			bacteria_SW_g4_6_Cyp51	5_Cyp51	4_dsRNA	0
ASV10	Bacteria	Proteobacteria	Gammaproteobacteria	Xanthomonadales	Rhodanobacteraceae			bacteria_SW_f6_3_Non_specific_Fg	4_NSP_Fg	3_dsRNA_Fg	0
ASV10	Bacteria	Proteobacteria	Gammaproteobacteria	Xanthomonadales	Rhodanobacteraceae			bacteria_SW_h8_7_SdhB_Fg	8_SdhB_Fg	3_dsRNA_Fg	0
ASV10	Bacteria	Proteobacteria	Gammaproteobacteria	Xanthomonadales	Rhodanobacteraceae			bacteria_SW_e7_1_No_treatment_Fg	2_NT_Fg	2_NT_Fg	0
ASV10	Bacteria	Proteobacteria	Gammaproteobacteria	Xanthomonadales	Rhodanobacteraceae			bacteria_SW_f2_4_Non_specific	3_NSP	4_dsRNA	0
ASV10	Bacteria	Proteobacteria	Gammaproteobacteria	Xanthomonadales	Rhodanobacteraceae			bacteria_SW_e6_1_No_treatment_Fg	2_NT_Fg	2_NT_Fg	0
ASV10	Bacteria	Proteobacteria	Gammaproteobacteria	Xanthomonadales	Rhodanobacteraceae			bacteria_SW_e8_1_No_treatment_Fg	2_NT_Fg	2_NT_Fg	0
ASV10	Bacteria	Proteobacteria	Gammaproteobacteria	Xanthomonadales	Rhodanobacteraceae			bacteria_SW_f4_4_Non_specific	3_NSP	4_dsRNA	0
ASV10	Bacteria	Proteobacteria	Gammaproteobacteria	Xanthomonadales	Rhodanobacteraceae			bacteria_SW_e5_1_No_treatment_Fg	2_NT_Fg	2_NT_Fg	0
ASV10	Bacteria	Proteobacteria	Gammaproteobacteria	Xanthomonadales	Rhodanobacteraceae			bacteria_SW_g3_6_Cyp51	5_Cyp51	4_dsRNA	0
ASV10	Bacteria	Proteobacteria	Gammaproteobacteria	Xanthomonadales	Rhodanobacteraceae			bacteria_SW_f7_3_Non_specific_Fg	4_NSP_Fg	3_dsRNA_Fg	0
ASV10	Bacteria	Proteobacteria	Gammaproteobacteria	Xanthomonadales	Rhodanobacteraceae			bacteria_SW_e3_2_No_treatment	1_NT	1_NT	0
ASV10	Bacteria	Proteobacteria	Gammaproteobacteria	Xanthomonadales	Rhodanobacteraceae			bacteria_SW_g7_5_Cyp51_Fg	6_Cyp51_Fg	3_dsRNA_Fg	0
ASV10	Bacteria	Proteobacteria	Gammaproteobacteria	Xanthomonadales	Rhodanobacteraceae			bacteria_SW_f8_3_Non_specific_Fg	4_NSP_Fg	3_dsRNA_Fg	0
ASV10	Bacteria	Proteobacteria	Gammaproteobacteria	Xanthomonadales	Rhodanobacteraceae			bacteria_SW_h4_8_SdhB	7_SdhB	4_dsRNA	0
ASV10	Bacteria	Proteobacteria	Gammaproteobacteria	Xanthomonadales	Rhodanobacteraceae			bacteria_SW_h2_8_SdhB	7_SdhB	4_dsRNA	0
ASV10	Bacteria	Proteobacteria	Gammaproteobacteria	Xanthomonadales	Rhodanobacteraceae			bacteria_SW_g6_5_Cyp51_Fg	6_Cyp51_Fg	3_dsRNA_Fg	0
ASV100	Bacteria	Proteobacteria	Gammaproteobacteria	Burkholderiales	Comamonadaceae			bacteria_SW_e2_2_No_treatment	1_NT	1_NT	4
ASV100	Bacteria	Proteobacteria	Gammaproteobacteria	Burkholderiales	Comamonadaceae			bacteria_SW_e3_2_No_treatment	1_NT	1_NT	2.52632
ASV100	Bacteria	Proteobacteria	Gammaproteobacteria	Burkholderiales	Comamonadaceae			bacteria_SW_f1_4_Non_specific	3_NSP	4_dsRNA	0.842105
ASV100	Bacteria	Proteobacteria	Gammaproteobacteria	Burkholderiales	Comamonadaceae			bacteria_SW_f7_3_Non_specific_Fg	4_NSP_Fg	3_dsRNA_Fg	0.631579
ASV100	Bacteria	Proteobacteria	Gammaproteobacteria	Burkholderiales	Comamonadaceae			bacteria_SW_f6_3_Non_specific_Fg	4_NSP_Fg	3_dsRNA_Fg	0.421053
ASV100	Bacteria	Proteobacteria	Gammaproteobacteria	Burkholderiales	Comamonadaceae			bacteria_SW_f4_4_Non_specific	3_NSP	4_dsRNA	0.210526
ASV100	Bacteria	Proteobacteria	Gammaproteobacteria	Burkholderiales	Comamonadaceae			bacteria_SW_g4_6_Cyp51	5_Cyp51	4_dsRNA	0
ASV100	Bacteria	Proteobacteria	Gammaproteobacteria	Burkholderiales	Comamonadaceae			bacteria_SW_g7_5_Cyp51_Fg	6_Cyp51_Fg	3_dsRNA_Fg	0
ASV100	Bacteria	Proteobacteria	Gammaproteobacteria	Burkholderiales	Comamonadaceae			bacteria_SW_e4_2_No_treatment	1_NT	1_NT	0
ASV100	Bacteria	Proteobacteria	Gammaproteobacteria	Burkholderiales	Comamonadaceae			bacteria_SW_e5_1_No_treatment_Fg	2_NT_Fg	2_NT_Fg	0
ASV100	Bacteria	Proteobacteria	Gammaproteobacteria	Burkholderiales	Comamonadaceae			bacteria_SW_h2_8_SdhB	7_SdhB	4_dsRNA	0
ASV100	Bacteria	Proteobacteria	Gammaproteobacteria	Burkholderiales	Comamonadaceae			bacteria_SW_e1_2_No_treatment	1_NT	1_NT	0
ASV100	Bacteria	Proteobacteria	Gammaproteobacteria	Burkholderiales	Comamonadaceae			bacteria_SW_h6_7_SdhB_Fg	8_SdhB_Fg	3_dsRNA_Fg	0
ASV100	Bacteria	Proteobacteria	Gammaproteobacteria	Burkholderiales	Comamonadaceae			bacteria_SW_h3_8_SdhB	7_SdhB	4_dsRNA	0
ASV100	Bacteria	Proteobacteria	Gammaproteobacteria	Burkholderiales	Comamonadaceae			bacteria_SW_e6_1_No_treatment_Fg	2_NT_Fg	2_NT_Fg	0
ASV100	Bacteria	Proteobacteria	Gammaproteobacteria	Burkholderiales	Comamonadaceae			bacteria_SW_f5_3_Non_specific_Fg	4_NSP_Fg	3_dsRNA_Fg	0
ASV100	Bacteria	Proteobacteria	Gammaproteobacteria	Burkholderiales	Comamonadaceae			bacteria_SW_g2_6_Cyp51	5_Cyp51	4_dsRNA	0
ASV100	Bacteria	Proteobacteria	Gammaproteobacteria	Burkholderiales	Comamonadaceae			bacteria_SW_f8_3_Non_specific_Fg	4_NSP_Fg	3_dsRNA_Fg	0
ASV100	Bacteria	Proteobacteria	Gammaproteobacteria	Burkholderiales	Comamonadaceae			bacteria_SW_g8_5_Cyp51_Fg	6_Cyp51_Fg	3_dsRNA_Fg	0
ASV100	Bacteria	Proteobacteria	Gammaproteobacteria	Burkholderiales	Comamonadaceae			bacteria_SW_g3_6_Cyp51	5_Cyp51	4_dsRNA	0
ASV100	Bacteria	Proteobacteria	Gammaproteobacteria	Burkholderiales	Comamonadaceae			bacteria_SW_g1_6_Cyp51	5_Cyp51	4_dsRNA	0
ASV100	Bacteria	Proteobacteria	Gammaproteobacteria	Burkholderiales	Comamonadaceae			bacteria_SW_h7_7_SdhB_Fg	8_SdhB_Fg	3_dsRNA_Fg	0
ASV100	Bacteria	Proteobacteria	Gammaproteobacteria	Burkholderiales	Comamonadaceae			bacteria_SW_f2_4_Non_specific	3_NSP	4_dsRNA	0
ASV100	Bacteria	Proteobacteria	Gammaproteobacteria	Burkholderiales	Comamonadaceae			bacteria_SW_e8_1_No_treatment_Fg	2_NT_Fg	2_NT_Fg	0
ASV100	Bacteria	Proteobacteria	Gammaproteobacteria	Burkholderiales	Comamonadaceae			bacteria_SW_e7_1_No_treatment_Fg	2_NT_Fg	2_NT_Fg	0
ASV100	Bacteria	Proteobacteria	Gammaproteobacteria	Burkholderiales	Comamonadaceae			bacteria_SW_h4_8_SdhB	7_SdhB	4_dsRNA	0
ASV100	Bacteria	Proteobacteria	Gammaproteobacteria	Burkholderiales	Comamonadaceae			bacteria_SW_g6_5_Cyp51_Fg	6_Cyp51_Fg	3_dsRNA_Fg	0
ASV100	Bacteria	Proteobacteria	Gammaproteobacteria	Burkholderiales	Comamonadaceae			bacteria_SW_h5_7_SdhB_Fg	8_SdhB_Fg	3_dsRNA_Fg	0
ASV100	Bacteria	Proteobacteria	Gammaproteobacteria	Burkholderiales	Comamonadaceae			bacteria_SW_h1_8_SdhB	7_SdhB	4_dsRNA	0
ASV100	Bacteria	Proteobacteria	Gammaproteobacteria	Burkholderiales	Comamonadaceae			bacteria_SW_g5_5_Cyp51_Fg	6_Cyp51_Fg	3_dsRNA_Fg	0
ASV100	Bacteria	Proteobacteria	Gammaproteobacteria	Burkholderiales	Comamonadaceae			bacteria_SW_h8_7_SdhB_Fg	8_SdhB_Fg	3_dsRNA_Fg	0
ASV100	Bacteria	Proteobacteria	Gammaproteobacteria	Burkholderiales	Comamonadaceae			bacteria_SW_f3_4_Non_specific	3_NSP	4_dsRNA	0
ASV1001	Bacteria	Firmicutes	Bacilli	Paenibacillales	Paenibacillaceae			bacteria_SW_f5_3_Non_specific_Fg	4_NSP_Fg	3_dsRNA_Fg	0.210526
ASV1001	Bacteria	Firmicutes	Bacilli	Paenibacillales	Paenibacillaceae			bacteria_SW_h2_8_SdhB	7_SdhB	4_dsRNA	0
ASV1001	Bacteria	Firmicutes	Bacilli	Paenibacillales	Paenibacillaceae			bacteria_SW_g7_5_Cyp51_Fg	6_Cyp51_Fg	3_dsRNA_Fg	0
ASV1001	Bacteria	Firmicutes	Bacilli	Paenibacillales	Paenibacillaceae			bacteria_SW_g2_6_Cyp51	5_Cyp51	4_dsRNA	0
ASV1001	Bacteria	Firmicutes	Bacilli	Paenibacillales	Paenibacillaceae			bacteria_SW_f4_4_Non_specific	3_NSP	4_dsRNA	0
ASV1001	Bacteria	Firmicutes	Bacilli	Paenibacillales	Paenibacillaceae			bacteria_SW_f1_4_Non_specific	3_NSP	4_dsRNA	0
ASV1001	Bacteria	Firmicutes	Bacilli	Paenibacillales	Paenibacillaceae			bacteria_SW_h3_8_SdhB	7_SdhB	4_dsRNA	0
ASV1001	Bacteria	Firmicutes	Bacilli	Paenibacillales	Paenibacillaceae			bacteria_SW_f2_4_Non_specific	3_NSP	4_dsRNA	0
ASV1001	Bacteria	Firmicutes	Bacilli	Paenibacillales	Paenibacillaceae			bacteria_SW_e2_2_No_treatment	1_NT	1_NT	0
ASV1001	Bacteria	Firmicutes	Bacilli	Paenibacillales	Paenibacillaceae			bacteria_SW_g3_6_Cyp51	5_Cyp51	4_dsRNA	0
ASV1001	Bacteria	Firmicutes	Bacilli	Paenibacillales	Paenibacillaceae			bacteria_SW_f6_3_Non_specific_Fg	4_NSP_Fg	3_dsRNA_Fg	0
ASV1001	Bacteria	Firmicutes	Bacilli	Paenibacillales	Paenibacillaceae			bacteria_SW_h5_7_SdhB_Fg	8_SdhB_Fg	3_dsRNA_Fg	0
ASV1001	Bacteria	Firmicutes	Bacilli	Paenibacillales	Paenibacillaceae			bacteria_SW_g6_5_Cyp51_Fg	6_Cyp51_Fg	3_dsRNA_Fg	0
ASV1001	Bacteria	Firmicutes	Bacilli	Paenibacillales	Paenibacillaceae			bacteria_SW_e8_1_No_treatment_Fg	2_NT_Fg	2_NT_Fg	0
ASV1001	Bacteria	Firmicutes	Bacilli	Paenibacillales	Paenibacillaceae			bacteria_SW_e6_1_No_treatment_Fg	2_NT_Fg	2_NT_Fg	0
ASV1001	Bacteria	Firmicutes	Bacilli	Paenibacillales	Paenibacillaceae			bacteria_SW_h4_8_SdhB	7_SdhB	4_dsRNA	0
ASV1001	Bacteria	Firmicutes	Bacilli	Paenibacillales	Paenibacillaceae			bacteria_SW_g5_5_Cyp51_Fg	6_Cyp51_Fg	3_dsRNA_Fg	0
ASV1001	Bacteria	Firmicutes	Bacilli	Paenibacillales	Paenibacillaceae			bacteria_SW_f3_4_Non_specific	3_NSP	4_dsRNA	0
ASV1001	Bacteria	Firmicutes	Bacilli	Paenibacillales	Paenibacillaceae			bacteria_SW_e4_2_No_treatment	1_NT	1_NT	0
ASV1001	Bacteria	Firmicutes	Bacilli	Paenibacillales	Paenibacillaceae			bacteria_SW_f8_3_Non_specific_Fg	4_NSP_Fg	3_dsRNA_Fg	0
ASV1001	Bacteria	Firmicutes	Bacilli	Paenibacillales	Paenibacillaceae			bacteria_SW_h6_7_SdhB_Fg	8_SdhB_Fg	3_dsRNA_Fg	0
ASV1001	Bacteria	Firmicutes	Bacilli	Paenibacillales	Paenibacillaceae			bacteria_SW_g8_5_Cyp51_Fg	6_Cyp51_Fg	3_dsRNA_Fg	0
ASV1001	Bacteria	Firmicutes	Bacilli	Paenibacillales	Paenibacillaceae			bacteria_SW_e3_2_No_treatment	1_NT	1_NT	0
ASV1001	Bacteria	Firmicutes	Bacilli	Paenibacillales	Paenibacillaceae			bacteria_SW_h1_8_SdhB	7_SdhB	4_dsRNA	0
ASV1001	Bacteria	Firmicutes	Bacilli	Paenibacillales	Paenibacillaceae			bacteria_SW_g1_6_Cyp51	5_Cyp51	4_dsRNA	0
ASV1001	Bacteria	Firmicutes	Bacilli	Paenibacillales	Paenibacillaceae			bacteria_SW_e5_1_No_treatment_Fg	2_NT_Fg	2_NT_Fg	0
ASV1001	Bacteria	Firmicutes	Bacilli	Paenibacillales	Paenibacillaceae			bacteria_SW_h7_7_SdhB_Fg	8_SdhB_Fg	3_dsRNA_Fg	0
ASV1001	Bacteria	Firmicutes	Bacilli	Paenibacillales	Paenibacillaceae			bacteria_SW_e7_1_No_treatment_Fg	2_NT_Fg	2_NT_Fg	0
ASV1001	Bacteria	Firmicutes	Bacilli	Paenibacillales	Paenibacillaceae			bacteria_SW_g4_6_Cyp51	5_Cyp51	4_dsRNA	0
ASV1001	Bacteria	Firmicutes	Bacilli	Paenibacillales	Paenibacillaceae			bacteria_SW_h8_7_SdhB_Fg	8_SdhB_Fg	3_dsRNA_Fg	0
ASV1001	Bacteria	Firmicutes	Bacilli	Paenibacillales	Paenibacillaceae			bacteria_SW_e1_2_No_treatment	1_NT	1_NT	0
ASV1001	Bacteria	Firmicutes	Bacilli	Paenibacillales	Paenibacillaceae			bacteria_SW_f7_3_Non_specific_Fg	4_NSP_Fg	3_dsRNA_Fg	0
ASV1002	Bacteria	Acidobacteriota	Acidobacteriae	Subgroup_2	Subgroup_2	Subgroup_2		bacteria_SW_g6_5_Cyp51_Fg	6_Cyp51_Fg	3_dsRNA_Fg	0.631579
ASV1002	Bacteria	Acidobacteriota	Acidobacteriae	Subgroup_2	Subgroup_2	Subgroup_2		bacteria_SW_e1_2_No_treatment	1_NT	1_NT	0
ASV1002	Bacteria	Acidobacteriota	Acidobacteriae	Subgroup_2	Subgroup_2	Subgroup_2		bacteria_SW_f3_4_Non_specific	3_NSP	4_dsRNA	0
ASV1002	Bacteria	Acidobacteriota	Acidobacteriae	Subgroup_2	Subgroup_2	Subgroup_2		bacteria_SW_h4_8_SdhB	7_SdhB	4_dsRNA	0
ASV1002	Bacteria	Acidobacteriota	Acidobacteriae	Subgroup_2	Subgroup_2	Subgroup_2		bacteria_SW_f5_3_Non_specific_Fg	4_NSP_Fg	3_dsRNA_Fg	0
ASV1002	Bacteria	Acidobacteriota	Acidobacteriae	Subgroup_2	Subgroup_2	Subgroup_2		bacteria_SW_f8_3_Non_specific_Fg	4_NSP_Fg	3_dsRNA_Fg	0
ASV1002	Bacteria	Acidobacteriota	Acidobacteriae	Subgroup_2	Subgroup_2	Subgroup_2		bacteria_SW_g3_6_Cyp51	5_Cyp51	4_dsRNA	0
ASV1002	Bacteria	Acidobacteriota	Acidobacteriae	Subgroup_2	Subgroup_2	Subgroup_2		bacteria_SW_e8_1_No_treatment_Fg	2_NT_Fg	2_NT_Fg	0
ASV1002	Bacteria	Acidobacteriota	Acidobacteriae	Subgroup_2	Subgroup_2	Subgroup_2		bacteria_SW_e7_1_No_treatment_Fg	2_NT_Fg	2_NT_Fg	0
ASV1002	Bacteria	Acidobacteriota	Acidobacteriae	Subgroup_2	Subgroup_2	Subgroup_2		bacteria_SW_h8_7_SdhB_Fg	8_SdhB_Fg	3_dsRNA_Fg	0
ASV1002	Bacteria	Acidobacteriota	Acidobacteriae	Subgroup_2	Subgroup_2	Subgroup_2		bacteria_SW_g1_6_Cyp51	5_Cyp51	4_dsRNA	0
ASV1002	Bacteria	Acidobacteriota	Acidobacteriae	Subgroup_2	Subgroup_2	Subgroup_2		bacteria_SW_h7_7_SdhB_Fg	8_SdhB_Fg	3_dsRNA_Fg	0
ASV1002	Bacteria	Acidobacteriota	Acidobacteriae	Subgroup_2	Subgroup_2	Subgroup_2		bacteria_SW_f4_4_Non_specific	3_NSP	4_dsRNA	0
ASV1002	Bacteria	Acidobacteriota	Acidobacteriae	Subgroup_2	Subgroup_2	Subgroup_2		bacteria_SW_g7_5_Cyp51_Fg	6_Cyp51_Fg	3_dsRNA_Fg	0
ASV1002	Bacteria	Acidobacteriota	Acidobacteriae	Subgroup_2	Subgroup_2	Subgroup_2		bacteria_SW_h3_8_SdhB	7_SdhB	4_dsRNA	0
ASV1002	Bacteria	Acidobacteriota	Acidobacteriae	Subgroup_2	Subgroup_2	Subgroup_2		bacteria_SW_e4_2_No_treatment	1_NT	1_NT	0
ASV1002	Bacteria	Acidobacteriota	Acidobacteriae	Subgroup_2	Subgroup_2	Subgroup_2		bacteria_SW_g4_6_Cyp51	5_Cyp51	4_dsRNA	0
ASV1002	Bacteria	Acidobacteriota	Acidobacteriae	Subgroup_2	Subgroup_2	Subgroup_2		bacteria_SW_h1_8_SdhB	7_SdhB	4_dsRNA	0
ASV1002	Bacteria	Acidobacteriota	Acidobacteriae	Subgroup_2	Subgroup_2	Subgroup_2		bacteria_SW_e5_1_No_treatment_Fg	2_NT_Fg	2_NT_Fg	0
ASV1002	Bacteria	Acidobacteriota	Acidobacteriae	Subgroup_2	Subgroup_2	Subgroup_2		bacteria_SW_h5_7_SdhB_Fg	8_SdhB_Fg	3_dsRNA_Fg	0
ASV1002	Bacteria	Acidobacteriota	Acidobacteriae	Subgroup_2	Subgroup_2	Subgroup_2		bacteria_SW_e6_1_No_treatment_Fg	2_NT_Fg	2_NT_Fg	0
ASV1002	Bacteria	Acidobacteriota	Acidobacteriae	Subgroup_2	Subgroup_2	Subgroup_2		bacteria_SW_e2_2_No_treatment	1_NT	1_NT	0
ASV1002	Bacteria	Acidobacteriota	Acidobacteriae	Subgroup_2	Subgroup_2	Subgroup_2		bacteria_SW_f7_3_Non_specific_Fg	4_NSP_Fg	3_dsRNA_Fg	0
ASV1002	Bacteria	Acidobacteriota	Acidobacteriae	Subgroup_2	Subgroup_2	Subgroup_2		bacteria_SW_e3_2_No_treatment	1_NT	1_NT	0
ASV1002	Bacteria	Acidobacteriota	Acidobacteriae	Subgroup_2	Subgroup_2	Subgroup_2		bacteria_SW_f2_4_Non_specific	3_NSP	4_dsRNA	0
ASV1002	Bacteria	Acidobacteriota	Acidobacteriae	Subgroup_2	Subgroup_2	Subgroup_2		bacteria_SW_f6_3_Non_specific_Fg	4_NSP_Fg	3_dsRNA_Fg	0
ASV1002	Bacteria	Acidobacteriota	Acidobacteriae	Subgroup_2	Subgroup_2	Subgroup_2		bacteria_SW_g8_5_Cyp51_Fg	6_Cyp51_Fg	3_dsRNA_Fg	0
ASV1002	Bacteria	Acidobacteriota	Acidobacteriae	Subgroup_2	Subgroup_2	Subgroup_2		bacteria_SW_h6_7_SdhB_Fg	8_SdhB_Fg	3_dsRNA_Fg	0
ASV1002	Bacteria	Acidobacteriota	Acidobacteriae	Subgroup_2	Subgroup_2	Subgroup_2		bacteria_SW_h2_8_SdhB	7_SdhB	4_dsRNA	0
ASV1002	Bacteria	Acidobacteriota	Acidobacteriae	Subgroup_2	Subgroup_2	Subgroup_2		bacteria_SW_f1_4_Non_specific	3_NSP	4_dsRNA	0
ASV1002	Bacteria	Acidobacteriota	Acidobacteriae	Subgroup_2	Subgroup_2	Subgroup_2		bacteria_SW_g5_5_Cyp51_Fg	6_Cyp51_Fg	3_dsRNA_Fg	0
ASV1002	Bacteria	Acidobacteriota	Acidobacteriae	Subgroup_2	Subgroup_2	Subgroup_2		bacteria_SW_g2_6_Cyp51	5_Cyp51	4_dsRNA	0
ASV1005	Bacteria	Proteobacteria	Alphaproteobacteria	Rhizobiales	Rhizobiaceae	Rhizobium		bacteria_SW_e6_1_No_treatment_Fg	2_NT_Fg	2_NT_Fg	1.05263
ASV1005	Bacteria	Proteobacteria	Alphaproteobacteria	Rhizobiales	Rhizobiaceae	Rhizobium		bacteria_SW_f8_3_Non_specific_Fg	4_NSP_Fg	3_dsRNA_Fg	0
ASV1005	Bacteria	Proteobacteria	Alphaproteobacteria	Rhizobiales	Rhizobiaceae	Rhizobium		bacteria_SW_f2_4_Non_specific	3_NSP	4_dsRNA	0
ASV1005	Bacteria	Proteobacteria	Alphaproteobacteria	Rhizobiales	Rhizobiaceae	Rhizobium		bacteria_SW_e1_2_No_treatment	1_NT	1_NT	0
ASV1005	Bacteria	Proteobacteria	Alphaproteobacteria	Rhizobiales	Rhizobiaceae	Rhizobium		bacteria_SW_f4_4_Non_specific	3_NSP	4_dsRNA	0
ASV1005	Bacteria	Proteobacteria	Alphaproteobacteria	Rhizobiales	Rhizobiaceae	Rhizobium		bacteria_SW_f1_4_Non_specific	3_NSP	4_dsRNA	0
ASV1005	Bacteria	Proteobacteria	Alphaproteobacteria	Rhizobiales	Rhizobiaceae	Rhizobium		bacteria_SW_g6_5_Cyp51_Fg	6_Cyp51_Fg	3_dsRNA_Fg	0
ASV1005	Bacteria	Proteobacteria	Alphaproteobacteria	Rhizobiales	Rhizobiaceae	Rhizobium		bacteria_SW_e3_2_No_treatment	1_NT	1_NT	0
ASV1005	Bacteria	Proteobacteria	Alphaproteobacteria	Rhizobiales	Rhizobiaceae	Rhizobium		bacteria_SW_e2_2_No_treatment	1_NT	1_NT	0
ASV1005	Bacteria	Proteobacteria	Alphaproteobacteria	Rhizobiales	Rhizobiaceae	Rhizobium		bacteria_SW_h3_8_SdhB	7_SdhB	4_dsRNA	0
ASV1005	Bacteria	Proteobacteria	Alphaproteobacteria	Rhizobiales	Rhizobiaceae	Rhizobium		bacteria_SW_g4_6_Cyp51	5_Cyp51	4_dsRNA	0
ASV1005	Bacteria	Proteobacteria	Alphaproteobacteria	Rhizobiales	Rhizobiaceae	Rhizobium		bacteria_SW_f5_3_Non_specific_Fg	4_NSP_Fg	3_dsRNA_Fg	0
ASV1005	Bacteria	Proteobacteria	Alphaproteobacteria	Rhizobiales	Rhizobiaceae	Rhizobium		bacteria_SW_f3_4_Non_specific	3_NSP	4_dsRNA	0
ASV1005	Bacteria	Proteobacteria	Alphaproteobacteria	Rhizobiales	Rhizobiaceae	Rhizobium		bacteria_SW_g7_5_Cyp51_Fg	6_Cyp51_Fg	3_dsRNA_Fg	0
ASV1005	Bacteria	Proteobacteria	Alphaproteobacteria	Rhizobiales	Rhizobiaceae	Rhizobium		bacteria_SW_h6_7_SdhB_Fg	8_SdhB_Fg	3_dsRNA_Fg	0
ASV1005	Bacteria	Proteobacteria	Alphaproteobacteria	Rhizobiales	Rhizobiaceae	Rhizobium		bacteria_SW_g3_6_Cyp51	5_Cyp51	4_dsRNA	0
ASV1005	Bacteria	Proteobacteria	Alphaproteobacteria	Rhizobiales	Rhizobiaceae	Rhizobium		bacteria_SW_h7_7_SdhB_Fg	8_SdhB_Fg	3_dsRNA_Fg	0
ASV1005	Bacteria	Proteobacteria	Alphaproteobacteria	Rhizobiales	Rhizobiaceae	Rhizobium		bacteria_SW_g8_5_Cyp51_Fg	6_Cyp51_Fg	3_dsRNA_Fg	0
ASV1005	Bacteria	Proteobacteria	Alphaproteobacteria	Rhizobiales	Rhizobiaceae	Rhizobium		bacteria_SW_g5_5_Cyp51_Fg	6_Cyp51_Fg	3_dsRNA_Fg	0
ASV1005	Bacteria	Proteobacteria	Alphaproteobacteria	Rhizobiales	Rhizobiaceae	Rhizobium		bacteria_SW_e7_1_No_treatment_Fg	2_NT_Fg	2_NT_Fg	0
ASV1005	Bacteria	Proteobacteria	Alphaproteobacteria	Rhizobiales	Rhizobiaceae	Rhizobium		bacteria_SW_e5_1_No_treatment_Fg	2_NT_Fg	2_NT_Fg	0
ASV1005	Bacteria	Proteobacteria	Alphaproteobacteria	Rhizobiales	Rhizobiaceae	Rhizobium		bacteria_SW_h5_7_SdhB_Fg	8_SdhB_Fg	3_dsRNA_Fg	0
ASV1005	Bacteria	Proteobacteria	Alphaproteobacteria	Rhizobiales	Rhizobiaceae	Rhizobium		bacteria_SW_h4_8_SdhB	7_SdhB	4_dsRNA	0
ASV1005	Bacteria	Proteobacteria	Alphaproteobacteria	Rhizobiales	Rhizobiaceae	Rhizobium		bacteria_SW_f6_3_Non_specific_Fg	4_NSP_Fg	3_dsRNA_Fg	0
ASV1005	Bacteria	Proteobacteria	Alphaproteobacteria	Rhizobiales	Rhizobiaceae	Rhizobium		bacteria_SW_g1_6_Cyp51	5_Cyp51	4_dsRNA	0
ASV1005	Bacteria	Proteobacteria	Alphaproteobacteria	Rhizobiales	Rhizobiaceae	Rhizobium		bacteria_SW_e8_1_No_treatment_Fg	2_NT_Fg	2_NT_Fg	0
ASV1005	Bacteria	Proteobacteria	Alphaproteobacteria	Rhizobiales	Rhizobiaceae	Rhizobium		bacteria_SW_h2_8_SdhB	7_SdhB	4_dsRNA	0
ASV1005	Bacteria	Proteobacteria	Alphaproteobacteria	Rhizobiales	Rhizobiaceae	Rhizobium		bacteria_SW_h1_8_SdhB	7_SdhB	4_dsRNA	0
ASV1005	Bacteria	Proteobacteria	Alphaproteobacteria	Rhizobiales	Rhizobiaceae	Rhizobium		bacteria_SW_f7_3_Non_specific_Fg	4_NSP_Fg	3_dsRNA_Fg	0
ASV1005	Bacteria	Proteobacteria	Alphaproteobacteria	Rhizobiales	Rhizobiaceae	Rhizobium		bacteria_SW_g2_6_Cyp51	5_Cyp51	4_dsRNA	0
ASV1005	Bacteria	Proteobacteria	Alphaproteobacteria	Rhizobiales	Rhizobiaceae	Rhizobium		bacteria_SW_h8_7_SdhB_Fg	8_SdhB_Fg	3_dsRNA_Fg	0
ASV1005	Bacteria	Proteobacteria	Alphaproteobacteria	Rhizobiales	Rhizobiaceae	Rhizobium		bacteria_SW_e4_2_No_treatment	1_NT	1_NT	0
ASV101	Bacteria	Proteobacteria	Gammaproteobacteria	Pseudomonadales	Moraxellaceae	Alkanindiges		bacteria_SW_e8_1_No_treatment_Fg	2_NT_Fg	2_NT_Fg	2.31579
ASV101	Bacteria	Proteobacteria	Gammaproteobacteria	Pseudomonadales	Moraxellaceae	Alkanindiges		bacteria_SW_g8_5_Cyp51_Fg	6_Cyp51_Fg	3_dsRNA_Fg	0.631579
ASV101	Bacteria	Proteobacteria	Gammaproteobacteria	Pseudomonadales	Moraxellaceae	Alkanindiges		bacteria_SW_f2_4_Non_specific	3_NSP	4_dsRNA	0.421053
ASV101	Bacteria	Proteobacteria	Gammaproteobacteria	Pseudomonadales	Moraxellaceae	Alkanindiges		bacteria_SW_g1_6_Cyp51	5_Cyp51	4_dsRNA	0.421053
ASV101	Bacteria	Proteobacteria	Gammaproteobacteria	Pseudomonadales	Moraxellaceae	Alkanindiges		bacteria_SW_h2_8_SdhB	7_SdhB	4_dsRNA	0.210526
ASV101	Bacteria	Proteobacteria	Gammaproteobacteria	Pseudomonadales	Moraxellaceae	Alkanindiges		bacteria_SW_f8_3_Non_specific_Fg	4_NSP_Fg	3_dsRNA_Fg	0
ASV101	Bacteria	Proteobacteria	Gammaproteobacteria	Pseudomonadales	Moraxellaceae	Alkanindiges		bacteria_SW_f7_3_Non_specific_Fg	4_NSP_Fg	3_dsRNA_Fg	0
ASV101	Bacteria	Proteobacteria	Gammaproteobacteria	Pseudomonadales	Moraxellaceae	Alkanindiges		bacteria_SW_g3_6_Cyp51	5_Cyp51	4_dsRNA	0
ASV101	Bacteria	Proteobacteria	Gammaproteobacteria	Pseudomonadales	Moraxellaceae	Alkanindiges		bacteria_SW_h3_8_SdhB	7_SdhB	4_dsRNA	0
ASV101	Bacteria	Proteobacteria	Gammaproteobacteria	Pseudomonadales	Moraxellaceae	Alkanindiges		bacteria_SW_h1_8_SdhB	7_SdhB	4_dsRNA	0
ASV101	Bacteria	Proteobacteria	Gammaproteobacteria	Pseudomonadales	Moraxellaceae	Alkanindiges		bacteria_SW_e1_2_No_treatment	1_NT	1_NT	0
ASV101	Bacteria	Proteobacteria	Gammaproteobacteria	Pseudomonadales	Moraxellaceae	Alkanindiges		bacteria_SW_e4_2_No_treatment	1_NT	1_NT	0
ASV101	Bacteria	Proteobacteria	Gammaproteobacteria	Pseudomonadales	Moraxellaceae	Alkanindiges		bacteria_SW_g7_5_Cyp51_Fg	6_Cyp51_Fg	3_dsRNA_Fg	0
ASV101	Bacteria	Proteobacteria	Gammaproteobacteria	Pseudomonadales	Moraxellaceae	Alkanindiges		bacteria_SW_h7_7_SdhB_Fg	8_SdhB_Fg	3_dsRNA_Fg	0
ASV101	Bacteria	Proteobacteria	Gammaproteobacteria	Pseudomonadales	Moraxellaceae	Alkanindiges		bacteria_SW_e5_1_No_treatment_Fg	2_NT_Fg	2_NT_Fg	0
ASV101	Bacteria	Proteobacteria	Gammaproteobacteria	Pseudomonadales	Moraxellaceae	Alkanindiges		bacteria_SW_f4_4_Non_specific	3_NSP	4_dsRNA	0
ASV101	Bacteria	Proteobacteria	Gammaproteobacteria	Pseudomonadales	Moraxellaceae	Alkanindiges		bacteria_SW_e7_1_No_treatment_Fg	2_NT_Fg	2_NT_Fg	0
ASV101	Bacteria	Proteobacteria	Gammaproteobacteria	Pseudomonadales	Moraxellaceae	Alkanindiges		bacteria_SW_h6_7_SdhB_Fg	8_SdhB_Fg	3_dsRNA_Fg	0
ASV101	Bacteria	Proteobacteria	Gammaproteobacteria	Pseudomonadales	Moraxellaceae	Alkanindiges		bacteria_SW_f6_3_Non_specific_Fg	4_NSP_Fg	3_dsRNA_Fg	0
ASV101	Bacteria	Proteobacteria	Gammaproteobacteria	Pseudomonadales	Moraxellaceae	Alkanindiges		bacteria_SW_g2_6_Cyp51	5_Cyp51	4_dsRNA	0
ASV101	Bacteria	Proteobacteria	Gammaproteobacteria	Pseudomonadales	Moraxellaceae	Alkanindiges		bacteria_SW_h8_7_SdhB_Fg	8_SdhB_Fg	3_dsRNA_Fg	0
ASV101	Bacteria	Proteobacteria	Gammaproteobacteria	Pseudomonadales	Moraxellaceae	Alkanindiges		bacteria_SW_g4_6_Cyp51	5_Cyp51	4_dsRNA	0
ASV101	Bacteria	Proteobacteria	Gammaproteobacteria	Pseudomonadales	Moraxellaceae	Alkanindiges		bacteria_SW_f5_3_Non_specific_Fg	4_NSP_Fg	3_dsRNA_Fg	0
ASV101	Bacteria	Proteobacteria	Gammaproteobacteria	Pseudomonadales	Moraxellaceae	Alkanindiges		bacteria_SW_h4_8_SdhB	7_SdhB	4_dsRNA	0
ASV101	Bacteria	Proteobacteria	Gammaproteobacteria	Pseudomonadales	Moraxellaceae	Alkanindiges		bacteria_SW_e3_2_No_treatment	1_NT	1_NT	0
ASV101	Bacteria	Proteobacteria	Gammaproteobacteria	Pseudomonadales	Moraxellaceae	Alkanindiges		bacteria_SW_g6_5_Cyp51_Fg	6_Cyp51_Fg	3_dsRNA_Fg	0
ASV101	Bacteria	Proteobacteria	Gammaproteobacteria	Pseudomonadales	Moraxellaceae	Alkanindiges		bacteria_SW_e2_2_No_treatment	1_NT	1_NT	0
ASV101	Bacteria	Proteobacteria	Gammaproteobacteria	Pseudomonadales	Moraxellaceae	Alkanindiges		bacteria_SW_f3_4_Non_specific	3_NSP	4_dsRNA	0
ASV101	Bacteria	Proteobacteria	Gammaproteobacteria	Pseudomonadales	Moraxellaceae	Alkanindiges		bacteria_SW_e6_1_No_treatment_Fg	2_NT_Fg	2_NT_Fg	0
ASV101	Bacteria	Proteobacteria	Gammaproteobacteria	Pseudomonadales	Moraxellaceae	Alkanindiges		bacteria_SW_g5_5_Cyp51_Fg	6_Cyp51_Fg	3_dsRNA_Fg	0
ASV101	Bacteria	Proteobacteria	Gammaproteobacteria	Pseudomonadales	Moraxellaceae	Alkanindiges		bacteria_SW_h5_7_SdhB_Fg	8_SdhB_Fg	3_dsRNA_Fg	0
ASV101	Bacteria	Proteobacteria	Gammaproteobacteria	Pseudomonadales	Moraxellaceae	Alkanindiges		bacteria_SW_f1_4_Non_specific	3_NSP	4_dsRNA	0
ASV1010	Bacteria	Actinobacteriota	Actinobacteria	Corynebacteriales	Nocardiaceae			bacteria_SW_e7_1_No_treatment_Fg	2_NT_Fg	2_NT_Fg	0.210526
ASV1010	Bacteria	Actinobacteriota	Actinobacteria	Corynebacteriales	Nocardiaceae			bacteria_SW_e1_2_No_treatment	1_NT	1_NT	0
ASV1010	Bacteria	Actinobacteriota	Actinobacteria	Corynebacteriales	Nocardiaceae			bacteria_SW_e8_1_No_treatment_Fg	2_NT_Fg	2_NT_Fg	0
ASV1010	Bacteria	Actinobacteriota	Actinobacteria	Corynebacteriales	Nocardiaceae			bacteria_SW_h4_8_SdhB	7_SdhB	4_dsRNA	0
ASV1010	Bacteria	Actinobacteriota	Actinobacteria	Corynebacteriales	Nocardiaceae			bacteria_SW_g3_6_Cyp51	5_Cyp51	4_dsRNA	0
ASV1010	Bacteria	Actinobacteriota	Actinobacteria	Corynebacteriales	Nocardiaceae			bacteria_SW_g6_5_Cyp51_Fg	6_Cyp51_Fg	3_dsRNA_Fg	0
ASV1010	Bacteria	Actinobacteriota	Actinobacteria	Corynebacteriales	Nocardiaceae			bacteria_SW_h2_8_SdhB	7_SdhB	4_dsRNA	0
ASV1010	Bacteria	Actinobacteriota	Actinobacteria	Corynebacteriales	Nocardiaceae			bacteria_SW_h3_8_SdhB	7_SdhB	4_dsRNA	0
ASV1010	Bacteria	Actinobacteriota	Actinobacteria	Corynebacteriales	Nocardiaceae			bacteria_SW_h5_7_SdhB_Fg	8_SdhB_Fg	3_dsRNA_Fg	0
ASV1010	Bacteria	Actinobacteriota	Actinobacteria	Corynebacteriales	Nocardiaceae			bacteria_SW_h8_7_SdhB_Fg	8_SdhB_Fg	3_dsRNA_Fg	0
ASV1010	Bacteria	Actinobacteriota	Actinobacteria	Corynebacteriales	Nocardiaceae			bacteria_SW_f4_4_Non_specific	3_NSP	4_dsRNA	0
ASV1010	Bacteria	Actinobacteriota	Actinobacteria	Corynebacteriales	Nocardiaceae			bacteria_SW_e2_2_No_treatment	1_NT	1_NT	0
ASV1010	Bacteria	Actinobacteriota	Actinobacteria	Corynebacteriales	Nocardiaceae			bacteria_SW_f5_3_Non_specific_Fg	4_NSP_Fg	3_dsRNA_Fg	0
ASV1010	Bacteria	Actinobacteriota	Actinobacteria	Corynebacteriales	Nocardiaceae			bacteria_SW_g2_6_Cyp51	5_Cyp51	4_dsRNA	0
ASV1010	Bacteria	Actinobacteriota	Actinobacteria	Corynebacteriales	Nocardiaceae			bacteria_SW_f6_3_Non_specific_Fg	4_NSP_Fg	3_dsRNA_Fg	0
ASV1010	Bacteria	Actinobacteriota	Actinobacteria	Corynebacteriales	Nocardiaceae			bacteria_SW_e5_1_No_treatment_Fg	2_NT_Fg	2_NT_Fg	0
ASV1010	Bacteria	Actinobacteriota	Actinobacteria	Corynebacteriales	Nocardiaceae			bacteria_SW_e4_2_No_treatment	1_NT	1_NT	0
ASV1010	Bacteria	Actinobacteriota	Actinobacteria	Corynebacteriales	Nocardiaceae			bacteria_SW_f2_4_Non_specific	3_NSP	4_dsRNA	0
ASV1010	Bacteria	Actinobacteriota	Actinobacteria	Corynebacteriales	Nocardiaceae			bacteria_SW_e6_1_No_treatment_Fg	2_NT_Fg	2_NT_Fg	0
ASV1010	Bacteria	Actinobacteriota	Actinobacteria	Corynebacteriales	Nocardiaceae			bacteria_SW_g5_5_Cyp51_Fg	6_Cyp51_Fg	3_dsRNA_Fg	0
ASV1010	Bacteria	Actinobacteriota	Actinobacteria	Corynebacteriales	Nocardiaceae			bacteria_SW_f1_4_Non_specific	3_NSP	4_dsRNA	0
ASV1010	Bacteria	Actinobacteriota	Actinobacteria	Corynebacteriales	Nocardiaceae			bacteria_SW_h6_7_SdhB_Fg	8_SdhB_Fg	3_dsRNA_Fg	0
ASV1010	Bacteria	Actinobacteriota	Actinobacteria	Corynebacteriales	Nocardiaceae			bacteria_SW_f8_3_Non_specific_Fg	4_NSP_Fg	3_dsRNA_Fg	0
ASV1010	Bacteria	Actinobacteriota	Actinobacteria	Corynebacteriales	Nocardiaceae			bacteria_SW_g7_5_Cyp51_Fg	6_Cyp51_Fg	3_dsRNA_Fg	0
ASV1010	Bacteria	Actinobacteriota	Actinobacteria	Corynebacteriales	Nocardiaceae			bacteria_SW_f7_3_Non_specific_Fg	4_NSP_Fg	3_dsRNA_Fg	0
ASV1010	Bacteria	Actinobacteriota	Actinobacteria	Corynebacteriales	Nocardiaceae			bacteria_SW_g8_5_Cyp51_Fg	6_Cyp51_Fg	3_dsRNA_Fg	0
ASV1010	Bacteria	Actinobacteriota	Actinobacteria	Corynebacteriales	Nocardiaceae			bacteria_SW_h1_8_SdhB	7_SdhB	4_dsRNA	0
ASV1010	Bacteria	Actinobacteriota	Actinobacteria	Corynebacteriales	Nocardiaceae			bacteria_SW_g4_6_Cyp51	5_Cyp51	4_dsRNA	0
ASV1010	Bacteria	Actinobacteriota	Actinobacteria	Corynebacteriales	Nocardiaceae			bacteria_SW_g1_6_Cyp51	5_Cyp51	4_dsRNA	0
ASV1010	Bacteria	Actinobacteriota	Actinobacteria	Corynebacteriales	Nocardiaceae			bacteria_SW_h7_7_SdhB_Fg	8_SdhB_Fg	3_dsRNA_Fg	0
ASV1010	Bacteria	Actinobacteriota	Actinobacteria	Corynebacteriales	Nocardiaceae			bacteria_SW_e3_2_No_treatment	1_NT	1_NT	0
ASV1010	Bacteria	Actinobacteriota	Actinobacteria	Corynebacteriales	Nocardiaceae			bacteria_SW_f3_4_Non_specific	3_NSP	4_dsRNA	0
ASV1013	Bacteria	Proteobacteria	Gammaproteobacteria	Burkholderiales	Comamonadaceae			bacteria_SW_e7_1_No_treatment_Fg	2_NT_Fg	2_NT_Fg	0.210526
ASV1013	Bacteria	Proteobacteria	Gammaproteobacteria	Burkholderiales	Comamonadaceae			bacteria_SW_g4_6_Cyp51	5_Cyp51	4_dsRNA	0
ASV1013	Bacteria	Proteobacteria	Gammaproteobacteria	Burkholderiales	Comamonadaceae			bacteria_SW_g6_5_Cyp51_Fg	6_Cyp51_Fg	3_dsRNA_Fg	0
ASV1013	Bacteria	Proteobacteria	Gammaproteobacteria	Burkholderiales	Comamonadaceae			bacteria_SW_h7_7_SdhB_Fg	8_SdhB_Fg	3_dsRNA_Fg	0
ASV1013	Bacteria	Proteobacteria	Gammaproteobacteria	Burkholderiales	Comamonadaceae			bacteria_SW_f4_4_Non_specific	3_NSP	4_dsRNA	0
ASV1013	Bacteria	Proteobacteria	Gammaproteobacteria	Burkholderiales	Comamonadaceae			bacteria_SW_f8_3_Non_specific_Fg	4_NSP_Fg	3_dsRNA_Fg	0
ASV1013	Bacteria	Proteobacteria	Gammaproteobacteria	Burkholderiales	Comamonadaceae			bacteria_SW_g3_6_Cyp51	5_Cyp51	4_dsRNA	0
ASV1013	Bacteria	Proteobacteria	Gammaproteobacteria	Burkholderiales	Comamonadaceae			bacteria_SW_g8_5_Cyp51_Fg	6_Cyp51_Fg	3_dsRNA_Fg	0
ASV1013	Bacteria	Proteobacteria	Gammaproteobacteria	Burkholderiales	Comamonadaceae			bacteria_SW_e4_2_No_treatment	1_NT	1_NT	0
ASV1013	Bacteria	Proteobacteria	Gammaproteobacteria	Burkholderiales	Comamonadaceae			bacteria_SW_e8_1_No_treatment_Fg	2_NT_Fg	2_NT_Fg	0
ASV1013	Bacteria	Proteobacteria	Gammaproteobacteria	Burkholderiales	Comamonadaceae			bacteria_SW_h4_8_SdhB	7_SdhB	4_dsRNA	0
ASV1013	Bacteria	Proteobacteria	Gammaproteobacteria	Burkholderiales	Comamonadaceae			bacteria_SW_g5_5_Cyp51_Fg	6_Cyp51_Fg	3_dsRNA_Fg	0
ASV1013	Bacteria	Proteobacteria	Gammaproteobacteria	Burkholderiales	Comamonadaceae			bacteria_SW_h8_7_SdhB_Fg	8_SdhB_Fg	3_dsRNA_Fg	0
ASV1013	Bacteria	Proteobacteria	Gammaproteobacteria	Burkholderiales	Comamonadaceae			bacteria_SW_e3_2_No_treatment	1_NT	1_NT	0
ASV1013	Bacteria	Proteobacteria	Gammaproteobacteria	Burkholderiales	Comamonadaceae			bacteria_SW_f6_3_Non_specific_Fg	4_NSP_Fg	3_dsRNA_Fg	0
ASV1013	Bacteria	Proteobacteria	Gammaproteobacteria	Burkholderiales	Comamonadaceae			bacteria_SW_h3_8_SdhB	7_SdhB	4_dsRNA	0
ASV1013	Bacteria	Proteobacteria	Gammaproteobacteria	Burkholderiales	Comamonadaceae			bacteria_SW_h1_8_SdhB	7_SdhB	4_dsRNA	0
ASV1013	Bacteria	Proteobacteria	Gammaproteobacteria	Burkholderiales	Comamonadaceae			bacteria_SW_h2_8_SdhB	7_SdhB	4_dsRNA	0
ASV1013	Bacteria	Proteobacteria	Gammaproteobacteria	Burkholderiales	Comamonadaceae			bacteria_SW_e5_1_No_treatment_Fg	2_NT_Fg	2_NT_Fg	0
ASV1013	Bacteria	Proteobacteria	Gammaproteobacteria	Burkholderiales	Comamonadaceae			bacteria_SW_f5_3_Non_specific_Fg	4_NSP_Fg	3_dsRNA_Fg	0
ASV1013	Bacteria	Proteobacteria	Gammaproteobacteria	Burkholderiales	Comamonadaceae			bacteria_SW_h5_7_SdhB_Fg	8_SdhB_Fg	3_dsRNA_Fg	0
ASV1013	Bacteria	Proteobacteria	Gammaproteobacteria	Burkholderiales	Comamonadaceae			bacteria_SW_e1_2_No_treatment	1_NT	1_NT	0
ASV1013	Bacteria	Proteobacteria	Gammaproteobacteria	Burkholderiales	Comamonadaceae			bacteria_SW_g1_6_Cyp51	5_Cyp51	4_dsRNA	0
ASV1013	Bacteria	Proteobacteria	Gammaproteobacteria	Burkholderiales	Comamonadaceae			bacteria_SW_f3_4_Non_specific	3_NSP	4_dsRNA	0
ASV1013	Bacteria	Proteobacteria	Gammaproteobacteria	Burkholderiales	Comamonadaceae			bacteria_SW_g2_6_Cyp51	5_Cyp51	4_dsRNA	0
ASV1013	Bacteria	Proteobacteria	Gammaproteobacteria	Burkholderiales	Comamonadaceae			bacteria_SW_f1_4_Non_specific	3_NSP	4_dsRNA	0
ASV1013	Bacteria	Proteobacteria	Gammaproteobacteria	Burkholderiales	Comamonadaceae			bacteria_SW_h6_7_SdhB_Fg	8_SdhB_Fg	3_dsRNA_Fg	0
ASV1013	Bacteria	Proteobacteria	Gammaproteobacteria	Burkholderiales	Comamonadaceae			bacteria_SW_e6_1_No_treatment_Fg	2_NT_Fg	2_NT_Fg	0
ASV1013	Bacteria	Proteobacteria	Gammaproteobacteria	Burkholderiales	Comamonadaceae			bacteria_SW_e2_2_No_treatment	1_NT	1_NT	0
ASV1013	Bacteria	Proteobacteria	Gammaproteobacteria	Burkholderiales	Comamonadaceae			bacteria_SW_f7_3_Non_specific_Fg	4_NSP_Fg	3_dsRNA_Fg	0
ASV1013	Bacteria	Proteobacteria	Gammaproteobacteria	Burkholderiales	Comamonadaceae			bacteria_SW_g7_5_Cyp51_Fg	6_Cyp51_Fg	3_dsRNA_Fg	0
ASV1013	Bacteria	Proteobacteria	Gammaproteobacteria	Burkholderiales	Comamonadaceae			bacteria_SW_f2_4_Non_specific	3_NSP	4_dsRNA	0
ASV1015	Bacteria							bacteria_SW_g8_5_Cyp51_Fg	6_Cyp51_Fg	3_dsRNA_Fg	0.421053
ASV1015	Bacteria							bacteria_SW_g5_5_Cyp51_Fg	6_Cyp51_Fg	3_dsRNA_Fg	0
ASV1015	Bacteria							bacteria_SW_f3_4_Non_specific	3_NSP	4_dsRNA	0
ASV1015	Bacteria							bacteria_SW_h4_8_SdhB	7_SdhB	4_dsRNA	0
ASV1015	Bacteria							bacteria_SW_g4_6_Cyp51	5_Cyp51	4_dsRNA	0
ASV1015	Bacteria							bacteria_SW_h7_7_SdhB_Fg	8_SdhB_Fg	3_dsRNA_Fg	0
ASV1015	Bacteria							bacteria_SW_e5_1_No_treatment_Fg	2_NT_Fg	2_NT_Fg	0
ASV1015	Bacteria							bacteria_SW_g6_5_Cyp51_Fg	6_Cyp51_Fg	3_dsRNA_Fg	0
ASV1015	Bacteria							bacteria_SW_g3_6_Cyp51	5_Cyp51	4_dsRNA	0
ASV1015	Bacteria							bacteria_SW_h8_7_SdhB_Fg	8_SdhB_Fg	3_dsRNA_Fg	0
ASV1015	Bacteria							bacteria_SW_f7_3_Non_specific_Fg	4_NSP_Fg	3_dsRNA_Fg	0
ASV1015	Bacteria							bacteria_SW_h2_8_SdhB	7_SdhB	4_dsRNA	0
ASV1015	Bacteria							bacteria_SW_e8_1_No_treatment_Fg	2_NT_Fg	2_NT_Fg	0
ASV1015	Bacteria							bacteria_SW_f4_4_Non_specific	3_NSP	4_dsRNA	0
ASV1015	Bacteria							bacteria_SW_g7_5_Cyp51_Fg	6_Cyp51_Fg	3_dsRNA_Fg	0
ASV1015	Bacteria							bacteria_SW_e1_2_No_treatment	1_NT	1_NT	0
ASV1015	Bacteria							bacteria_SW_g2_6_Cyp51	5_Cyp51	4_dsRNA	0
ASV1015	Bacteria							bacteria_SW_h1_8_SdhB	7_SdhB	4_dsRNA	0
ASV1015	Bacteria							bacteria_SW_h6_7_SdhB_Fg	8_SdhB_Fg	3_dsRNA_Fg	0
ASV1015	Bacteria							bacteria_SW_f6_3_Non_specific_Fg	4_NSP_Fg	3_dsRNA_Fg	0
ASV1015	Bacteria							bacteria_SW_h5_7_SdhB_Fg	8_SdhB_Fg	3_dsRNA_Fg	0
ASV1015	Bacteria							bacteria_SW_e2_2_No_treatment	1_NT	1_NT	0
ASV1015	Bacteria							bacteria_SW_g1_6_Cyp51	5_Cyp51	4_dsRNA	0
ASV1015	Bacteria							bacteria_SW_e3_2_No_treatment	1_NT	1_NT	0
ASV1015	Bacteria							bacteria_SW_f5_3_Non_specific_Fg	4_NSP_Fg	3_dsRNA_Fg	0
ASV1015	Bacteria							bacteria_SW_e4_2_No_treatment	1_NT	1_NT	0
ASV1015	Bacteria							bacteria_SW_f8_3_Non_specific_Fg	4_NSP_Fg	3_dsRNA_Fg	0
ASV1015	Bacteria							bacteria_SW_f2_4_Non_specific	3_NSP	4_dsRNA	0
ASV1015	Bacteria							bacteria_SW_f1_4_Non_specific	3_NSP	4_dsRNA	0
ASV1015	Bacteria							bacteria_SW_e7_1_No_treatment_Fg	2_NT_Fg	2_NT_Fg	0
ASV1015	Bacteria							bacteria_SW_e6_1_No_treatment_Fg	2_NT_Fg	2_NT_Fg	0
ASV1015	Bacteria							bacteria_SW_h3_8_SdhB	7_SdhB	4_dsRNA	0
ASV1017	Bacteria	Proteobacteria	Alphaproteobacteria	Sphingomonadales	Sphingomonadaceae	Sphingomonas		bacteria_SW_f8_3_Non_specific_Fg	4_NSP_Fg	3_dsRNA_Fg	0.210526
ASV1017	Bacteria	Proteobacteria	Alphaproteobacteria	Sphingomonadales	Sphingomonadaceae	Sphingomonas		bacteria_SW_f5_3_Non_specific_Fg	4_NSP_Fg	3_dsRNA_Fg	0
ASV1017	Bacteria	Proteobacteria	Alphaproteobacteria	Sphingomonadales	Sphingomonadaceae	Sphingomonas		bacteria_SW_f1_4_Non_specific	3_NSP	4_dsRNA	0
ASV1017	Bacteria	Proteobacteria	Alphaproteobacteria	Sphingomonadales	Sphingomonadaceae	Sphingomonas		bacteria_SW_e7_1_No_treatment_Fg	2_NT_Fg	2_NT_Fg	0
ASV1017	Bacteria	Proteobacteria	Alphaproteobacteria	Sphingomonadales	Sphingomonadaceae	Sphingomonas		bacteria_SW_e5_1_No_treatment_Fg	2_NT_Fg	2_NT_Fg	0
ASV1017	Bacteria	Proteobacteria	Alphaproteobacteria	Sphingomonadales	Sphingomonadaceae	Sphingomonas		bacteria_SW_h7_7_SdhB_Fg	8_SdhB_Fg	3_dsRNA_Fg	0
ASV1017	Bacteria	Proteobacteria	Alphaproteobacteria	Sphingomonadales	Sphingomonadaceae	Sphingomonas		bacteria_SW_f2_4_Non_specific	3_NSP	4_dsRNA	0
ASV1017	Bacteria	Proteobacteria	Alphaproteobacteria	Sphingomonadales	Sphingomonadaceae	Sphingomonas		bacteria_SW_e3_2_No_treatment	1_NT	1_NT	0
ASV1017	Bacteria	Proteobacteria	Alphaproteobacteria	Sphingomonadales	Sphingomonadaceae	Sphingomonas		bacteria_SW_e6_1_No_treatment_Fg	2_NT_Fg	2_NT_Fg	0
ASV1017	Bacteria	Proteobacteria	Alphaproteobacteria	Sphingomonadales	Sphingomonadaceae	Sphingomonas		bacteria_SW_g1_6_Cyp51	5_Cyp51	4_dsRNA	0
ASV1017	Bacteria	Proteobacteria	Alphaproteobacteria	Sphingomonadales	Sphingomonadaceae	Sphingomonas		bacteria_SW_e4_2_No_treatment	1_NT	1_NT	0
ASV1017	Bacteria	Proteobacteria	Alphaproteobacteria	Sphingomonadales	Sphingomonadaceae	Sphingomonas		bacteria_SW_g5_5_Cyp51_Fg	6_Cyp51_Fg	3_dsRNA_Fg	0
ASV1017	Bacteria	Proteobacteria	Alphaproteobacteria	Sphingomonadales	Sphingomonadaceae	Sphingomonas		bacteria_SW_g4_6_Cyp51	5_Cyp51	4_dsRNA	0
ASV1017	Bacteria	Proteobacteria	Alphaproteobacteria	Sphingomonadales	Sphingomonadaceae	Sphingomonas		bacteria_SW_h1_8_SdhB	7_SdhB	4_dsRNA	0
ASV1017	Bacteria	Proteobacteria	Alphaproteobacteria	Sphingomonadales	Sphingomonadaceae	Sphingomonas		bacteria_SW_f4_4_Non_specific	3_NSP	4_dsRNA	0
ASV1017	Bacteria	Proteobacteria	Alphaproteobacteria	Sphingomonadales	Sphingomonadaceae	Sphingomonas		bacteria_SW_e1_2_No_treatment	1_NT	1_NT	0
ASV1017	Bacteria	Proteobacteria	Alphaproteobacteria	Sphingomonadales	Sphingomonadaceae	Sphingomonas		bacteria_SW_f7_3_Non_specific_Fg	4_NSP_Fg	3_dsRNA_Fg	0
ASV1017	Bacteria	Proteobacteria	Alphaproteobacteria	Sphingomonadales	Sphingomonadaceae	Sphingomonas		bacteria_SW_g8_5_Cyp51_Fg	6_Cyp51_Fg	3_dsRNA_Fg	0
ASV1017	Bacteria	Proteobacteria	Alphaproteobacteria	Sphingomonadales	Sphingomonadaceae	Sphingomonas		bacteria_SW_g6_5_Cyp51_Fg	6_Cyp51_Fg	3_dsRNA_Fg	0
ASV1017	Bacteria	Proteobacteria	Alphaproteobacteria	Sphingomonadales	Sphingomonadaceae	Sphingomonas		bacteria_SW_h4_8_SdhB	7_SdhB	4_dsRNA	0
ASV1017	Bacteria	Proteobacteria	Alphaproteobacteria	Sphingomonadales	Sphingomonadaceae	Sphingomonas		bacteria_SW_g2_6_Cyp51	5_Cyp51	4_dsRNA	0
ASV1017	Bacteria	Proteobacteria	Alphaproteobacteria	Sphingomonadales	Sphingomonadaceae	Sphingomonas		bacteria_SW_g7_5_Cyp51_Fg	6_Cyp51_Fg	3_dsRNA_Fg	0
ASV1017	Bacteria	Proteobacteria	Alphaproteobacteria	Sphingomonadales	Sphingomonadaceae	Sphingomonas		bacteria_SW_h3_8_SdhB	7_SdhB	4_dsRNA	0
ASV1017	Bacteria	Proteobacteria	Alphaproteobacteria	Sphingomonadales	Sphingomonadaceae	Sphingomonas		bacteria_SW_g3_6_Cyp51	5_Cyp51	4_dsRNA	0
ASV1017	Bacteria	Proteobacteria	Alphaproteobacteria	Sphingomonadales	Sphingomonadaceae	Sphingomonas		bacteria_SW_h2_8_SdhB	7_SdhB	4_dsRNA	0
ASV1017	Bacteria	Proteobacteria	Alphaproteobacteria	Sphingomonadales	Sphingomonadaceae	Sphingomonas		bacteria_SW_f6_3_Non_specific_Fg	4_NSP_Fg	3_dsRNA_Fg	0
ASV1017	Bacteria	Proteobacteria	Alphaproteobacteria	Sphingomonadales	Sphingomonadaceae	Sphingomonas		bacteria_SW_e8_1_No_treatment_Fg	2_NT_Fg	2_NT_Fg	0
ASV1017	Bacteria	Proteobacteria	Alphaproteobacteria	Sphingomonadales	Sphingomonadaceae	Sphingomonas		bacteria_SW_h5_7_SdhB_Fg	8_SdhB_Fg	3_dsRNA_Fg	0
ASV1017	Bacteria	Proteobacteria	Alphaproteobacteria	Sphingomonadales	Sphingomonadaceae	Sphingomonas		bacteria_SW_f3_4_Non_specific	3_NSP	4_dsRNA	0
ASV1017	Bacteria	Proteobacteria	Alphaproteobacteria	Sphingomonadales	Sphingomonadaceae	Sphingomonas		bacteria_SW_h8_7_SdhB_Fg	8_SdhB_Fg	3_dsRNA_Fg	0
ASV1017	Bacteria	Proteobacteria	Alphaproteobacteria	Sphingomonadales	Sphingomonadaceae	Sphingomonas		bacteria_SW_e2_2_No_treatment	1_NT	1_NT	0
ASV1017	Bacteria	Proteobacteria	Alphaproteobacteria	Sphingomonadales	Sphingomonadaceae	Sphingomonas		bacteria_SW_h6_7_SdhB_Fg	8_SdhB_Fg	3_dsRNA_Fg	0
ASV102	Bacteria	Bacteroidota	Bacteroidia	Flavobacteriales	Flavobacteriaceae	Flavobacterium		bacteria_SW_h3_8_SdhB	7_SdhB	4_dsRNA	0.210526
ASV102	Bacteria	Bacteroidota	Bacteroidia	Flavobacteriales	Flavobacteriaceae	Flavobacterium		bacteria_SW_h6_7_SdhB_Fg	8_SdhB_Fg	3_dsRNA_Fg	0.210526
ASV102	Bacteria	Bacteroidota	Bacteroidia	Flavobacteriales	Flavobacteriaceae	Flavobacterium		bacteria_SW_h4_8_SdhB	7_SdhB	4_dsRNA	0.210526
ASV102	Bacteria	Bacteroidota	Bacteroidia	Flavobacteriales	Flavobacteriaceae	Flavobacterium		bacteria_SW_h8_7_SdhB_Fg	8_SdhB_Fg	3_dsRNA_Fg	0.210526
ASV102	Bacteria	Bacteroidota	Bacteroidia	Flavobacteriales	Flavobacteriaceae	Flavobacterium		bacteria_SW_f8_3_Non_specific_Fg	4_NSP_Fg	3_dsRNA_Fg	0
ASV102	Bacteria	Bacteroidota	Bacteroidia	Flavobacteriales	Flavobacteriaceae	Flavobacterium		bacteria_SW_h1_8_SdhB	7_SdhB	4_dsRNA	0
ASV102	Bacteria	Bacteroidota	Bacteroidia	Flavobacteriales	Flavobacteriaceae	Flavobacterium		bacteria_SW_g7_5_Cyp51_Fg	6_Cyp51_Fg	3_dsRNA_Fg	0
ASV102	Bacteria	Bacteroidota	Bacteroidia	Flavobacteriales	Flavobacteriaceae	Flavobacterium		bacteria_SW_e3_2_No_treatment	1_NT	1_NT	0
ASV102	Bacteria	Bacteroidota	Bacteroidia	Flavobacteriales	Flavobacteriaceae	Flavobacterium		bacteria_SW_e4_2_No_treatment	1_NT	1_NT	0
ASV102	Bacteria	Bacteroidota	Bacteroidia	Flavobacteriales	Flavobacteriaceae	Flavobacterium		bacteria_SW_e8_1_No_treatment_Fg	2_NT_Fg	2_NT_Fg	0
ASV102	Bacteria	Bacteroidota	Bacteroidia	Flavobacteriales	Flavobacteriaceae	Flavobacterium		bacteria_SW_f7_3_Non_specific_Fg	4_NSP_Fg	3_dsRNA_Fg	0
ASV102	Bacteria	Bacteroidota	Bacteroidia	Flavobacteriales	Flavobacteriaceae	Flavobacterium		bacteria_SW_f1_4_Non_specific	3_NSP	4_dsRNA	0
ASV102	Bacteria	Bacteroidota	Bacteroidia	Flavobacteriales	Flavobacteriaceae	Flavobacterium		bacteria_SW_e7_1_No_treatment_Fg	2_NT_Fg	2_NT_Fg	0
ASV102	Bacteria	Bacteroidota	Bacteroidia	Flavobacteriales	Flavobacteriaceae	Flavobacterium		bacteria_SW_g5_5_Cyp51_Fg	6_Cyp51_Fg	3_dsRNA_Fg	0
ASV102	Bacteria	Bacteroidota	Bacteroidia	Flavobacteriales	Flavobacteriaceae	Flavobacterium		bacteria_SW_h7_7_SdhB_Fg	8_SdhB_Fg	3_dsRNA_Fg	0
ASV102	Bacteria	Bacteroidota	Bacteroidia	Flavobacteriales	Flavobacteriaceae	Flavobacterium		bacteria_SW_g3_6_Cyp51	5_Cyp51	4_dsRNA	0
ASV102	Bacteria	Bacteroidota	Bacteroidia	Flavobacteriales	Flavobacteriaceae	Flavobacterium		bacteria_SW_f4_4_Non_specific	3_NSP	4_dsRNA	0
ASV102	Bacteria	Bacteroidota	Bacteroidia	Flavobacteriales	Flavobacteriaceae	Flavobacterium		bacteria_SW_g6_5_Cyp51_Fg	6_Cyp51_Fg	3_dsRNA_Fg	0
ASV102	Bacteria	Bacteroidota	Bacteroidia	Flavobacteriales	Flavobacteriaceae	Flavobacterium		bacteria_SW_h2_8_SdhB	7_SdhB	4_dsRNA	0
ASV102	Bacteria	Bacteroidota	Bacteroidia	Flavobacteriales	Flavobacteriaceae	Flavobacterium		bacteria_SW_g2_6_Cyp51	5_Cyp51	4_dsRNA	0
ASV102	Bacteria	Bacteroidota	Bacteroidia	Flavobacteriales	Flavobacteriaceae	Flavobacterium		bacteria_SW_f6_3_Non_specific_Fg	4_NSP_Fg	3_dsRNA_Fg	0
ASV102	Bacteria	Bacteroidota	Bacteroidia	Flavobacteriales	Flavobacteriaceae	Flavobacterium		bacteria_SW_h5_7_SdhB_Fg	8_SdhB_Fg	3_dsRNA_Fg	0
ASV102	Bacteria	Bacteroidota	Bacteroidia	Flavobacteriales	Flavobacteriaceae	Flavobacterium		bacteria_SW_e6_1_No_treatment_Fg	2_NT_Fg	2_NT_Fg	0
ASV102	Bacteria	Bacteroidota	Bacteroidia	Flavobacteriales	Flavobacteriaceae	Flavobacterium		bacteria_SW_g8_5_Cyp51_Fg	6_Cyp51_Fg	3_dsRNA_Fg	0
ASV102	Bacteria	Bacteroidota	Bacteroidia	Flavobacteriales	Flavobacteriaceae	Flavobacterium		bacteria_SW_f5_3_Non_specific_Fg	4_NSP_Fg	3_dsRNA_Fg	0
ASV102	Bacteria	Bacteroidota	Bacteroidia	Flavobacteriales	Flavobacteriaceae	Flavobacterium		bacteria_SW_e5_1_No_treatment_Fg	2_NT_Fg	2_NT_Fg	0
ASV102	Bacteria	Bacteroidota	Bacteroidia	Flavobacteriales	Flavobacteriaceae	Flavobacterium		bacteria_SW_f3_4_Non_specific	3_NSP	4_dsRNA	0
ASV102	Bacteria	Bacteroidota	Bacteroidia	Flavobacteriales	Flavobacteriaceae	Flavobacterium		bacteria_SW_f2_4_Non_specific	3_NSP	4_dsRNA	0
ASV102	Bacteria	Bacteroidota	Bacteroidia	Flavobacteriales	Flavobacteriaceae	Flavobacterium		bacteria_SW_g1_6_Cyp51	5_Cyp51	4_dsRNA	0
ASV102	Bacteria	Bacteroidota	Bacteroidia	Flavobacteriales	Flavobacteriaceae	Flavobacterium		bacteria_SW_e2_2_No_treatment	1_NT	1_NT	0
ASV102	Bacteria	Bacteroidota	Bacteroidia	Flavobacteriales	Flavobacteriaceae	Flavobacterium		bacteria_SW_g4_6_Cyp51	5_Cyp51	4_dsRNA	0
ASV102	Bacteria	Bacteroidota	Bacteroidia	Flavobacteriales	Flavobacteriaceae	Flavobacterium		bacteria_SW_e1_2_No_treatment	1_NT	1_NT	0
ASV103	Bacteria	Bacteroidota	Bacteroidia	Sphingobacteriales	Sphingobacteriaceae	Mucilaginibacter		bacteria_SW_g2_6_Cyp51	5_Cyp51	4_dsRNA	4
ASV103	Bacteria	Bacteroidota	Bacteroidia	Sphingobacteriales	Sphingobacteriaceae	Mucilaginibacter		bacteria_SW_f7_3_Non_specific_Fg	4_NSP_Fg	3_dsRNA_Fg	2.31579
ASV103	Bacteria	Bacteroidota	Bacteroidia	Sphingobacteriales	Sphingobacteriaceae	Mucilaginibacter		bacteria_SW_f4_4_Non_specific	3_NSP	4_dsRNA	0.842105
ASV103	Bacteria	Bacteroidota	Bacteroidia	Sphingobacteriales	Sphingobacteriaceae	Mucilaginibacter		bacteria_SW_g4_6_Cyp51	5_Cyp51	4_dsRNA	0.421053
ASV103	Bacteria	Bacteroidota	Bacteroidia	Sphingobacteriales	Sphingobacteriaceae	Mucilaginibacter		bacteria_SW_f1_4_Non_specific	3_NSP	4_dsRNA	0.210526
ASV103	Bacteria	Bacteroidota	Bacteroidia	Sphingobacteriales	Sphingobacteriaceae	Mucilaginibacter		bacteria_SW_h6_7_SdhB_Fg	8_SdhB_Fg	3_dsRNA_Fg	0
ASV103	Bacteria	Bacteroidota	Bacteroidia	Sphingobacteriales	Sphingobacteriaceae	Mucilaginibacter		bacteria_SW_f2_4_Non_specific	3_NSP	4_dsRNA	0
ASV103	Bacteria	Bacteroidota	Bacteroidia	Sphingobacteriales	Sphingobacteriaceae	Mucilaginibacter		bacteria_SW_e7_1_No_treatment_Fg	2_NT_Fg	2_NT_Fg	0
ASV103	Bacteria	Bacteroidota	Bacteroidia	Sphingobacteriales	Sphingobacteriaceae	Mucilaginibacter		bacteria_SW_g1_6_Cyp51	5_Cyp51	4_dsRNA	0
ASV103	Bacteria	Bacteroidota	Bacteroidia	Sphingobacteriales	Sphingobacteriaceae	Mucilaginibacter		bacteria_SW_h3_8_SdhB	7_SdhB	4_dsRNA	0
ASV103	Bacteria	Bacteroidota	Bacteroidia	Sphingobacteriales	Sphingobacteriaceae	Mucilaginibacter		bacteria_SW_h7_7_SdhB_Fg	8_SdhB_Fg	3_dsRNA_Fg	0
ASV103	Bacteria	Bacteroidota	Bacteroidia	Sphingobacteriales	Sphingobacteriaceae	Mucilaginibacter		bacteria_SW_e4_2_No_treatment	1_NT	1_NT	0
ASV103	Bacteria	Bacteroidota	Bacteroidia	Sphingobacteriales	Sphingobacteriaceae	Mucilaginibacter		bacteria_SW_g5_5_Cyp51_Fg	6_Cyp51_Fg	3_dsRNA_Fg	0
ASV103	Bacteria	Bacteroidota	Bacteroidia	Sphingobacteriales	Sphingobacteriaceae	Mucilaginibacter		bacteria_SW_e3_2_No_treatment	1_NT	1_NT	0
ASV103	Bacteria	Bacteroidota	Bacteroidia	Sphingobacteriales	Sphingobacteriaceae	Mucilaginibacter		bacteria_SW_h4_8_SdhB	7_SdhB	4_dsRNA	0
ASV103	Bacteria	Bacteroidota	Bacteroidia	Sphingobacteriales	Sphingobacteriaceae	Mucilaginibacter		bacteria_SW_h1_8_SdhB	7_SdhB	4_dsRNA	0
ASV103	Bacteria	Bacteroidota	Bacteroidia	Sphingobacteriales	Sphingobacteriaceae	Mucilaginibacter		bacteria_SW_h8_7_SdhB_Fg	8_SdhB_Fg	3_dsRNA_Fg	0
ASV103	Bacteria	Bacteroidota	Bacteroidia	Sphingobacteriales	Sphingobacteriaceae	Mucilaginibacter		bacteria_SW_e6_1_No_treatment_Fg	2_NT_Fg	2_NT_Fg	0
ASV103	Bacteria	Bacteroidota	Bacteroidia	Sphingobacteriales	Sphingobacteriaceae	Mucilaginibacter		bacteria_SW_h5_7_SdhB_Fg	8_SdhB_Fg	3_dsRNA_Fg	0
ASV103	Bacteria	Bacteroidota	Bacteroidia	Sphingobacteriales	Sphingobacteriaceae	Mucilaginibacter		bacteria_SW_e1_2_No_treatment	1_NT	1_NT	0
ASV103	Bacteria	Bacteroidota	Bacteroidia	Sphingobacteriales	Sphingobacteriaceae	Mucilaginibacter		bacteria_SW_f6_3_Non_specific_Fg	4_NSP_Fg	3_dsRNA_Fg	0
ASV103	Bacteria	Bacteroidota	Bacteroidia	Sphingobacteriales	Sphingobacteriaceae	Mucilaginibacter		bacteria_SW_f8_3_Non_specific_Fg	4_NSP_Fg	3_dsRNA_Fg	0
ASV103	Bacteria	Bacteroidota	Bacteroidia	Sphingobacteriales	Sphingobacteriaceae	Mucilaginibacter		bacteria_SW_g6_5_Cyp51_Fg	6_Cyp51_Fg	3_dsRNA_Fg	0
ASV103	Bacteria	Bacteroidota	Bacteroidia	Sphingobacteriales	Sphingobacteriaceae	Mucilaginibacter		bacteria_SW_f3_4_Non_specific	3_NSP	4_dsRNA	0
ASV103	Bacteria	Bacteroidota	Bacteroidia	Sphingobacteriales	Sphingobacteriaceae	Mucilaginibacter		bacteria_SW_h2_8_SdhB	7_SdhB	4_dsRNA	0
ASV103	Bacteria	Bacteroidota	Bacteroidia	Sphingobacteriales	Sphingobacteriaceae	Mucilaginibacter		bacteria_SW_e2_2_No_treatment	1_NT	1_NT	0
ASV103	Bacteria	Bacteroidota	Bacteroidia	Sphingobacteriales	Sphingobacteriaceae	Mucilaginibacter		bacteria_SW_g7_5_Cyp51_Fg	6_Cyp51_Fg	3_dsRNA_Fg	0
ASV103	Bacteria	Bacteroidota	Bacteroidia	Sphingobacteriales	Sphingobacteriaceae	Mucilaginibacter		bacteria_SW_e8_1_No_treatment_Fg	2_NT_Fg	2_NT_Fg	0
ASV103	Bacteria	Bacteroidota	Bacteroidia	Sphingobacteriales	Sphingobacteriaceae	Mucilaginibacter		bacteria_SW_g8_5_Cyp51_Fg	6_Cyp51_Fg	3_dsRNA_Fg	0
ASV103	Bacteria	Bacteroidota	Bacteroidia	Sphingobacteriales	Sphingobacteriaceae	Mucilaginibacter		bacteria_SW_f5_3_Non_specific_Fg	4_NSP_Fg	3_dsRNA_Fg	0
ASV103	Bacteria	Bacteroidota	Bacteroidia	Sphingobacteriales	Sphingobacteriaceae	Mucilaginibacter		bacteria_SW_e5_1_No_treatment_Fg	2_NT_Fg	2_NT_Fg	0
ASV103	Bacteria	Bacteroidota	Bacteroidia	Sphingobacteriales	Sphingobacteriaceae	Mucilaginibacter		bacteria_SW_g3_6_Cyp51	5_Cyp51	4_dsRNA	0
ASV104	Bacteria	Proteobacteria	Gammaproteobacteria	Xanthomonadales	Xanthomonadaceae	Stenotrophomonas		bacteria_SW_g1_6_Cyp51	5_Cyp51	4_dsRNA	1.26316
ASV104	Bacteria	Proteobacteria	Gammaproteobacteria	Xanthomonadales	Xanthomonadaceae	Stenotrophomonas		bacteria_SW_g5_5_Cyp51_Fg	6_Cyp51_Fg	3_dsRNA_Fg	1.05263
ASV104	Bacteria	Proteobacteria	Gammaproteobacteria	Xanthomonadales	Xanthomonadaceae	Stenotrophomonas		bacteria_SW_h1_8_SdhB	7_SdhB	4_dsRNA	0.210526
ASV104	Bacteria	Proteobacteria	Gammaproteobacteria	Xanthomonadales	Xanthomonadaceae	Stenotrophomonas		bacteria_SW_h2_8_SdhB	7_SdhB	4_dsRNA	0.210526
ASV104	Bacteria	Proteobacteria	Gammaproteobacteria	Xanthomonadales	Xanthomonadaceae	Stenotrophomonas		bacteria_SW_g4_6_Cyp51	5_Cyp51	4_dsRNA	0
ASV104	Bacteria	Proteobacteria	Gammaproteobacteria	Xanthomonadales	Xanthomonadaceae	Stenotrophomonas		bacteria_SW_h7_7_SdhB_Fg	8_SdhB_Fg	3_dsRNA_Fg	0
ASV104	Bacteria	Proteobacteria	Gammaproteobacteria	Xanthomonadales	Xanthomonadaceae	Stenotrophomonas		bacteria_SW_f2_4_Non_specific	3_NSP	4_dsRNA	0
ASV104	Bacteria	Proteobacteria	Gammaproteobacteria	Xanthomonadales	Xanthomonadaceae	Stenotrophomonas		bacteria_SW_e7_1_No_treatment_Fg	2_NT_Fg	2_NT_Fg	0
ASV104	Bacteria	Proteobacteria	Gammaproteobacteria	Xanthomonadales	Xanthomonadaceae	Stenotrophomonas		bacteria_SW_h4_8_SdhB	7_SdhB	4_dsRNA	0
ASV104	Bacteria	Proteobacteria	Gammaproteobacteria	Xanthomonadales	Xanthomonadaceae	Stenotrophomonas		bacteria_SW_e6_1_No_treatment_Fg	2_NT_Fg	2_NT_Fg	0
ASV104	Bacteria	Proteobacteria	Gammaproteobacteria	Xanthomonadales	Xanthomonadaceae	Stenotrophomonas		bacteria_SW_g8_5_Cyp51_Fg	6_Cyp51_Fg	3_dsRNA_Fg	0
ASV104	Bacteria	Proteobacteria	Gammaproteobacteria	Xanthomonadales	Xanthomonadaceae	Stenotrophomonas		bacteria_SW_f1_4_Non_specific	3_NSP	4_dsRNA	0
ASV104	Bacteria	Proteobacteria	Gammaproteobacteria	Xanthomonadales	Xanthomonadaceae	Stenotrophomonas		bacteria_SW_f5_3_Non_specific_Fg	4_NSP_Fg	3_dsRNA_Fg	0
ASV104	Bacteria	Proteobacteria	Gammaproteobacteria	Xanthomonadales	Xanthomonadaceae	Stenotrophomonas		bacteria_SW_e3_2_No_treatment	1_NT	1_NT	0
ASV104	Bacteria	Proteobacteria	Gammaproteobacteria	Xanthomonadales	Xanthomonadaceae	Stenotrophomonas		bacteria_SW_e4_2_No_treatment	1_NT	1_NT	0
ASV104	Bacteria	Proteobacteria	Gammaproteobacteria	Xanthomonadales	Xanthomonadaceae	Stenotrophomonas		bacteria_SW_h8_7_SdhB_Fg	8_SdhB_Fg	3_dsRNA_Fg	0
ASV104	Bacteria	Proteobacteria	Gammaproteobacteria	Xanthomonadales	Xanthomonadaceae	Stenotrophomonas		bacteria_SW_e5_1_No_treatment_Fg	2_NT_Fg	2_NT_Fg	0
ASV104	Bacteria	Proteobacteria	Gammaproteobacteria	Xanthomonadales	Xanthomonadaceae	Stenotrophomonas		bacteria_SW_e1_2_No_treatment	1_NT	1_NT	0
ASV104	Bacteria	Proteobacteria	Gammaproteobacteria	Xanthomonadales	Xanthomonadaceae	Stenotrophomonas		bacteria_SW_f3_4_Non_specific	3_NSP	4_dsRNA	0
ASV104	Bacteria	Proteobacteria	Gammaproteobacteria	Xanthomonadales	Xanthomonadaceae	Stenotrophomonas		bacteria_SW_g7_5_Cyp51_Fg	6_Cyp51_Fg	3_dsRNA_Fg	0
ASV104	Bacteria	Proteobacteria	Gammaproteobacteria	Xanthomonadales	Xanthomonadaceae	Stenotrophomonas		bacteria_SW_g3_6_Cyp51	5_Cyp51	4_dsRNA	0
ASV104	Bacteria	Proteobacteria	Gammaproteobacteria	Xanthomonadales	Xanthomonadaceae	Stenotrophomonas		bacteria_SW_g6_5_Cyp51_Fg	6_Cyp51_Fg	3_dsRNA_Fg	0
ASV104	Bacteria	Proteobacteria	Gammaproteobacteria	Xanthomonadales	Xanthomonadaceae	Stenotrophomonas		bacteria_SW_f8_3_Non_specific_Fg	4_NSP_Fg	3_dsRNA_Fg	0
ASV104	Bacteria	Proteobacteria	Gammaproteobacteria	Xanthomonadales	Xanthomonadaceae	Stenotrophomonas		bacteria_SW_f6_3_Non_specific_Fg	4_NSP_Fg	3_dsRNA_Fg	0
ASV104	Bacteria	Proteobacteria	Gammaproteobacteria	Xanthomonadales	Xanthomonadaceae	Stenotrophomonas		bacteria_SW_h3_8_SdhB	7_SdhB	4_dsRNA	0
ASV104	Bacteria	Proteobacteria	Gammaproteobacteria	Xanthomonadales	Xanthomonadaceae	Stenotrophomonas		bacteria_SW_e2_2_No_treatment	1_NT	1_NT	0
ASV104	Bacteria	Proteobacteria	Gammaproteobacteria	Xanthomonadales	Xanthomonadaceae	Stenotrophomonas		bacteria_SW_g2_6_Cyp51	5_Cyp51	4_dsRNA	0
ASV104	Bacteria	Proteobacteria	Gammaproteobacteria	Xanthomonadales	Xanthomonadaceae	Stenotrophomonas		bacteria_SW_f4_4_Non_specific	3_NSP	4_dsRNA	0
ASV104	Bacteria	Proteobacteria	Gammaproteobacteria	Xanthomonadales	Xanthomonadaceae	Stenotrophomonas		bacteria_SW_e8_1_No_treatment_Fg	2_NT_Fg	2_NT_Fg	0
ASV104	Bacteria	Proteobacteria	Gammaproteobacteria	Xanthomonadales	Xanthomonadaceae	Stenotrophomonas		bacteria_SW_f7_3_Non_specific_Fg	4_NSP_Fg	3_dsRNA_Fg	0
ASV104	Bacteria	Proteobacteria	Gammaproteobacteria	Xanthomonadales	Xanthomonadaceae	Stenotrophomonas		bacteria_SW_h5_7_SdhB_Fg	8_SdhB_Fg	3_dsRNA_Fg	0
ASV104	Bacteria	Proteobacteria	Gammaproteobacteria	Xanthomonadales	Xanthomonadaceae	Stenotrophomonas		bacteria_SW_h6_7_SdhB_Fg	8_SdhB_Fg	3_dsRNA_Fg	0
ASV105	Bacteria	Actinobacteriota	Actinobacteria	Propionibacteriales	Nocardioidaceae	Nocardioides		bacteria_SW_f3_4_Non_specific	3_NSP	4_dsRNA	0.210526
ASV105	Bacteria	Actinobacteriota	Actinobacteria	Propionibacteriales	Nocardioidaceae	Nocardioides		bacteria_SW_g1_6_Cyp51	5_Cyp51	4_dsRNA	0.210526
ASV105	Bacteria	Actinobacteriota	Actinobacteria	Propionibacteriales	Nocardioidaceae	Nocardioides		bacteria_SW_h7_7_SdhB_Fg	8_SdhB_Fg	3_dsRNA_Fg	0
ASV105	Bacteria	Actinobacteriota	Actinobacteria	Propionibacteriales	Nocardioidaceae	Nocardioides		bacteria_SW_e4_2_No_treatment	1_NT	1_NT	0
ASV105	Bacteria	Actinobacteriota	Actinobacteria	Propionibacteriales	Nocardioidaceae	Nocardioides		bacteria_SW_g4_6_Cyp51	5_Cyp51	4_dsRNA	0
ASV105	Bacteria	Actinobacteriota	Actinobacteria	Propionibacteriales	Nocardioidaceae	Nocardioides		bacteria_SW_g8_5_Cyp51_Fg	6_Cyp51_Fg	3_dsRNA_Fg	0
ASV105	Bacteria	Actinobacteriota	Actinobacteria	Propionibacteriales	Nocardioidaceae	Nocardioides		bacteria_SW_f6_3_Non_specific_Fg	4_NSP_Fg	3_dsRNA_Fg	0
ASV105	Bacteria	Actinobacteriota	Actinobacteria	Propionibacteriales	Nocardioidaceae	Nocardioides		bacteria_SW_e6_1_No_treatment_Fg	2_NT_Fg	2_NT_Fg	0
ASV105	Bacteria	Actinobacteriota	Actinobacteria	Propionibacteriales	Nocardioidaceae	Nocardioides		bacteria_SW_f2_4_Non_specific	3_NSP	4_dsRNA	0
ASV105	Bacteria	Actinobacteriota	Actinobacteria	Propionibacteriales	Nocardioidaceae	Nocardioides		bacteria_SW_g2_6_Cyp51	5_Cyp51	4_dsRNA	0
ASV105	Bacteria	Actinobacteriota	Actinobacteria	Propionibacteriales	Nocardioidaceae	Nocardioides		bacteria_SW_e7_1_No_treatment_Fg	2_NT_Fg	2_NT_Fg	0
ASV105	Bacteria	Actinobacteriota	Actinobacteria	Propionibacteriales	Nocardioidaceae	Nocardioides		bacteria_SW_h4_8_SdhB	7_SdhB	4_dsRNA	0
ASV105	Bacteria	Actinobacteriota	Actinobacteria	Propionibacteriales	Nocardioidaceae	Nocardioides		bacteria_SW_h3_8_SdhB	7_SdhB	4_dsRNA	0
ASV105	Bacteria	Actinobacteriota	Actinobacteria	Propionibacteriales	Nocardioidaceae	Nocardioides		bacteria_SW_g5_5_Cyp51_Fg	6_Cyp51_Fg	3_dsRNA_Fg	0
ASV105	Bacteria	Actinobacteriota	Actinobacteria	Propionibacteriales	Nocardioidaceae	Nocardioides		bacteria_SW_f7_3_Non_specific_Fg	4_NSP_Fg	3_dsRNA_Fg	0
ASV105	Bacteria	Actinobacteriota	Actinobacteria	Propionibacteriales	Nocardioidaceae	Nocardioides		bacteria_SW_f8_3_Non_specific_Fg	4_NSP_Fg	3_dsRNA_Fg	0
ASV105	Bacteria	Actinobacteriota	Actinobacteria	Propionibacteriales	Nocardioidaceae	Nocardioides		bacteria_SW_e1_2_No_treatment	1_NT	1_NT	0
ASV105	Bacteria	Actinobacteriota	Actinobacteria	Propionibacteriales	Nocardioidaceae	Nocardioides		bacteria_SW_h5_7_SdhB_Fg	8_SdhB_Fg	3_dsRNA_Fg	0
ASV105	Bacteria	Actinobacteriota	Actinobacteria	Propionibacteriales	Nocardioidaceae	Nocardioides		bacteria_SW_f5_3_Non_specific_Fg	4_NSP_Fg	3_dsRNA_Fg	0
ASV105	Bacteria	Actinobacteriota	Actinobacteria	Propionibacteriales	Nocardioidaceae	Nocardioides		bacteria_SW_h2_8_SdhB	7_SdhB	4_dsRNA	0
ASV105	Bacteria	Actinobacteriota	Actinobacteria	Propionibacteriales	Nocardioidaceae	Nocardioides		bacteria_SW_h8_7_SdhB_Fg	8_SdhB_Fg	3_dsRNA_Fg	0
ASV105	Bacteria	Actinobacteriota	Actinobacteria	Propionibacteriales	Nocardioidaceae	Nocardioides		bacteria_SW_e8_1_No_treatment_Fg	2_NT_Fg	2_NT_Fg	0
ASV105	Bacteria	Actinobacteriota	Actinobacteria	Propionibacteriales	Nocardioidaceae	Nocardioides		bacteria_SW_h1_8_SdhB	7_SdhB	4_dsRNA	0
ASV105	Bacteria	Actinobacteriota	Actinobacteria	Propionibacteriales	Nocardioidaceae	Nocardioides		bacteria_SW_g7_5_Cyp51_Fg	6_Cyp51_Fg	3_dsRNA_Fg	0
ASV105	Bacteria	Actinobacteriota	Actinobacteria	Propionibacteriales	Nocardioidaceae	Nocardioides		bacteria_SW_e3_2_No_treatment	1_NT	1_NT	0
ASV105	Bacteria	Actinobacteriota	Actinobacteria	Propionibacteriales	Nocardioidaceae	Nocardioides		bacteria_SW_f4_4_Non_specific	3_NSP	4_dsRNA	0
ASV105	Bacteria	Actinobacteriota	Actinobacteria	Propionibacteriales	Nocardioidaceae	Nocardioides		bacteria_SW_e2_2_No_treatment	1_NT	1_NT	0
ASV105	Bacteria	Actinobacteriota	Actinobacteria	Propionibacteriales	Nocardioidaceae	Nocardioides		bacteria_SW_g6_5_Cyp51_Fg	6_Cyp51_Fg	3_dsRNA_Fg	0
ASV105	Bacteria	Actinobacteriota	Actinobacteria	Propionibacteriales	Nocardioidaceae	Nocardioides		bacteria_SW_f1_4_Non_specific	3_NSP	4_dsRNA	0
ASV105	Bacteria	Actinobacteriota	Actinobacteria	Propionibacteriales	Nocardioidaceae	Nocardioides		bacteria_SW_e5_1_No_treatment_Fg	2_NT_Fg	2_NT_Fg	0
ASV105	Bacteria	Actinobacteriota	Actinobacteria	Propionibacteriales	Nocardioidaceae	Nocardioides		bacteria_SW_g3_6_Cyp51	5_Cyp51	4_dsRNA	0
ASV105	Bacteria	Actinobacteriota	Actinobacteria	Propionibacteriales	Nocardioidaceae	Nocardioides		bacteria_SW_h6_7_SdhB_Fg	8_SdhB_Fg	3_dsRNA_Fg	0
ASV106	Bacteria	Proteobacteria	Gammaproteobacteria	Burkholderiales	Comamonadaceae			bacteria_SW_e4_2_No_treatment	1_NT	1_NT	15.1579
ASV106	Bacteria	Proteobacteria	Gammaproteobacteria	Burkholderiales	Comamonadaceae			bacteria_SW_g7_5_Cyp51_Fg	6_Cyp51_Fg	3_dsRNA_Fg	2.31579
ASV106	Bacteria	Proteobacteria	Gammaproteobacteria	Burkholderiales	Comamonadaceae			bacteria_SW_g5_5_Cyp51_Fg	6_Cyp51_Fg	3_dsRNA_Fg	1.47368
ASV106	Bacteria	Proteobacteria	Gammaproteobacteria	Burkholderiales	Comamonadaceae			bacteria_SW_g3_6_Cyp51	5_Cyp51	4_dsRNA	0.421053
ASV106	Bacteria	Proteobacteria	Gammaproteobacteria	Burkholderiales	Comamonadaceae			bacteria_SW_h3_8_SdhB	7_SdhB	4_dsRNA	0
ASV106	Bacteria	Proteobacteria	Gammaproteobacteria	Burkholderiales	Comamonadaceae			bacteria_SW_f8_3_Non_specific_Fg	4_NSP_Fg	3_dsRNA_Fg	0
ASV106	Bacteria	Proteobacteria	Gammaproteobacteria	Burkholderiales	Comamonadaceae			bacteria_SW_f4_4_Non_specific	3_NSP	4_dsRNA	0
ASV106	Bacteria	Proteobacteria	Gammaproteobacteria	Burkholderiales	Comamonadaceae			bacteria_SW_e8_1_No_treatment_Fg	2_NT_Fg	2_NT_Fg	0
ASV106	Bacteria	Proteobacteria	Gammaproteobacteria	Burkholderiales	Comamonadaceae			bacteria_SW_e5_1_No_treatment_Fg	2_NT_Fg	2_NT_Fg	0
ASV106	Bacteria	Proteobacteria	Gammaproteobacteria	Burkholderiales	Comamonadaceae			bacteria_SW_g1_6_Cyp51	5_Cyp51	4_dsRNA	0
ASV106	Bacteria	Proteobacteria	Gammaproteobacteria	Burkholderiales	Comamonadaceae			bacteria_SW_e1_2_No_treatment	1_NT	1_NT	0
ASV106	Bacteria	Proteobacteria	Gammaproteobacteria	Burkholderiales	Comamonadaceae			bacteria_SW_h8_7_SdhB_Fg	8_SdhB_Fg	3_dsRNA_Fg	0
ASV106	Bacteria	Proteobacteria	Gammaproteobacteria	Burkholderiales	Comamonadaceae			bacteria_SW_g8_5_Cyp51_Fg	6_Cyp51_Fg	3_dsRNA_Fg	0
ASV106	Bacteria	Proteobacteria	Gammaproteobacteria	Burkholderiales	Comamonadaceae			bacteria_SW_f2_4_Non_specific	3_NSP	4_dsRNA	0
ASV106	Bacteria	Proteobacteria	Gammaproteobacteria	Burkholderiales	Comamonadaceae			bacteria_SW_f3_4_Non_specific	3_NSP	4_dsRNA	0
ASV106	Bacteria	Proteobacteria	Gammaproteobacteria	Burkholderiales	Comamonadaceae			bacteria_SW_e7_1_No_treatment_Fg	2_NT_Fg	2_NT_Fg	0
ASV106	Bacteria	Proteobacteria	Gammaproteobacteria	Burkholderiales	Comamonadaceae			bacteria_SW_h7_7_SdhB_Fg	8_SdhB_Fg	3_dsRNA_Fg	0
ASV106	Bacteria	Proteobacteria	Gammaproteobacteria	Burkholderiales	Comamonadaceae			bacteria_SW_f1_4_Non_specific	3_NSP	4_dsRNA	0
ASV106	Bacteria	Proteobacteria	Gammaproteobacteria	Burkholderiales	Comamonadaceae			bacteria_SW_h1_8_SdhB	7_SdhB	4_dsRNA	0
ASV106	Bacteria	Proteobacteria	Gammaproteobacteria	Burkholderiales	Comamonadaceae			bacteria_SW_g4_6_Cyp51	5_Cyp51	4_dsRNA	0
ASV106	Bacteria	Proteobacteria	Gammaproteobacteria	Burkholderiales	Comamonadaceae			bacteria_SW_g2_6_Cyp51	5_Cyp51	4_dsRNA	0
ASV106	Bacteria	Proteobacteria	Gammaproteobacteria	Burkholderiales	Comamonadaceae			bacteria_SW_e6_1_No_treatment_Fg	2_NT_Fg	2_NT_Fg	0
ASV106	Bacteria	Proteobacteria	Gammaproteobacteria	Burkholderiales	Comamonadaceae			bacteria_SW_h4_8_SdhB	7_SdhB	4_dsRNA	0
ASV106	Bacteria	Proteobacteria	Gammaproteobacteria	Burkholderiales	Comamonadaceae			bacteria_SW_h5_7_SdhB_Fg	8_SdhB_Fg	3_dsRNA_Fg	0
ASV106	Bacteria	Proteobacteria	Gammaproteobacteria	Burkholderiales	Comamonadaceae			bacteria_SW_f5_3_Non_specific_Fg	4_NSP_Fg	3_dsRNA_Fg	0
ASV106	Bacteria	Proteobacteria	Gammaproteobacteria	Burkholderiales	Comamonadaceae			bacteria_SW_e2_2_No_treatment	1_NT	1_NT	0
ASV106	Bacteria	Proteobacteria	Gammaproteobacteria	Burkholderiales	Comamonadaceae			bacteria_SW_e3_2_No_treatment	1_NT	1_NT	0
ASV106	Bacteria	Proteobacteria	Gammaproteobacteria	Burkholderiales	Comamonadaceae			bacteria_SW_f7_3_Non_specific_Fg	4_NSP_Fg	3_dsRNA_Fg	0
ASV106	Bacteria	Proteobacteria	Gammaproteobacteria	Burkholderiales	Comamonadaceae			bacteria_SW_h6_7_SdhB_Fg	8_SdhB_Fg	3_dsRNA_Fg	0
ASV106	Bacteria	Proteobacteria	Gammaproteobacteria	Burkholderiales	Comamonadaceae			bacteria_SW_g6_5_Cyp51_Fg	6_Cyp51_Fg	3_dsRNA_Fg	0
ASV106	Bacteria	Proteobacteria	Gammaproteobacteria	Burkholderiales	Comamonadaceae			bacteria_SW_h2_8_SdhB	7_SdhB	4_dsRNA	0
ASV106	Bacteria	Proteobacteria	Gammaproteobacteria	Burkholderiales	Comamonadaceae			bacteria_SW_f6_3_Non_specific_Fg	4_NSP_Fg	3_dsRNA_Fg	0
ASV107	Bacteria	Actinobacteriota	Actinobacteria	Corynebacteriales	Corynebacteriaceae	Corynebacterium		bacteria_SW_e7_1_No_treatment_Fg	2_NT_Fg	2_NT_Fg	4
ASV107	Bacteria	Actinobacteriota	Actinobacteria	Corynebacteriales	Corynebacteriaceae	Corynebacterium		bacteria_SW_e3_2_No_treatment	1_NT	1_NT	2.52632
ASV107	Bacteria	Actinobacteriota	Actinobacteria	Corynebacteriales	Corynebacteriaceae	Corynebacterium		bacteria_SW_e2_2_No_treatment	1_NT	1_NT	1.89474
ASV107	Bacteria	Actinobacteriota	Actinobacteria	Corynebacteriales	Corynebacteriaceae	Corynebacterium		bacteria_SW_e4_2_No_treatment	1_NT	1_NT	1.89474
ASV107	Bacteria	Actinobacteriota	Actinobacteria	Corynebacteriales	Corynebacteriaceae	Corynebacterium		bacteria_SW_f6_3_Non_specific_Fg	4_NSP_Fg	3_dsRNA_Fg	0.421053
ASV107	Bacteria	Actinobacteriota	Actinobacteria	Corynebacteriales	Corynebacteriaceae	Corynebacterium		bacteria_SW_g6_5_Cyp51_Fg	6_Cyp51_Fg	3_dsRNA_Fg	0.421053
ASV107	Bacteria	Actinobacteriota	Actinobacteria	Corynebacteriales	Corynebacteriaceae	Corynebacterium		bacteria_SW_h5_7_SdhB_Fg	8_SdhB_Fg	3_dsRNA_Fg	0
ASV107	Bacteria	Actinobacteriota	Actinobacteria	Corynebacteriales	Corynebacteriaceae	Corynebacterium		bacteria_SW_h2_8_SdhB	7_SdhB	4_dsRNA	0
ASV107	Bacteria	Actinobacteriota	Actinobacteria	Corynebacteriales	Corynebacteriaceae	Corynebacterium		bacteria_SW_g2_6_Cyp51	5_Cyp51	4_dsRNA	0
ASV107	Bacteria	Actinobacteriota	Actinobacteria	Corynebacteriales	Corynebacteriaceae	Corynebacterium		bacteria_SW_e1_2_No_treatment	1_NT	1_NT	0
ASV107	Bacteria	Actinobacteriota	Actinobacteria	Corynebacteriales	Corynebacteriaceae	Corynebacterium		bacteria_SW_e6_1_No_treatment_Fg	2_NT_Fg	2_NT_Fg	0
ASV107	Bacteria	Actinobacteriota	Actinobacteria	Corynebacteriales	Corynebacteriaceae	Corynebacterium		bacteria_SW_f7_3_Non_specific_Fg	4_NSP_Fg	3_dsRNA_Fg	0
ASV107	Bacteria	Actinobacteriota	Actinobacteria	Corynebacteriales	Corynebacteriaceae	Corynebacterium		bacteria_SW_h4_8_SdhB	7_SdhB	4_dsRNA	0
ASV107	Bacteria	Actinobacteriota	Actinobacteria	Corynebacteriales	Corynebacteriaceae	Corynebacterium		bacteria_SW_g7_5_Cyp51_Fg	6_Cyp51_Fg	3_dsRNA_Fg	0
ASV107	Bacteria	Actinobacteriota	Actinobacteria	Corynebacteriales	Corynebacteriaceae	Corynebacterium		bacteria_SW_g3_6_Cyp51	5_Cyp51	4_dsRNA	0
ASV107	Bacteria	Actinobacteriota	Actinobacteria	Corynebacteriales	Corynebacteriaceae	Corynebacterium		bacteria_SW_f1_4_Non_specific	3_NSP	4_dsRNA	0
ASV107	Bacteria	Actinobacteriota	Actinobacteria	Corynebacteriales	Corynebacteriaceae	Corynebacterium		bacteria_SW_h1_8_SdhB	7_SdhB	4_dsRNA	0
ASV107	Bacteria	Actinobacteriota	Actinobacteria	Corynebacteriales	Corynebacteriaceae	Corynebacterium		bacteria_SW_h7_7_SdhB_Fg	8_SdhB_Fg	3_dsRNA_Fg	0
ASV107	Bacteria	Actinobacteriota	Actinobacteria	Corynebacteriales	Corynebacteriaceae	Corynebacterium		bacteria_SW_f5_3_Non_specific_Fg	4_NSP_Fg	3_dsRNA_Fg	0
ASV107	Bacteria	Actinobacteriota	Actinobacteria	Corynebacteriales	Corynebacteriaceae	Corynebacterium		bacteria_SW_g4_6_Cyp51	5_Cyp51	4_dsRNA	0
ASV107	Bacteria	Actinobacteriota	Actinobacteria	Corynebacteriales	Corynebacteriaceae	Corynebacterium		bacteria_SW_h6_7_SdhB_Fg	8_SdhB_Fg	3_dsRNA_Fg	0
ASV107	Bacteria	Actinobacteriota	Actinobacteria	Corynebacteriales	Corynebacteriaceae	Corynebacterium		bacteria_SW_e5_1_No_treatment_Fg	2_NT_Fg	2_NT_Fg	0
ASV107	Bacteria	Actinobacteriota	Actinobacteria	Corynebacteriales	Corynebacteriaceae	Corynebacterium		bacteria_SW_f8_3_Non_specific_Fg	4_NSP_Fg	3_dsRNA_Fg	0
ASV107	Bacteria	Actinobacteriota	Actinobacteria	Corynebacteriales	Corynebacteriaceae	Corynebacterium		bacteria_SW_f3_4_Non_specific	3_NSP	4_dsRNA	0
ASV107	Bacteria	Actinobacteriota	Actinobacteria	Corynebacteriales	Corynebacteriaceae	Corynebacterium		bacteria_SW_g8_5_Cyp51_Fg	6_Cyp51_Fg	3_dsRNA_Fg	0
ASV107	Bacteria	Actinobacteriota	Actinobacteria	Corynebacteriales	Corynebacteriaceae	Corynebacterium		bacteria_SW_f4_4_Non_specific	3_NSP	4_dsRNA	0
ASV107	Bacteria	Actinobacteriota	Actinobacteria	Corynebacteriales	Corynebacteriaceae	Corynebacterium		bacteria_SW_f2_4_Non_specific	3_NSP	4_dsRNA	0
ASV107	Bacteria	Actinobacteriota	Actinobacteria	Corynebacteriales	Corynebacteriaceae	Corynebacterium		bacteria_SW_h8_7_SdhB_Fg	8_SdhB_Fg	3_dsRNA_Fg	0
ASV107	Bacteria	Actinobacteriota	Actinobacteria	Corynebacteriales	Corynebacteriaceae	Corynebacterium		bacteria_SW_g5_5_Cyp51_Fg	6_Cyp51_Fg	3_dsRNA_Fg	0
ASV107	Bacteria	Actinobacteriota	Actinobacteria	Corynebacteriales	Corynebacteriaceae	Corynebacterium		bacteria_SW_e8_1_No_treatment_Fg	2_NT_Fg	2_NT_Fg	0
ASV107	Bacteria	Actinobacteriota	Actinobacteria	Corynebacteriales	Corynebacteriaceae	Corynebacterium		bacteria_SW_h3_8_SdhB	7_SdhB	4_dsRNA	0
ASV107	Bacteria	Actinobacteriota	Actinobacteria	Corynebacteriales	Corynebacteriaceae	Corynebacterium		bacteria_SW_g1_6_Cyp51	5_Cyp51	4_dsRNA	0
ASV108	Bacteria	Proteobacteria	Gammaproteobacteria	Xanthomonadales	Rhodanobacteraceae	Rhodanobacter		bacteria_SW_h4_8_SdhB	7_SdhB	4_dsRNA	1.47368
ASV108	Bacteria	Proteobacteria	Gammaproteobacteria	Xanthomonadales	Rhodanobacteraceae	Rhodanobacter		bacteria_SW_f6_3_Non_specific_Fg	4_NSP_Fg	3_dsRNA_Fg	1.05263
ASV108	Bacteria	Proteobacteria	Gammaproteobacteria	Xanthomonadales	Rhodanobacteraceae	Rhodanobacter		bacteria_SW_f3_4_Non_specific	3_NSP	4_dsRNA	0.842105
ASV108	Bacteria	Proteobacteria	Gammaproteobacteria	Xanthomonadales	Rhodanobacteraceae	Rhodanobacter		bacteria_SW_h6_7_SdhB_Fg	8_SdhB_Fg	3_dsRNA_Fg	0.631579
ASV108	Bacteria	Proteobacteria	Gammaproteobacteria	Xanthomonadales	Rhodanobacteraceae	Rhodanobacter		bacteria_SW_f8_3_Non_specific_Fg	4_NSP_Fg	3_dsRNA_Fg	0
ASV108	Bacteria	Proteobacteria	Gammaproteobacteria	Xanthomonadales	Rhodanobacteraceae	Rhodanobacter		bacteria_SW_g8_5_Cyp51_Fg	6_Cyp51_Fg	3_dsRNA_Fg	0
ASV108	Bacteria	Proteobacteria	Gammaproteobacteria	Xanthomonadales	Rhodanobacteraceae	Rhodanobacter		bacteria_SW_e4_2_No_treatment	1_NT	1_NT	0
ASV108	Bacteria	Proteobacteria	Gammaproteobacteria	Xanthomonadales	Rhodanobacteraceae	Rhodanobacter		bacteria_SW_f4_4_Non_specific	3_NSP	4_dsRNA	0
ASV108	Bacteria	Proteobacteria	Gammaproteobacteria	Xanthomonadales	Rhodanobacteraceae	Rhodanobacter		bacteria_SW_h3_8_SdhB	7_SdhB	4_dsRNA	0
ASV108	Bacteria	Proteobacteria	Gammaproteobacteria	Xanthomonadales	Rhodanobacteraceae	Rhodanobacter		bacteria_SW_g6_5_Cyp51_Fg	6_Cyp51_Fg	3_dsRNA_Fg	0
ASV108	Bacteria	Proteobacteria	Gammaproteobacteria	Xanthomonadales	Rhodanobacteraceae	Rhodanobacter		bacteria_SW_h7_7_SdhB_Fg	8_SdhB_Fg	3_dsRNA_Fg	0
ASV108	Bacteria	Proteobacteria	Gammaproteobacteria	Xanthomonadales	Rhodanobacteraceae	Rhodanobacter		bacteria_SW_e5_1_No_treatment_Fg	2_NT_Fg	2_NT_Fg	0
ASV108	Bacteria	Proteobacteria	Gammaproteobacteria	Xanthomonadales	Rhodanobacteraceae	Rhodanobacter		bacteria_SW_g4_6_Cyp51	5_Cyp51	4_dsRNA	0
ASV108	Bacteria	Proteobacteria	Gammaproteobacteria	Xanthomonadales	Rhodanobacteraceae	Rhodanobacter		bacteria_SW_f5_3_Non_specific_Fg	4_NSP_Fg	3_dsRNA_Fg	0
ASV108	Bacteria	Proteobacteria	Gammaproteobacteria	Xanthomonadales	Rhodanobacteraceae	Rhodanobacter		bacteria_SW_e1_2_No_treatment	1_NT	1_NT	0
ASV108	Bacteria	Proteobacteria	Gammaproteobacteria	Xanthomonadales	Rhodanobacteraceae	Rhodanobacter		bacteria_SW_f7_3_Non_specific_Fg	4_NSP_Fg	3_dsRNA_Fg	0
ASV108	Bacteria	Proteobacteria	Gammaproteobacteria	Xanthomonadales	Rhodanobacteraceae	Rhodanobacter		bacteria_SW_g3_6_Cyp51	5_Cyp51	4_dsRNA	0
ASV108	Bacteria	Proteobacteria	Gammaproteobacteria	Xanthomonadales	Rhodanobacteraceae	Rhodanobacter		bacteria_SW_e3_2_No_treatment	1_NT	1_NT	0
ASV108	Bacteria	Proteobacteria	Gammaproteobacteria	Xanthomonadales	Rhodanobacteraceae	Rhodanobacter		bacteria_SW_h2_8_SdhB	7_SdhB	4_dsRNA	0
ASV108	Bacteria	Proteobacteria	Gammaproteobacteria	Xanthomonadales	Rhodanobacteraceae	Rhodanobacter		bacteria_SW_g7_5_Cyp51_Fg	6_Cyp51_Fg	3_dsRNA_Fg	0
ASV108	Bacteria	Proteobacteria	Gammaproteobacteria	Xanthomonadales	Rhodanobacteraceae	Rhodanobacter		bacteria_SW_g5_5_Cyp51_Fg	6_Cyp51_Fg	3_dsRNA_Fg	0
ASV108	Bacteria	Proteobacteria	Gammaproteobacteria	Xanthomonadales	Rhodanobacteraceae	Rhodanobacter		bacteria_SW_f1_4_Non_specific	3_NSP	4_dsRNA	0
ASV108	Bacteria	Proteobacteria	Gammaproteobacteria	Xanthomonadales	Rhodanobacteraceae	Rhodanobacter		bacteria_SW_e7_1_No_treatment_Fg	2_NT_Fg	2_NT_Fg	0
ASV108	Bacteria	Proteobacteria	Gammaproteobacteria	Xanthomonadales	Rhodanobacteraceae	Rhodanobacter		bacteria_SW_e2_2_No_treatment	1_NT	1_NT	0
ASV108	Bacteria	Proteobacteria	Gammaproteobacteria	Xanthomonadales	Rhodanobacteraceae	Rhodanobacter		bacteria_SW_f2_4_Non_specific	3_NSP	4_dsRNA	0
ASV108	Bacteria	Proteobacteria	Gammaproteobacteria	Xanthomonadales	Rhodanobacteraceae	Rhodanobacter		bacteria_SW_h5_7_SdhB_Fg	8_SdhB_Fg	3_dsRNA_Fg	0
ASV108	Bacteria	Proteobacteria	Gammaproteobacteria	Xanthomonadales	Rhodanobacteraceae	Rhodanobacter		bacteria_SW_h8_7_SdhB_Fg	8_SdhB_Fg	3_dsRNA_Fg	0
ASV108	Bacteria	Proteobacteria	Gammaproteobacteria	Xanthomonadales	Rhodanobacteraceae	Rhodanobacter		bacteria_SW_e8_1_No_treatment_Fg	2_NT_Fg	2_NT_Fg	0
ASV108	Bacteria	Proteobacteria	Gammaproteobacteria	Xanthomonadales	Rhodanobacteraceae	Rhodanobacter		bacteria_SW_h1_8_SdhB	7_SdhB	4_dsRNA	0
ASV108	Bacteria	Proteobacteria	Gammaproteobacteria	Xanthomonadales	Rhodanobacteraceae	Rhodanobacter		bacteria_SW_e6_1_No_treatment_Fg	2_NT_Fg	2_NT_Fg	0
ASV108	Bacteria	Proteobacteria	Gammaproteobacteria	Xanthomonadales	Rhodanobacteraceae	Rhodanobacter		bacteria_SW_g2_6_Cyp51	5_Cyp51	4_dsRNA	0
ASV108	Bacteria	Proteobacteria	Gammaproteobacteria	Xanthomonadales	Rhodanobacteraceae	Rhodanobacter		bacteria_SW_g1_6_Cyp51	5_Cyp51	4_dsRNA	0
ASV109	Bacteria	Bacteroidota	Bacteroidia	Flavobacteriales	Weeksellaceae	Chryseobacterium		bacteria_SW_f4_4_Non_specific	3_NSP	4_dsRNA	2.31579
ASV109	Bacteria	Bacteroidota	Bacteroidia	Flavobacteriales	Weeksellaceae	Chryseobacterium		bacteria_SW_g8_5_Cyp51_Fg	6_Cyp51_Fg	3_dsRNA_Fg	1.68421
ASV109	Bacteria	Bacteroidota	Bacteroidia	Flavobacteriales	Weeksellaceae	Chryseobacterium		bacteria_SW_h3_8_SdhB	7_SdhB	4_dsRNA	0.421053
ASV109	Bacteria	Bacteroidota	Bacteroidia	Flavobacteriales	Weeksellaceae	Chryseobacterium		bacteria_SW_h2_8_SdhB	7_SdhB	4_dsRNA	0.210526
ASV109	Bacteria	Bacteroidota	Bacteroidia	Flavobacteriales	Weeksellaceae	Chryseobacterium		bacteria_SW_e1_2_No_treatment	1_NT	1_NT	0
ASV109	Bacteria	Bacteroidota	Bacteroidia	Flavobacteriales	Weeksellaceae	Chryseobacterium		bacteria_SW_g5_5_Cyp51_Fg	6_Cyp51_Fg	3_dsRNA_Fg	0
ASV109	Bacteria	Bacteroidota	Bacteroidia	Flavobacteriales	Weeksellaceae	Chryseobacterium		bacteria_SW_f6_3_Non_specific_Fg	4_NSP_Fg	3_dsRNA_Fg	0
ASV109	Bacteria	Bacteroidota	Bacteroidia	Flavobacteriales	Weeksellaceae	Chryseobacterium		bacteria_SW_e3_2_No_treatment	1_NT	1_NT	0
ASV109	Bacteria	Bacteroidota	Bacteroidia	Flavobacteriales	Weeksellaceae	Chryseobacterium		bacteria_SW_g4_6_Cyp51	5_Cyp51	4_dsRNA	0
ASV109	Bacteria	Bacteroidota	Bacteroidia	Flavobacteriales	Weeksellaceae	Chryseobacterium		bacteria_SW_g1_6_Cyp51	5_Cyp51	4_dsRNA	0
ASV109	Bacteria	Bacteroidota	Bacteroidia	Flavobacteriales	Weeksellaceae	Chryseobacterium		bacteria_SW_e5_1_No_treatment_Fg	2_NT_Fg	2_NT_Fg	0
ASV109	Bacteria	Bacteroidota	Bacteroidia	Flavobacteriales	Weeksellaceae	Chryseobacterium		bacteria_SW_h1_8_SdhB	7_SdhB	4_dsRNA	0
ASV109	Bacteria	Bacteroidota	Bacteroidia	Flavobacteriales	Weeksellaceae	Chryseobacterium		bacteria_SW_g3_6_Cyp51	5_Cyp51	4_dsRNA	0
ASV109	Bacteria	Bacteroidota	Bacteroidia	Flavobacteriales	Weeksellaceae	Chryseobacterium		bacteria_SW_h4_8_SdhB	7_SdhB	4_dsRNA	0
ASV109	Bacteria	Bacteroidota	Bacteroidia	Flavobacteriales	Weeksellaceae	Chryseobacterium		bacteria_SW_h6_7_SdhB_Fg	8_SdhB_Fg	3_dsRNA_Fg	0
ASV109	Bacteria	Bacteroidota	Bacteroidia	Flavobacteriales	Weeksellaceae	Chryseobacterium		bacteria_SW_f1_4_Non_specific	3_NSP	4_dsRNA	0
ASV109	Bacteria	Bacteroidota	Bacteroidia	Flavobacteriales	Weeksellaceae	Chryseobacterium		bacteria_SW_h7_7_SdhB_Fg	8_SdhB_Fg	3_dsRNA_Fg	0
ASV109	Bacteria	Bacteroidota	Bacteroidia	Flavobacteriales	Weeksellaceae	Chryseobacterium		bacteria_SW_f2_4_Non_specific	3_NSP	4_dsRNA	0
ASV109	Bacteria	Bacteroidota	Bacteroidia	Flavobacteriales	Weeksellaceae	Chryseobacterium		bacteria_SW_e2_2_No_treatment	1_NT	1_NT	0
ASV109	Bacteria	Bacteroidota	Bacteroidia	Flavobacteriales	Weeksellaceae	Chryseobacterium		bacteria_SW_g6_5_Cyp51_Fg	6_Cyp51_Fg	3_dsRNA_Fg	0
ASV109	Bacteria	Bacteroidota	Bacteroidia	Flavobacteriales	Weeksellaceae	Chryseobacterium		bacteria_SW_e6_1_No_treatment_Fg	2_NT_Fg	2_NT_Fg	0
ASV109	Bacteria	Bacteroidota	Bacteroidia	Flavobacteriales	Weeksellaceae	Chryseobacterium		bacteria_SW_f3_4_Non_specific	3_NSP	4_dsRNA	0
ASV109	Bacteria	Bacteroidota	Bacteroidia	Flavobacteriales	Weeksellaceae	Chryseobacterium		bacteria_SW_h8_7_SdhB_Fg	8_SdhB_Fg	3_dsRNA_Fg	0
ASV109	Bacteria	Bacteroidota	Bacteroidia	Flavobacteriales	Weeksellaceae	Chryseobacterium		bacteria_SW_e8_1_No_treatment_Fg	2_NT_Fg	2_NT_Fg	0
ASV109	Bacteria	Bacteroidota	Bacteroidia	Flavobacteriales	Weeksellaceae	Chryseobacterium		bacteria_SW_f5_3_Non_specific_Fg	4_NSP_Fg	3_dsRNA_Fg	0
ASV109	Bacteria	Bacteroidota	Bacteroidia	Flavobacteriales	Weeksellaceae	Chryseobacterium		bacteria_SW_f8_3_Non_specific_Fg	4_NSP_Fg	3_dsRNA_Fg	0
ASV109	Bacteria	Bacteroidota	Bacteroidia	Flavobacteriales	Weeksellaceae	Chryseobacterium		bacteria_SW_g7_5_Cyp51_Fg	6_Cyp51_Fg	3_dsRNA_Fg	0
ASV109	Bacteria	Bacteroidota	Bacteroidia	Flavobacteriales	Weeksellaceae	Chryseobacterium		bacteria_SW_g2_6_Cyp51	5_Cyp51	4_dsRNA	0
ASV109	Bacteria	Bacteroidota	Bacteroidia	Flavobacteriales	Weeksellaceae	Chryseobacterium		bacteria_SW_e4_2_No_treatment	1_NT	1_NT	0
ASV109	Bacteria	Bacteroidota	Bacteroidia	Flavobacteriales	Weeksellaceae	Chryseobacterium		bacteria_SW_e7_1_No_treatment_Fg	2_NT_Fg	2_NT_Fg	0
ASV109	Bacteria	Bacteroidota	Bacteroidia	Flavobacteriales	Weeksellaceae	Chryseobacterium		bacteria_SW_h5_7_SdhB_Fg	8_SdhB_Fg	3_dsRNA_Fg	0
ASV109	Bacteria	Bacteroidota	Bacteroidia	Flavobacteriales	Weeksellaceae	Chryseobacterium		bacteria_SW_f7_3_Non_specific_Fg	4_NSP_Fg	3_dsRNA_Fg	0
ASV11	Bacteria	Proteobacteria	Alphaproteobacteria	Sphingomonadales	Sphingomonadaceae	Sphingomonas	Sphingomonas_aerolata	bacteria_SW_f6_3_Non_specific_Fg	4_NSP_Fg	3_dsRNA_Fg	8.63158
ASV11	Bacteria	Proteobacteria	Alphaproteobacteria	Sphingomonadales	Sphingomonadaceae	Sphingomonas	Sphingomonas_aerolata	bacteria_SW_f1_4_Non_specific	3_NSP	4_dsRNA	6.52632
ASV11	Bacteria	Proteobacteria	Alphaproteobacteria	Sphingomonadales	Sphingomonadaceae	Sphingomonas	Sphingomonas_aerolata	bacteria_SW_f7_3_Non_specific_Fg	4_NSP_Fg	3_dsRNA_Fg	5.89474
ASV11	Bacteria	Proteobacteria	Alphaproteobacteria	Sphingomonadales	Sphingomonadaceae	Sphingomonas	Sphingomonas_aerolata	bacteria_SW_f8_3_Non_specific_Fg	4_NSP_Fg	3_dsRNA_Fg	5.26316
ASV11	Bacteria	Proteobacteria	Alphaproteobacteria	Sphingomonadales	Sphingomonadaceae	Sphingomonas	Sphingomonas_aerolata	bacteria_SW_g8_5_Cyp51_Fg	6_Cyp51_Fg	3_dsRNA_Fg	5.05263
ASV11	Bacteria	Proteobacteria	Alphaproteobacteria	Sphingomonadales	Sphingomonadaceae	Sphingomonas	Sphingomonas_aerolata	bacteria_SW_f4_4_Non_specific	3_NSP	4_dsRNA	5.05263
ASV11	Bacteria	Proteobacteria	Alphaproteobacteria	Sphingomonadales	Sphingomonadaceae	Sphingomonas	Sphingomonas_aerolata	bacteria_SW_g7_5_Cyp51_Fg	6_Cyp51_Fg	3_dsRNA_Fg	2.52632
ASV11	Bacteria	Proteobacteria	Alphaproteobacteria	Sphingomonadales	Sphingomonadaceae	Sphingomonas	Sphingomonas_aerolata	bacteria_SW_g4_6_Cyp51	5_Cyp51	4_dsRNA	2.31579
ASV11	Bacteria	Proteobacteria	Alphaproteobacteria	Sphingomonadales	Sphingomonadaceae	Sphingomonas	Sphingomonas_aerolata	bacteria_SW_h6_7_SdhB_Fg	8_SdhB_Fg	3_dsRNA_Fg	2.10526
ASV11	Bacteria	Proteobacteria	Alphaproteobacteria	Sphingomonadales	Sphingomonadaceae	Sphingomonas	Sphingomonas_aerolata	bacteria_SW_g5_5_Cyp51_Fg	6_Cyp51_Fg	3_dsRNA_Fg	1.68421
ASV11	Bacteria	Proteobacteria	Alphaproteobacteria	Sphingomonadales	Sphingomonadaceae	Sphingomonas	Sphingomonas_aerolata	bacteria_SW_g6_5_Cyp51_Fg	6_Cyp51_Fg	3_dsRNA_Fg	1.47368
ASV11	Bacteria	Proteobacteria	Alphaproteobacteria	Sphingomonadales	Sphingomonadaceae	Sphingomonas	Sphingomonas_aerolata	bacteria_SW_f2_4_Non_specific	3_NSP	4_dsRNA	1.26316
ASV11	Bacteria	Proteobacteria	Alphaproteobacteria	Sphingomonadales	Sphingomonadaceae	Sphingomonas	Sphingomonas_aerolata	bacteria_SW_g1_6_Cyp51	5_Cyp51	4_dsRNA	0.842105
ASV11	Bacteria	Proteobacteria	Alphaproteobacteria	Sphingomonadales	Sphingomonadaceae	Sphingomonas	Sphingomonas_aerolata	bacteria_SW_f5_3_Non_specific_Fg	4_NSP_Fg	3_dsRNA_Fg	0.842105
ASV11	Bacteria	Proteobacteria	Alphaproteobacteria	Sphingomonadales	Sphingomonadaceae	Sphingomonas	Sphingomonas_aerolata	bacteria_SW_f3_4_Non_specific	3_NSP	4_dsRNA	0.842105
ASV11	Bacteria	Proteobacteria	Alphaproteobacteria	Sphingomonadales	Sphingomonadaceae	Sphingomonas	Sphingomonas_aerolata	bacteria_SW_h8_7_SdhB_Fg	8_SdhB_Fg	3_dsRNA_Fg	0.631579
ASV11	Bacteria	Proteobacteria	Alphaproteobacteria	Sphingomonadales	Sphingomonadaceae	Sphingomonas	Sphingomonas_aerolata	bacteria_SW_h2_8_SdhB	7_SdhB	4_dsRNA	0.421053
ASV11	Bacteria	Proteobacteria	Alphaproteobacteria	Sphingomonadales	Sphingomonadaceae	Sphingomonas	Sphingomonas_aerolata	bacteria_SW_h3_8_SdhB	7_SdhB	4_dsRNA	0.210526
ASV11	Bacteria	Proteobacteria	Alphaproteobacteria	Sphingomonadales	Sphingomonadaceae	Sphingomonas	Sphingomonas_aerolata	bacteria_SW_e2_2_No_treatment	1_NT	1_NT	0
ASV11	Bacteria	Proteobacteria	Alphaproteobacteria	Sphingomonadales	Sphingomonadaceae	Sphingomonas	Sphingomonas_aerolata	bacteria_SW_e3_2_No_treatment	1_NT	1_NT	0
ASV11	Bacteria	Proteobacteria	Alphaproteobacteria	Sphingomonadales	Sphingomonadaceae	Sphingomonas	Sphingomonas_aerolata	bacteria_SW_h4_8_SdhB	7_SdhB	4_dsRNA	0
ASV11	Bacteria	Proteobacteria	Alphaproteobacteria	Sphingomonadales	Sphingomonadaceae	Sphingomonas	Sphingomonas_aerolata	bacteria_SW_h7_7_SdhB_Fg	8_SdhB_Fg	3_dsRNA_Fg	0
ASV11	Bacteria	Proteobacteria	Alphaproteobacteria	Sphingomonadales	Sphingomonadaceae	Sphingomonas	Sphingomonas_aerolata	bacteria_SW_e1_2_No_treatment	1_NT	1_NT	0
ASV11	Bacteria	Proteobacteria	Alphaproteobacteria	Sphingomonadales	Sphingomonadaceae	Sphingomonas	Sphingomonas_aerolata	bacteria_SW_e8_1_No_treatment_Fg	2_NT_Fg	2_NT_Fg	0
ASV11	Bacteria	Proteobacteria	Alphaproteobacteria	Sphingomonadales	Sphingomonadaceae	Sphingomonas	Sphingomonas_aerolata	bacteria_SW_h5_7_SdhB_Fg	8_SdhB_Fg	3_dsRNA_Fg	0
ASV11	Bacteria	Proteobacteria	Alphaproteobacteria	Sphingomonadales	Sphingomonadaceae	Sphingomonas	Sphingomonas_aerolata	bacteria_SW_g2_6_Cyp51	5_Cyp51	4_dsRNA	0
ASV11	Bacteria	Proteobacteria	Alphaproteobacteria	Sphingomonadales	Sphingomonadaceae	Sphingomonas	Sphingomonas_aerolata	bacteria_SW_h1_8_SdhB	7_SdhB	4_dsRNA	0
ASV11	Bacteria	Proteobacteria	Alphaproteobacteria	Sphingomonadales	Sphingomonadaceae	Sphingomonas	Sphingomonas_aerolata	bacteria_SW_e6_1_No_treatment_Fg	2_NT_Fg	2_NT_Fg	0
ASV11	Bacteria	Proteobacteria	Alphaproteobacteria	Sphingomonadales	Sphingomonadaceae	Sphingomonas	Sphingomonas_aerolata	bacteria_SW_e7_1_No_treatment_Fg	2_NT_Fg	2_NT_Fg	0
ASV11	Bacteria	Proteobacteria	Alphaproteobacteria	Sphingomonadales	Sphingomonadaceae	Sphingomonas	Sphingomonas_aerolata	bacteria_SW_g3_6_Cyp51	5_Cyp51	4_dsRNA	0
ASV11	Bacteria	Proteobacteria	Alphaproteobacteria	Sphingomonadales	Sphingomonadaceae	Sphingomonas	Sphingomonas_aerolata	bacteria_SW_e4_2_No_treatment	1_NT	1_NT	0
ASV11	Bacteria	Proteobacteria	Alphaproteobacteria	Sphingomonadales	Sphingomonadaceae	Sphingomonas	Sphingomonas_aerolata	bacteria_SW_e5_1_No_treatment_Fg	2_NT_Fg	2_NT_Fg	0
ASV110	Bacteria	Actinobacteriota	Actinobacteria	Corynebacteriales	Corynebacteriaceae	Corynebacterium	Corynebacterium_propinquum	bacteria_SW_e5_1_No_treatment_Fg	2_NT_Fg	2_NT_Fg	1.68421
ASV110	Bacteria	Actinobacteriota	Actinobacteria	Corynebacteriales	Corynebacteriaceae	Corynebacterium	Corynebacterium_propinquum	bacteria_SW_f1_4_Non_specific	3_NSP	4_dsRNA	1.05263
ASV110	Bacteria	Actinobacteriota	Actinobacteria	Corynebacteriales	Corynebacteriaceae	Corynebacterium	Corynebacterium_propinquum	bacteria_SW_f3_4_Non_specific	3_NSP	4_dsRNA	0.210526
ASV110	Bacteria	Actinobacteriota	Actinobacteria	Corynebacteriales	Corynebacteriaceae	Corynebacterium	Corynebacterium_propinquum	bacteria_SW_h2_8_SdhB	7_SdhB	4_dsRNA	0
ASV110	Bacteria	Actinobacteriota	Actinobacteria	Corynebacteriales	Corynebacteriaceae	Corynebacterium	Corynebacterium_propinquum	bacteria_SW_h6_7_SdhB_Fg	8_SdhB_Fg	3_dsRNA_Fg	0
ASV110	Bacteria	Actinobacteriota	Actinobacteria	Corynebacteriales	Corynebacteriaceae	Corynebacterium	Corynebacterium_propinquum	bacteria_SW_e7_1_No_treatment_Fg	2_NT_Fg	2_NT_Fg	0
ASV110	Bacteria	Actinobacteriota	Actinobacteria	Corynebacteriales	Corynebacteriaceae	Corynebacterium	Corynebacterium_propinquum	bacteria_SW_g4_6_Cyp51	5_Cyp51	4_dsRNA	0
ASV110	Bacteria	Actinobacteriota	Actinobacteria	Corynebacteriales	Corynebacteriaceae	Corynebacterium	Corynebacterium_propinquum	bacteria_SW_f8_3_Non_specific_Fg	4_NSP_Fg	3_dsRNA_Fg	0
ASV110	Bacteria	Actinobacteriota	Actinobacteria	Corynebacteriales	Corynebacteriaceae	Corynebacterium	Corynebacterium_propinquum	bacteria_SW_f5_3_Non_specific_Fg	4_NSP_Fg	3_dsRNA_Fg	0
ASV110	Bacteria	Actinobacteriota	Actinobacteria	Corynebacteriales	Corynebacteriaceae	Corynebacterium	Corynebacterium_propinquum	bacteria_SW_e8_1_No_treatment_Fg	2_NT_Fg	2_NT_Fg	0
ASV110	Bacteria	Actinobacteriota	Actinobacteria	Corynebacteriales	Corynebacteriaceae	Corynebacterium	Corynebacterium_propinquum	bacteria_SW_h5_7_SdhB_Fg	8_SdhB_Fg	3_dsRNA_Fg	0
ASV110	Bacteria	Actinobacteriota	Actinobacteria	Corynebacteriales	Corynebacteriaceae	Corynebacterium	Corynebacterium_propinquum	bacteria_SW_h4_8_SdhB	7_SdhB	4_dsRNA	0
ASV110	Bacteria	Actinobacteriota	Actinobacteria	Corynebacteriales	Corynebacteriaceae	Corynebacterium	Corynebacterium_propinquum	bacteria_SW_g2_6_Cyp51	5_Cyp51	4_dsRNA	0
ASV110	Bacteria	Actinobacteriota	Actinobacteria	Corynebacteriales	Corynebacteriaceae	Corynebacterium	Corynebacterium_propinquum	bacteria_SW_f7_3_Non_specific_Fg	4_NSP_Fg	3_dsRNA_Fg	0
ASV110	Bacteria	Actinobacteriota	Actinobacteria	Corynebacteriales	Corynebacteriaceae	Corynebacterium	Corynebacterium_propinquum	bacteria_SW_e6_1_No_treatment_Fg	2_NT_Fg	2_NT_Fg	0
ASV110	Bacteria	Actinobacteriota	Actinobacteria	Corynebacteriales	Corynebacteriaceae	Corynebacterium	Corynebacterium_propinquum	bacteria_SW_g7_5_Cyp51_Fg	6_Cyp51_Fg	3_dsRNA_Fg	0
ASV110	Bacteria	Actinobacteriota	Actinobacteria	Corynebacteriales	Corynebacteriaceae	Corynebacterium	Corynebacterium_propinquum	bacteria_SW_e3_2_No_treatment	1_NT	1_NT	0
ASV110	Bacteria	Actinobacteriota	Actinobacteria	Corynebacteriales	Corynebacteriaceae	Corynebacterium	Corynebacterium_propinquum	bacteria_SW_e4_2_No_treatment	1_NT	1_NT	0
ASV110	Bacteria	Actinobacteriota	Actinobacteria	Corynebacteriales	Corynebacteriaceae	Corynebacterium	Corynebacterium_propinquum	bacteria_SW_e2_2_No_treatment	1_NT	1_NT	0
ASV110	Bacteria	Actinobacteriota	Actinobacteria	Corynebacteriales	Corynebacteriaceae	Corynebacterium	Corynebacterium_propinquum	bacteria_SW_g1_6_Cyp51	5_Cyp51	4_dsRNA	0
ASV110	Bacteria	Actinobacteriota	Actinobacteria	Corynebacteriales	Corynebacteriaceae	Corynebacterium	Corynebacterium_propinquum	bacteria_SW_e1_2_No_treatment	1_NT	1_NT	0
ASV110	Bacteria	Actinobacteriota	Actinobacteria	Corynebacteriales	Corynebacteriaceae	Corynebacterium	Corynebacterium_propinquum	bacteria_SW_f4_4_Non_specific	3_NSP	4_dsRNA	0
ASV110	Bacteria	Actinobacteriota	Actinobacteria	Corynebacteriales	Corynebacteriaceae	Corynebacterium	Corynebacterium_propinquum	bacteria_SW_g8_5_Cyp51_Fg	6_Cyp51_Fg	3_dsRNA_Fg	0
ASV110	Bacteria	Actinobacteriota	Actinobacteria	Corynebacteriales	Corynebacteriaceae	Corynebacterium	Corynebacterium_propinquum	bacteria_SW_f6_3_Non_specific_Fg	4_NSP_Fg	3_dsRNA_Fg	0
ASV110	Bacteria	Actinobacteriota	Actinobacteria	Corynebacteriales	Corynebacteriaceae	Corynebacterium	Corynebacterium_propinquum	bacteria_SW_h8_7_SdhB_Fg	8_SdhB_Fg	3_dsRNA_Fg	0
ASV110	Bacteria	Actinobacteriota	Actinobacteria	Corynebacteriales	Corynebacteriaceae	Corynebacterium	Corynebacterium_propinquum	bacteria_SW_h1_8_SdhB	7_SdhB	4_dsRNA	0
ASV110	Bacteria	Actinobacteriota	Actinobacteria	Corynebacteriales	Corynebacteriaceae	Corynebacterium	Corynebacterium_propinquum	bacteria_SW_g6_5_Cyp51_Fg	6_Cyp51_Fg	3_dsRNA_Fg	0
ASV110	Bacteria	Actinobacteriota	Actinobacteria	Corynebacteriales	Corynebacteriaceae	Corynebacterium	Corynebacterium_propinquum	bacteria_SW_h7_7_SdhB_Fg	8_SdhB_Fg	3_dsRNA_Fg	0
ASV110	Bacteria	Actinobacteriota	Actinobacteria	Corynebacteriales	Corynebacteriaceae	Corynebacterium	Corynebacterium_propinquum	bacteria_SW_h3_8_SdhB	7_SdhB	4_dsRNA	0
ASV110	Bacteria	Actinobacteriota	Actinobacteria	Corynebacteriales	Corynebacteriaceae	Corynebacterium	Corynebacterium_propinquum	bacteria_SW_f2_4_Non_specific	3_NSP	4_dsRNA	0
ASV110	Bacteria	Actinobacteriota	Actinobacteria	Corynebacteriales	Corynebacteriaceae	Corynebacterium	Corynebacterium_propinquum	bacteria_SW_g5_5_Cyp51_Fg	6_Cyp51_Fg	3_dsRNA_Fg	0
ASV110	Bacteria	Actinobacteriota	Actinobacteria	Corynebacteriales	Corynebacteriaceae	Corynebacterium	Corynebacterium_propinquum	bacteria_SW_g3_6_Cyp51	5_Cyp51	4_dsRNA	0
ASV111	Bacteria	Actinobacteriota	Actinobacteria	Frankiales	Geodermatophilaceae	Klenkia		bacteria_SW_f1_4_Non_specific	3_NSP	4_dsRNA	1.47368
ASV111	Bacteria	Actinobacteriota	Actinobacteria	Frankiales	Geodermatophilaceae	Klenkia		bacteria_SW_f7_3_Non_specific_Fg	4_NSP_Fg	3_dsRNA_Fg	0.842105
ASV111	Bacteria	Actinobacteriota	Actinobacteria	Frankiales	Geodermatophilaceae	Klenkia		bacteria_SW_h6_7_SdhB_Fg	8_SdhB_Fg	3_dsRNA_Fg	0.210526
ASV111	Bacteria	Actinobacteriota	Actinobacteria	Frankiales	Geodermatophilaceae	Klenkia		bacteria_SW_f2_4_Non_specific	3_NSP	4_dsRNA	0.210526
ASV111	Bacteria	Actinobacteriota	Actinobacteria	Frankiales	Geodermatophilaceae	Klenkia		bacteria_SW_f3_4_Non_specific	3_NSP	4_dsRNA	0.210526
ASV111	Bacteria	Actinobacteriota	Actinobacteria	Frankiales	Geodermatophilaceae	Klenkia		bacteria_SW_g4_6_Cyp51	5_Cyp51	4_dsRNA	0
ASV111	Bacteria	Actinobacteriota	Actinobacteria	Frankiales	Geodermatophilaceae	Klenkia		bacteria_SW_g5_5_Cyp51_Fg	6_Cyp51_Fg	3_dsRNA_Fg	0
ASV111	Bacteria	Actinobacteriota	Actinobacteria	Frankiales	Geodermatophilaceae	Klenkia		bacteria_SW_e3_2_No_treatment	1_NT	1_NT	0
ASV111	Bacteria	Actinobacteriota	Actinobacteria	Frankiales	Geodermatophilaceae	Klenkia		bacteria_SW_h4_8_SdhB	7_SdhB	4_dsRNA	0
ASV111	Bacteria	Actinobacteriota	Actinobacteria	Frankiales	Geodermatophilaceae	Klenkia		bacteria_SW_e4_2_No_treatment	1_NT	1_NT	0
ASV111	Bacteria	Actinobacteriota	Actinobacteria	Frankiales	Geodermatophilaceae	Klenkia		bacteria_SW_f6_3_Non_specific_Fg	4_NSP_Fg	3_dsRNA_Fg	0
ASV111	Bacteria	Actinobacteriota	Actinobacteria	Frankiales	Geodermatophilaceae	Klenkia		bacteria_SW_h7_7_SdhB_Fg	8_SdhB_Fg	3_dsRNA_Fg	0
ASV111	Bacteria	Actinobacteriota	Actinobacteria	Frankiales	Geodermatophilaceae	Klenkia		bacteria_SW_f8_3_Non_specific_Fg	4_NSP_Fg	3_dsRNA_Fg	0
ASV111	Bacteria	Actinobacteriota	Actinobacteria	Frankiales	Geodermatophilaceae	Klenkia		bacteria_SW_h3_8_SdhB	7_SdhB	4_dsRNA	0
ASV111	Bacteria	Actinobacteriota	Actinobacteria	Frankiales	Geodermatophilaceae	Klenkia		bacteria_SW_e6_1_No_treatment_Fg	2_NT_Fg	2_NT_Fg	0
ASV111	Bacteria	Actinobacteriota	Actinobacteria	Frankiales	Geodermatophilaceae	Klenkia		bacteria_SW_e8_1_No_treatment_Fg	2_NT_Fg	2_NT_Fg	0
ASV111	Bacteria	Actinobacteriota	Actinobacteria	Frankiales	Geodermatophilaceae	Klenkia		bacteria_SW_h2_8_SdhB	7_SdhB	4_dsRNA	0
ASV111	Bacteria	Actinobacteriota	Actinobacteria	Frankiales	Geodermatophilaceae	Klenkia		bacteria_SW_e1_2_No_treatment	1_NT	1_NT	0
ASV111	Bacteria	Actinobacteriota	Actinobacteria	Frankiales	Geodermatophilaceae	Klenkia		bacteria_SW_g8_5_Cyp51_Fg	6_Cyp51_Fg	3_dsRNA_Fg	0
ASV111	Bacteria	Actinobacteriota	Actinobacteria	Frankiales	Geodermatophilaceae	Klenkia		bacteria_SW_e7_1_No_treatment_Fg	2_NT_Fg	2_NT_Fg	0
ASV111	Bacteria	Actinobacteriota	Actinobacteria	Frankiales	Geodermatophilaceae	Klenkia		bacteria_SW_g2_6_Cyp51	5_Cyp51	4_dsRNA	0
ASV111	Bacteria	Actinobacteriota	Actinobacteria	Frankiales	Geodermatophilaceae	Klenkia		bacteria_SW_h8_7_SdhB_Fg	8_SdhB_Fg	3_dsRNA_Fg	0
ASV111	Bacteria	Actinobacteriota	Actinobacteria	Frankiales	Geodermatophilaceae	Klenkia		bacteria_SW_e5_1_No_treatment_Fg	2_NT_Fg	2_NT_Fg	0
ASV111	Bacteria	Actinobacteriota	Actinobacteria	Frankiales	Geodermatophilaceae	Klenkia		bacteria_SW_h5_7_SdhB_Fg	8_SdhB_Fg	3_dsRNA_Fg	0
ASV111	Bacteria	Actinobacteriota	Actinobacteria	Frankiales	Geodermatophilaceae	Klenkia		bacteria_SW_g7_5_Cyp51_Fg	6_Cyp51_Fg	3_dsRNA_Fg	0
ASV111	Bacteria	Actinobacteriota	Actinobacteria	Frankiales	Geodermatophilaceae	Klenkia		bacteria_SW_g1_6_Cyp51	5_Cyp51	4_dsRNA	0
ASV111	Bacteria	Actinobacteriota	Actinobacteria	Frankiales	Geodermatophilaceae	Klenkia		bacteria_SW_f4_4_Non_specific	3_NSP	4_dsRNA	0
ASV111	Bacteria	Actinobacteriota	Actinobacteria	Frankiales	Geodermatophilaceae	Klenkia		bacteria_SW_g6_5_Cyp51_Fg	6_Cyp51_Fg	3_dsRNA_Fg	0
ASV111	Bacteria	Actinobacteriota	Actinobacteria	Frankiales	Geodermatophilaceae	Klenkia		bacteria_SW_f5_3_Non_specific_Fg	4_NSP_Fg	3_dsRNA_Fg	0
ASV111	Bacteria	Actinobacteriota	Actinobacteria	Frankiales	Geodermatophilaceae	Klenkia		bacteria_SW_h1_8_SdhB	7_SdhB	4_dsRNA	0
ASV111	Bacteria	Actinobacteriota	Actinobacteria	Frankiales	Geodermatophilaceae	Klenkia		bacteria_SW_e2_2_No_treatment	1_NT	1_NT	0
ASV111	Bacteria	Actinobacteriota	Actinobacteria	Frankiales	Geodermatophilaceae	Klenkia		bacteria_SW_g3_6_Cyp51	5_Cyp51	4_dsRNA	0
ASV112	Bacteria	Actinobacteriota	Actinobacteria	Micrococcales	Micrococcaceae	Micrococcus		bacteria_SW_e2_2_No_treatment	1_NT	1_NT	8.63158
ASV112	Bacteria	Actinobacteriota	Actinobacteria	Micrococcales	Micrococcaceae	Micrococcus		bacteria_SW_e8_1_No_treatment_Fg	2_NT_Fg	2_NT_Fg	1.89474
ASV112	Bacteria	Actinobacteriota	Actinobacteria	Micrococcales	Micrococcaceae	Micrococcus		bacteria_SW_f8_3_Non_specific_Fg	4_NSP_Fg	3_dsRNA_Fg	0.842105
ASV112	Bacteria	Actinobacteriota	Actinobacteria	Micrococcales	Micrococcaceae	Micrococcus		bacteria_SW_g1_6_Cyp51	5_Cyp51	4_dsRNA	0.842105
ASV112	Bacteria	Actinobacteriota	Actinobacteria	Micrococcales	Micrococcaceae	Micrococcus		bacteria_SW_g7_5_Cyp51_Fg	6_Cyp51_Fg	3_dsRNA_Fg	0.210526
ASV112	Bacteria	Actinobacteriota	Actinobacteria	Micrococcales	Micrococcaceae	Micrococcus		bacteria_SW_f2_4_Non_specific	3_NSP	4_dsRNA	0.210526
ASV112	Bacteria	Actinobacteriota	Actinobacteria	Micrococcales	Micrococcaceae	Micrococcus		bacteria_SW_h2_8_SdhB	7_SdhB	4_dsRNA	0
ASV112	Bacteria	Actinobacteriota	Actinobacteria	Micrococcales	Micrococcaceae	Micrococcus		bacteria_SW_e3_2_No_treatment	1_NT	1_NT	0
ASV112	Bacteria	Actinobacteriota	Actinobacteria	Micrococcales	Micrococcaceae	Micrococcus		bacteria_SW_h6_7_SdhB_Fg	8_SdhB_Fg	3_dsRNA_Fg	0
ASV112	Bacteria	Actinobacteriota	Actinobacteria	Micrococcales	Micrococcaceae	Micrococcus		bacteria_SW_e4_2_No_treatment	1_NT	1_NT	0
ASV112	Bacteria	Actinobacteriota	Actinobacteria	Micrococcales	Micrococcaceae	Micrococcus		bacteria_SW_g4_6_Cyp51	5_Cyp51	4_dsRNA	0
ASV112	Bacteria	Actinobacteriota	Actinobacteria	Micrococcales	Micrococcaceae	Micrococcus		bacteria_SW_f5_3_Non_specific_Fg	4_NSP_Fg	3_dsRNA_Fg	0
ASV112	Bacteria	Actinobacteriota	Actinobacteria	Micrococcales	Micrococcaceae	Micrococcus		bacteria_SW_e1_2_No_treatment	1_NT	1_NT	0
ASV112	Bacteria	Actinobacteriota	Actinobacteria	Micrococcales	Micrococcaceae	Micrococcus		bacteria_SW_e5_1_No_treatment_Fg	2_NT_Fg	2_NT_Fg	0
ASV112	Bacteria	Actinobacteriota	Actinobacteria	Micrococcales	Micrococcaceae	Micrococcus		bacteria_SW_h8_7_SdhB_Fg	8_SdhB_Fg	3_dsRNA_Fg	0
ASV112	Bacteria	Actinobacteriota	Actinobacteria	Micrococcales	Micrococcaceae	Micrococcus		bacteria_SW_h5_7_SdhB_Fg	8_SdhB_Fg	3_dsRNA_Fg	0
ASV112	Bacteria	Actinobacteriota	Actinobacteria	Micrococcales	Micrococcaceae	Micrococcus		bacteria_SW_h4_8_SdhB	7_SdhB	4_dsRNA	0
ASV112	Bacteria	Actinobacteriota	Actinobacteria	Micrococcales	Micrococcaceae	Micrococcus		bacteria_SW_h1_8_SdhB	7_SdhB	4_dsRNA	0
ASV112	Bacteria	Actinobacteriota	Actinobacteria	Micrococcales	Micrococcaceae	Micrococcus		bacteria_SW_g8_5_Cyp51_Fg	6_Cyp51_Fg	3_dsRNA_Fg	0
ASV112	Bacteria	Actinobacteriota	Actinobacteria	Micrococcales	Micrococcaceae	Micrococcus		bacteria_SW_f7_3_Non_specific_Fg	4_NSP_Fg	3_dsRNA_Fg	0
ASV112	Bacteria	Actinobacteriota	Actinobacteria	Micrococcales	Micrococcaceae	Micrococcus		bacteria_SW_e7_1_No_treatment_Fg	2_NT_Fg	2_NT_Fg	0
ASV112	Bacteria	Actinobacteriota	Actinobacteria	Micrococcales	Micrococcaceae	Micrococcus		bacteria_SW_e6_1_No_treatment_Fg	2_NT_Fg	2_NT_Fg	0
ASV112	Bacteria	Actinobacteriota	Actinobacteria	Micrococcales	Micrococcaceae	Micrococcus		bacteria_SW_f6_3_Non_specific_Fg	4_NSP_Fg	3_dsRNA_Fg	0
ASV112	Bacteria	Actinobacteriota	Actinobacteria	Micrococcales	Micrococcaceae	Micrococcus		bacteria_SW_f1_4_Non_specific	3_NSP	4_dsRNA	0
ASV112	Bacteria	Actinobacteriota	Actinobacteria	Micrococcales	Micrococcaceae	Micrococcus		bacteria_SW_h3_8_SdhB	7_SdhB	4_dsRNA	0
ASV112	Bacteria	Actinobacteriota	Actinobacteria	Micrococcales	Micrococcaceae	Micrococcus		bacteria_SW_g3_6_Cyp51	5_Cyp51	4_dsRNA	0
ASV112	Bacteria	Actinobacteriota	Actinobacteria	Micrococcales	Micrococcaceae	Micrococcus		bacteria_SW_h7_7_SdhB_Fg	8_SdhB_Fg	3_dsRNA_Fg	0
ASV112	Bacteria	Actinobacteriota	Actinobacteria	Micrococcales	Micrococcaceae	Micrococcus		bacteria_SW_g6_5_Cyp51_Fg	6_Cyp51_Fg	3_dsRNA_Fg	0
ASV112	Bacteria	Actinobacteriota	Actinobacteria	Micrococcales	Micrococcaceae	Micrococcus		bacteria_SW_g5_5_Cyp51_Fg	6_Cyp51_Fg	3_dsRNA_Fg	0
ASV112	Bacteria	Actinobacteriota	Actinobacteria	Micrococcales	Micrococcaceae	Micrococcus		bacteria_SW_f3_4_Non_specific	3_NSP	4_dsRNA	0
ASV112	Bacteria	Actinobacteriota	Actinobacteria	Micrococcales	Micrococcaceae	Micrococcus		bacteria_SW_f4_4_Non_specific	3_NSP	4_dsRNA	0
ASV112	Bacteria	Actinobacteriota	Actinobacteria	Micrococcales	Micrococcaceae	Micrococcus		bacteria_SW_g2_6_Cyp51	5_Cyp51	4_dsRNA	0
ASV113	Bacteria	Actinobacteriota	Actinobacteria	Propionibacteriales	Nocardioidaceae	Nocardioides		bacteria_SW_e3_2_No_treatment	1_NT	1_NT	0.842105
ASV113	Bacteria	Actinobacteriota	Actinobacteria	Propionibacteriales	Nocardioidaceae	Nocardioides		bacteria_SW_g7_5_Cyp51_Fg	6_Cyp51_Fg	3_dsRNA_Fg	0.210526
ASV113	Bacteria	Actinobacteriota	Actinobacteria	Propionibacteriales	Nocardioidaceae	Nocardioides		bacteria_SW_f3_4_Non_specific	3_NSP	4_dsRNA	0.210526
ASV113	Bacteria	Actinobacteriota	Actinobacteria	Propionibacteriales	Nocardioidaceae	Nocardioides		bacteria_SW_g1_6_Cyp51	5_Cyp51	4_dsRNA	0
ASV113	Bacteria	Actinobacteriota	Actinobacteria	Propionibacteriales	Nocardioidaceae	Nocardioides		bacteria_SW_h7_7_SdhB_Fg	8_SdhB_Fg	3_dsRNA_Fg	0
ASV113	Bacteria	Actinobacteriota	Actinobacteria	Propionibacteriales	Nocardioidaceae	Nocardioides		bacteria_SW_h4_8_SdhB	7_SdhB	4_dsRNA	0
ASV113	Bacteria	Actinobacteriota	Actinobacteria	Propionibacteriales	Nocardioidaceae	Nocardioides		bacteria_SW_g4_6_Cyp51	5_Cyp51	4_dsRNA	0
ASV113	Bacteria	Actinobacteriota	Actinobacteria	Propionibacteriales	Nocardioidaceae	Nocardioides		bacteria_SW_f8_3_Non_specific_Fg	4_NSP_Fg	3_dsRNA_Fg	0
ASV113	Bacteria	Actinobacteriota	Actinobacteria	Propionibacteriales	Nocardioidaceae	Nocardioides		bacteria_SW_e4_2_No_treatment	1_NT	1_NT	0
ASV113	Bacteria	Actinobacteriota	Actinobacteria	Propionibacteriales	Nocardioidaceae	Nocardioides		bacteria_SW_e6_1_No_treatment_Fg	2_NT_Fg	2_NT_Fg	0
ASV113	Bacteria	Actinobacteriota	Actinobacteria	Propionibacteriales	Nocardioidaceae	Nocardioides		bacteria_SW_h5_7_SdhB_Fg	8_SdhB_Fg	3_dsRNA_Fg	0
ASV113	Bacteria	Actinobacteriota	Actinobacteria	Propionibacteriales	Nocardioidaceae	Nocardioides		bacteria_SW_h3_8_SdhB	7_SdhB	4_dsRNA	0
ASV113	Bacteria	Actinobacteriota	Actinobacteria	Propionibacteriales	Nocardioidaceae	Nocardioides		bacteria_SW_e5_1_No_treatment_Fg	2_NT_Fg	2_NT_Fg	0
ASV113	Bacteria	Actinobacteriota	Actinobacteria	Propionibacteriales	Nocardioidaceae	Nocardioides		bacteria_SW_e1_2_No_treatment	1_NT	1_NT	0
ASV113	Bacteria	Actinobacteriota	Actinobacteria	Propionibacteriales	Nocardioidaceae	Nocardioides		bacteria_SW_f4_4_Non_specific	3_NSP	4_dsRNA	0
ASV113	Bacteria	Actinobacteriota	Actinobacteria	Propionibacteriales	Nocardioidaceae	Nocardioides		bacteria_SW_g5_5_Cyp51_Fg	6_Cyp51_Fg	3_dsRNA_Fg	0
ASV113	Bacteria	Actinobacteriota	Actinobacteria	Propionibacteriales	Nocardioidaceae	Nocardioides		bacteria_SW_g8_5_Cyp51_Fg	6_Cyp51_Fg	3_dsRNA_Fg	0
ASV113	Bacteria	Actinobacteriota	Actinobacteria	Propionibacteriales	Nocardioidaceae	Nocardioides		bacteria_SW_h8_7_SdhB_Fg	8_SdhB_Fg	3_dsRNA_Fg	0
ASV113	Bacteria	Actinobacteriota	Actinobacteria	Propionibacteriales	Nocardioidaceae	Nocardioides		bacteria_SW_e7_1_No_treatment_Fg	2_NT_Fg	2_NT_Fg	0
ASV113	Bacteria	Actinobacteriota	Actinobacteria	Propionibacteriales	Nocardioidaceae	Nocardioides		bacteria_SW_f6_3_Non_specific_Fg	4_NSP_Fg	3_dsRNA_Fg	0
ASV113	Bacteria	Actinobacteriota	Actinobacteria	Propionibacteriales	Nocardioidaceae	Nocardioides		bacteria_SW_g3_6_Cyp51	5_Cyp51	4_dsRNA	0
ASV113	Bacteria	Actinobacteriota	Actinobacteria	Propionibacteriales	Nocardioidaceae	Nocardioides		bacteria_SW_h1_8_SdhB	7_SdhB	4_dsRNA	0
ASV113	Bacteria	Actinobacteriota	Actinobacteria	Propionibacteriales	Nocardioidaceae	Nocardioides		bacteria_SW_e8_1_No_treatment_Fg	2_NT_Fg	2_NT_Fg	0
ASV113	Bacteria	Actinobacteriota	Actinobacteria	Propionibacteriales	Nocardioidaceae	Nocardioides		bacteria_SW_h2_8_SdhB	7_SdhB	4_dsRNA	0
ASV113	Bacteria	Actinobacteriota	Actinobacteria	Propionibacteriales	Nocardioidaceae	Nocardioides		bacteria_SW_g2_6_Cyp51	5_Cyp51	4_dsRNA	0
ASV113	Bacteria	Actinobacteriota	Actinobacteria	Propionibacteriales	Nocardioidaceae	Nocardioides		bacteria_SW_f7_3_Non_specific_Fg	4_NSP_Fg	3_dsRNA_Fg	0
ASV113	Bacteria	Actinobacteriota	Actinobacteria	Propionibacteriales	Nocardioidaceae	Nocardioides		bacteria_SW_e2_2_No_treatment	1_NT	1_NT	0
ASV113	Bacteria	Actinobacteriota	Actinobacteria	Propionibacteriales	Nocardioidaceae	Nocardioides		bacteria_SW_f5_3_Non_specific_Fg	4_NSP_Fg	3_dsRNA_Fg	0
ASV113	Bacteria	Actinobacteriota	Actinobacteria	Propionibacteriales	Nocardioidaceae	Nocardioides		bacteria_SW_g6_5_Cyp51_Fg	6_Cyp51_Fg	3_dsRNA_Fg	0
ASV113	Bacteria	Actinobacteriota	Actinobacteria	Propionibacteriales	Nocardioidaceae	Nocardioides		bacteria_SW_f2_4_Non_specific	3_NSP	4_dsRNA	0
ASV113	Bacteria	Actinobacteriota	Actinobacteria	Propionibacteriales	Nocardioidaceae	Nocardioides		bacteria_SW_f1_4_Non_specific	3_NSP	4_dsRNA	0
ASV113	Bacteria	Actinobacteriota	Actinobacteria	Propionibacteriales	Nocardioidaceae	Nocardioides		bacteria_SW_h6_7_SdhB_Fg	8_SdhB_Fg	3_dsRNA_Fg	0
ASV114	Bacteria	Proteobacteria	Alphaproteobacteria	Caulobacterales	Caulobacteraceae	Brevundimonas		bacteria_SW_h2_8_SdhB	7_SdhB	4_dsRNA	0.421053
ASV114	Bacteria	Proteobacteria	Alphaproteobacteria	Caulobacterales	Caulobacteraceae	Brevundimonas		bacteria_SW_g1_6_Cyp51	5_Cyp51	4_dsRNA	0.421053
ASV114	Bacteria	Proteobacteria	Alphaproteobacteria	Caulobacterales	Caulobacteraceae	Brevundimonas		bacteria_SW_h6_7_SdhB_Fg	8_SdhB_Fg	3_dsRNA_Fg	0.210526
ASV114	Bacteria	Proteobacteria	Alphaproteobacteria	Caulobacterales	Caulobacteraceae	Brevundimonas		bacteria_SW_h4_8_SdhB	7_SdhB	4_dsRNA	0.210526
ASV114	Bacteria	Proteobacteria	Alphaproteobacteria	Caulobacterales	Caulobacteraceae	Brevundimonas		bacteria_SW_e8_1_No_treatment_Fg	2_NT_Fg	2_NT_Fg	0
ASV114	Bacteria	Proteobacteria	Alphaproteobacteria	Caulobacterales	Caulobacteraceae	Brevundimonas		bacteria_SW_g8_5_Cyp51_Fg	6_Cyp51_Fg	3_dsRNA_Fg	0
ASV114	Bacteria	Proteobacteria	Alphaproteobacteria	Caulobacterales	Caulobacteraceae	Brevundimonas		bacteria_SW_e4_2_No_treatment	1_NT	1_NT	0
ASV114	Bacteria	Proteobacteria	Alphaproteobacteria	Caulobacterales	Caulobacteraceae	Brevundimonas		bacteria_SW_e3_2_No_treatment	1_NT	1_NT	0
ASV114	Bacteria	Proteobacteria	Alphaproteobacteria	Caulobacterales	Caulobacteraceae	Brevundimonas		bacteria_SW_g4_6_Cyp51	5_Cyp51	4_dsRNA	0
ASV114	Bacteria	Proteobacteria	Alphaproteobacteria	Caulobacterales	Caulobacteraceae	Brevundimonas		bacteria_SW_f4_4_Non_specific	3_NSP	4_dsRNA	0
ASV114	Bacteria	Proteobacteria	Alphaproteobacteria	Caulobacterales	Caulobacteraceae	Brevundimonas		bacteria_SW_h7_7_SdhB_Fg	8_SdhB_Fg	3_dsRNA_Fg	0
ASV114	Bacteria	Proteobacteria	Alphaproteobacteria	Caulobacterales	Caulobacteraceae	Brevundimonas		bacteria_SW_e6_1_No_treatment_Fg	2_NT_Fg	2_NT_Fg	0
ASV114	Bacteria	Proteobacteria	Alphaproteobacteria	Caulobacterales	Caulobacteraceae	Brevundimonas		bacteria_SW_f7_3_Non_specific_Fg	4_NSP_Fg	3_dsRNA_Fg	0
ASV114	Bacteria	Proteobacteria	Alphaproteobacteria	Caulobacterales	Caulobacteraceae	Brevundimonas		bacteria_SW_e7_1_No_treatment_Fg	2_NT_Fg	2_NT_Fg	0
ASV114	Bacteria	Proteobacteria	Alphaproteobacteria	Caulobacterales	Caulobacteraceae	Brevundimonas		bacteria_SW_g3_6_Cyp51	5_Cyp51	4_dsRNA	0
ASV114	Bacteria	Proteobacteria	Alphaproteobacteria	Caulobacterales	Caulobacteraceae	Brevundimonas		bacteria_SW_e1_2_No_treatment	1_NT	1_NT	0
ASV114	Bacteria	Proteobacteria	Alphaproteobacteria	Caulobacterales	Caulobacteraceae	Brevundimonas		bacteria_SW_f6_3_Non_specific_Fg	4_NSP_Fg	3_dsRNA_Fg	0
ASV114	Bacteria	Proteobacteria	Alphaproteobacteria	Caulobacterales	Caulobacteraceae	Brevundimonas		bacteria_SW_h3_8_SdhB	7_SdhB	4_dsRNA	0
ASV114	Bacteria	Proteobacteria	Alphaproteobacteria	Caulobacterales	Caulobacteraceae	Brevundimonas		bacteria_SW_h5_7_SdhB_Fg	8_SdhB_Fg	3_dsRNA_Fg	0
ASV114	Bacteria	Proteobacteria	Alphaproteobacteria	Caulobacterales	Caulobacteraceae	Brevundimonas		bacteria_SW_g6_5_Cyp51_Fg	6_Cyp51_Fg	3_dsRNA_Fg	0
ASV114	Bacteria	Proteobacteria	Alphaproteobacteria	Caulobacterales	Caulobacteraceae	Brevundimonas		bacteria_SW_g7_5_Cyp51_Fg	6_Cyp51_Fg	3_dsRNA_Fg	0
ASV114	Bacteria	Proteobacteria	Alphaproteobacteria	Caulobacterales	Caulobacteraceae	Brevundimonas		bacteria_SW_g2_6_Cyp51	5_Cyp51	4_dsRNA	0
ASV114	Bacteria	Proteobacteria	Alphaproteobacteria	Caulobacterales	Caulobacteraceae	Brevundimonas		bacteria_SW_e5_1_No_treatment_Fg	2_NT_Fg	2_NT_Fg	0
ASV114	Bacteria	Proteobacteria	Alphaproteobacteria	Caulobacterales	Caulobacteraceae	Brevundimonas		bacteria_SW_f3_4_Non_specific	3_NSP	4_dsRNA	0
ASV114	Bacteria	Proteobacteria	Alphaproteobacteria	Caulobacterales	Caulobacteraceae	Brevundimonas		bacteria_SW_h1_8_SdhB	7_SdhB	4_dsRNA	0
ASV114	Bacteria	Proteobacteria	Alphaproteobacteria	Caulobacterales	Caulobacteraceae	Brevundimonas		bacteria_SW_f1_4_Non_specific	3_NSP	4_dsRNA	0
ASV114	Bacteria	Proteobacteria	Alphaproteobacteria	Caulobacterales	Caulobacteraceae	Brevundimonas		bacteria_SW_f2_4_Non_specific	3_NSP	4_dsRNA	0
ASV114	Bacteria	Proteobacteria	Alphaproteobacteria	Caulobacterales	Caulobacteraceae	Brevundimonas		bacteria_SW_g5_5_Cyp51_Fg	6_Cyp51_Fg	3_dsRNA_Fg	0
ASV114	Bacteria	Proteobacteria	Alphaproteobacteria	Caulobacterales	Caulobacteraceae	Brevundimonas		bacteria_SW_h8_7_SdhB_Fg	8_SdhB_Fg	3_dsRNA_Fg	0
ASV114	Bacteria	Proteobacteria	Alphaproteobacteria	Caulobacterales	Caulobacteraceae	Brevundimonas		bacteria_SW_f5_3_Non_specific_Fg	4_NSP_Fg	3_dsRNA_Fg	0
ASV114	Bacteria	Proteobacteria	Alphaproteobacteria	Caulobacterales	Caulobacteraceae	Brevundimonas		bacteria_SW_f8_3_Non_specific_Fg	4_NSP_Fg	3_dsRNA_Fg	0
ASV114	Bacteria	Proteobacteria	Alphaproteobacteria	Caulobacterales	Caulobacteraceae	Brevundimonas		bacteria_SW_e2_2_No_treatment	1_NT	1_NT	0
ASV115	Bacteria	Actinobacteriota	Actinobacteria	Corynebacteriales	Mycobacteriaceae	Mycobacterium		bacteria_SW_f3_4_Non_specific	3_NSP	4_dsRNA	0.842105
ASV115	Bacteria	Actinobacteriota	Actinobacteria	Corynebacteriales	Mycobacteriaceae	Mycobacterium		bacteria_SW_g5_5_Cyp51_Fg	6_Cyp51_Fg	3_dsRNA_Fg	0.631579
ASV115	Bacteria	Actinobacteriota	Actinobacteria	Corynebacteriales	Mycobacteriaceae	Mycobacterium		bacteria_SW_f5_3_Non_specific_Fg	4_NSP_Fg	3_dsRNA_Fg	0.421053
ASV115	Bacteria	Actinobacteriota	Actinobacteria	Corynebacteriales	Mycobacteriaceae	Mycobacterium		bacteria_SW_f8_3_Non_specific_Fg	4_NSP_Fg	3_dsRNA_Fg	0
ASV115	Bacteria	Actinobacteriota	Actinobacteria	Corynebacteriales	Mycobacteriaceae	Mycobacterium		bacteria_SW_f7_3_Non_specific_Fg	4_NSP_Fg	3_dsRNA_Fg	0
ASV115	Bacteria	Actinobacteriota	Actinobacteria	Corynebacteriales	Mycobacteriaceae	Mycobacterium		bacteria_SW_g6_5_Cyp51_Fg	6_Cyp51_Fg	3_dsRNA_Fg	0
ASV115	Bacteria	Actinobacteriota	Actinobacteria	Corynebacteriales	Mycobacteriaceae	Mycobacterium		bacteria_SW_h1_8_SdhB	7_SdhB	4_dsRNA	0
ASV115	Bacteria	Actinobacteriota	Actinobacteria	Corynebacteriales	Mycobacteriaceae	Mycobacterium		bacteria_SW_f1_4_Non_specific	3_NSP	4_dsRNA	0
ASV115	Bacteria	Actinobacteriota	Actinobacteria	Corynebacteriales	Mycobacteriaceae	Mycobacterium		bacteria_SW_e4_2_No_treatment	1_NT	1_NT	0
ASV115	Bacteria	Actinobacteriota	Actinobacteria	Corynebacteriales	Mycobacteriaceae	Mycobacterium		bacteria_SW_h7_7_SdhB_Fg	8_SdhB_Fg	3_dsRNA_Fg	0
ASV115	Bacteria	Actinobacteriota	Actinobacteria	Corynebacteriales	Mycobacteriaceae	Mycobacterium		bacteria_SW_e5_1_No_treatment_Fg	2_NT_Fg	2_NT_Fg	0
ASV115	Bacteria	Actinobacteriota	Actinobacteria	Corynebacteriales	Mycobacteriaceae	Mycobacterium		bacteria_SW_e1_2_No_treatment	1_NT	1_NT	0
ASV115	Bacteria	Actinobacteriota	Actinobacteria	Corynebacteriales	Mycobacteriaceae	Mycobacterium		bacteria_SW_e2_2_No_treatment	1_NT	1_NT	0
ASV115	Bacteria	Actinobacteriota	Actinobacteria	Corynebacteriales	Mycobacteriaceae	Mycobacterium		bacteria_SW_e8_1_No_treatment_Fg	2_NT_Fg	2_NT_Fg	0
ASV115	Bacteria	Actinobacteriota	Actinobacteria	Corynebacteriales	Mycobacteriaceae	Mycobacterium		bacteria_SW_f4_4_Non_specific	3_NSP	4_dsRNA	0
ASV115	Bacteria	Actinobacteriota	Actinobacteria	Corynebacteriales	Mycobacteriaceae	Mycobacterium		bacteria_SW_h4_8_SdhB	7_SdhB	4_dsRNA	0
ASV115	Bacteria	Actinobacteriota	Actinobacteria	Corynebacteriales	Mycobacteriaceae	Mycobacterium		bacteria_SW_g7_5_Cyp51_Fg	6_Cyp51_Fg	3_dsRNA_Fg	0
ASV115	Bacteria	Actinobacteriota	Actinobacteria	Corynebacteriales	Mycobacteriaceae	Mycobacterium		bacteria_SW_e3_2_No_treatment	1_NT	1_NT	0
ASV115	Bacteria	Actinobacteriota	Actinobacteria	Corynebacteriales	Mycobacteriaceae	Mycobacterium		bacteria_SW_h3_8_SdhB	7_SdhB	4_dsRNA	0
ASV115	Bacteria	Actinobacteriota	Actinobacteria	Corynebacteriales	Mycobacteriaceae	Mycobacterium		bacteria_SW_f2_4_Non_specific	3_NSP	4_dsRNA	0
ASV115	Bacteria	Actinobacteriota	Actinobacteria	Corynebacteriales	Mycobacteriaceae	Mycobacterium		bacteria_SW_g1_6_Cyp51	5_Cyp51	4_dsRNA	0
ASV115	Bacteria	Actinobacteriota	Actinobacteria	Corynebacteriales	Mycobacteriaceae	Mycobacterium		bacteria_SW_h2_8_SdhB	7_SdhB	4_dsRNA	0
ASV115	Bacteria	Actinobacteriota	Actinobacteria	Corynebacteriales	Mycobacteriaceae	Mycobacterium		bacteria_SW_h6_7_SdhB_Fg	8_SdhB_Fg	3_dsRNA_Fg	0
ASV115	Bacteria	Actinobacteriota	Actinobacteria	Corynebacteriales	Mycobacteriaceae	Mycobacterium		bacteria_SW_h5_7_SdhB_Fg	8_SdhB_Fg	3_dsRNA_Fg	0
ASV115	Bacteria	Actinobacteriota	Actinobacteria	Corynebacteriales	Mycobacteriaceae	Mycobacterium		bacteria_SW_g3_6_Cyp51	5_Cyp51	4_dsRNA	0
ASV115	Bacteria	Actinobacteriota	Actinobacteria	Corynebacteriales	Mycobacteriaceae	Mycobacterium		bacteria_SW_e7_1_No_treatment_Fg	2_NT_Fg	2_NT_Fg	0
ASV115	Bacteria	Actinobacteriota	Actinobacteria	Corynebacteriales	Mycobacteriaceae	Mycobacterium		bacteria_SW_f6_3_Non_specific_Fg	4_NSP_Fg	3_dsRNA_Fg	0
ASV115	Bacteria	Actinobacteriota	Actinobacteria	Corynebacteriales	Mycobacteriaceae	Mycobacterium		bacteria_SW_h8_7_SdhB_Fg	8_SdhB_Fg	3_dsRNA_Fg	0
ASV115	Bacteria	Actinobacteriota	Actinobacteria	Corynebacteriales	Mycobacteriaceae	Mycobacterium		bacteria_SW_g4_6_Cyp51	5_Cyp51	4_dsRNA	0
ASV115	Bacteria	Actinobacteriota	Actinobacteria	Corynebacteriales	Mycobacteriaceae	Mycobacterium		bacteria_SW_e6_1_No_treatment_Fg	2_NT_Fg	2_NT_Fg	0
ASV115	Bacteria	Actinobacteriota	Actinobacteria	Corynebacteriales	Mycobacteriaceae	Mycobacterium		bacteria_SW_g2_6_Cyp51	5_Cyp51	4_dsRNA	0
ASV115	Bacteria	Actinobacteriota	Actinobacteria	Corynebacteriales	Mycobacteriaceae	Mycobacterium		bacteria_SW_g8_5_Cyp51_Fg	6_Cyp51_Fg	3_dsRNA_Fg	0
ASV116	Bacteria	Bacteroidota	Bacteroidia	Chitinophagales	Chitinophagaceae			bacteria_SW_f5_3_Non_specific_Fg	4_NSP_Fg	3_dsRNA_Fg	1.05263
ASV116	Bacteria	Bacteroidota	Bacteroidia	Chitinophagales	Chitinophagaceae			bacteria_SW_g1_6_Cyp51	5_Cyp51	4_dsRNA	0.421053
ASV116	Bacteria	Bacteroidota	Bacteroidia	Chitinophagales	Chitinophagaceae			bacteria_SW_f3_4_Non_specific	3_NSP	4_dsRNA	0.421053
ASV116	Bacteria	Bacteroidota	Bacteroidia	Chitinophagales	Chitinophagaceae			bacteria_SW_f1_4_Non_specific	3_NSP	4_dsRNA	0
ASV116	Bacteria	Bacteroidota	Bacteroidia	Chitinophagales	Chitinophagaceae			bacteria_SW_h2_8_SdhB	7_SdhB	4_dsRNA	0
ASV116	Bacteria	Bacteroidota	Bacteroidia	Chitinophagales	Chitinophagaceae			bacteria_SW_e5_1_No_treatment_Fg	2_NT_Fg	2_NT_Fg	0
ASV116	Bacteria	Bacteroidota	Bacteroidia	Chitinophagales	Chitinophagaceae			bacteria_SW_e6_1_No_treatment_Fg	2_NT_Fg	2_NT_Fg	0
ASV116	Bacteria	Bacteroidota	Bacteroidia	Chitinophagales	Chitinophagaceae			bacteria_SW_f2_4_Non_specific	3_NSP	4_dsRNA	0
ASV116	Bacteria	Bacteroidota	Bacteroidia	Chitinophagales	Chitinophagaceae			bacteria_SW_g6_5_Cyp51_Fg	6_Cyp51_Fg	3_dsRNA_Fg	0
ASV116	Bacteria	Bacteroidota	Bacteroidia	Chitinophagales	Chitinophagaceae			bacteria_SW_e8_1_No_treatment_Fg	2_NT_Fg	2_NT_Fg	0
ASV116	Bacteria	Bacteroidota	Bacteroidia	Chitinophagales	Chitinophagaceae			bacteria_SW_g7_5_Cyp51_Fg	6_Cyp51_Fg	3_dsRNA_Fg	0
ASV116	Bacteria	Bacteroidota	Bacteroidia	Chitinophagales	Chitinophagaceae			bacteria_SW_f8_3_Non_specific_Fg	4_NSP_Fg	3_dsRNA_Fg	0
ASV116	Bacteria	Bacteroidota	Bacteroidia	Chitinophagales	Chitinophagaceae			bacteria_SW_e3_2_No_treatment	1_NT	1_NT	0
ASV116	Bacteria	Bacteroidota	Bacteroidia	Chitinophagales	Chitinophagaceae			bacteria_SW_f6_3_Non_specific_Fg	4_NSP_Fg	3_dsRNA_Fg	0
ASV116	Bacteria	Bacteroidota	Bacteroidia	Chitinophagales	Chitinophagaceae			bacteria_SW_g3_6_Cyp51	5_Cyp51	4_dsRNA	0
ASV116	Bacteria	Bacteroidota	Bacteroidia	Chitinophagales	Chitinophagaceae			bacteria_SW_g4_6_Cyp51	5_Cyp51	4_dsRNA	0
ASV116	Bacteria	Bacteroidota	Bacteroidia	Chitinophagales	Chitinophagaceae			bacteria_SW_e1_2_No_treatment	1_NT	1_NT	0
ASV116	Bacteria	Bacteroidota	Bacteroidia	Chitinophagales	Chitinophagaceae			bacteria_SW_e2_2_No_treatment	1_NT	1_NT	0
ASV116	Bacteria	Bacteroidota	Bacteroidia	Chitinophagales	Chitinophagaceae			bacteria_SW_h7_7_SdhB_Fg	8_SdhB_Fg	3_dsRNA_Fg	0
ASV116	Bacteria	Bacteroidota	Bacteroidia	Chitinophagales	Chitinophagaceae			bacteria_SW_h1_8_SdhB	7_SdhB	4_dsRNA	0
ASV116	Bacteria	Bacteroidota	Bacteroidia	Chitinophagales	Chitinophagaceae			bacteria_SW_g5_5_Cyp51_Fg	6_Cyp51_Fg	3_dsRNA_Fg	0
ASV116	Bacteria	Bacteroidota	Bacteroidia	Chitinophagales	Chitinophagaceae			bacteria_SW_h8_7_SdhB_Fg	8_SdhB_Fg	3_dsRNA_Fg	0
ASV116	Bacteria	Bacteroidota	Bacteroidia	Chitinophagales	Chitinophagaceae			bacteria_SW_h6_7_SdhB_Fg	8_SdhB_Fg	3_dsRNA_Fg	0
ASV116	Bacteria	Bacteroidota	Bacteroidia	Chitinophagales	Chitinophagaceae			bacteria_SW_h3_8_SdhB	7_SdhB	4_dsRNA	0
ASV116	Bacteria	Bacteroidota	Bacteroidia	Chitinophagales	Chitinophagaceae			bacteria_SW_h4_8_SdhB	7_SdhB	4_dsRNA	0
ASV116	Bacteria	Bacteroidota	Bacteroidia	Chitinophagales	Chitinophagaceae			bacteria_SW_g2_6_Cyp51	5_Cyp51	4_dsRNA	0
ASV116	Bacteria	Bacteroidota	Bacteroidia	Chitinophagales	Chitinophagaceae			bacteria_SW_f4_4_Non_specific	3_NSP	4_dsRNA	0
ASV116	Bacteria	Bacteroidota	Bacteroidia	Chitinophagales	Chitinophagaceae			bacteria_SW_e7_1_No_treatment_Fg	2_NT_Fg	2_NT_Fg	0
ASV116	Bacteria	Bacteroidota	Bacteroidia	Chitinophagales	Chitinophagaceae			bacteria_SW_h5_7_SdhB_Fg	8_SdhB_Fg	3_dsRNA_Fg	0
ASV116	Bacteria	Bacteroidota	Bacteroidia	Chitinophagales	Chitinophagaceae			bacteria_SW_f7_3_Non_specific_Fg	4_NSP_Fg	3_dsRNA_Fg	0
ASV116	Bacteria	Bacteroidota	Bacteroidia	Chitinophagales	Chitinophagaceae			bacteria_SW_g8_5_Cyp51_Fg	6_Cyp51_Fg	3_dsRNA_Fg	0
ASV116	Bacteria	Bacteroidota	Bacteroidia	Chitinophagales	Chitinophagaceae			bacteria_SW_e4_2_No_treatment	1_NT	1_NT	0
ASV117	Bacteria	Actinobacteriota	Actinobacteria	Micrococcales	Micrococcaceae	Arthrobacter		bacteria_SW_e5_1_No_treatment_Fg	2_NT_Fg	2_NT_Fg	2.10526
ASV117	Bacteria	Actinobacteriota	Actinobacteria	Micrococcales	Micrococcaceae	Arthrobacter		bacteria_SW_f5_3_Non_specific_Fg	4_NSP_Fg	3_dsRNA_Fg	1.47368
ASV117	Bacteria	Actinobacteriota	Actinobacteria	Micrococcales	Micrococcaceae	Arthrobacter		bacteria_SW_g6_5_Cyp51_Fg	6_Cyp51_Fg	3_dsRNA_Fg	0.210526
ASV117	Bacteria	Actinobacteriota	Actinobacteria	Micrococcales	Micrococcaceae	Arthrobacter		bacteria_SW_g7_5_Cyp51_Fg	6_Cyp51_Fg	3_dsRNA_Fg	0
ASV117	Bacteria	Actinobacteriota	Actinobacteria	Micrococcales	Micrococcaceae	Arthrobacter		bacteria_SW_f2_4_Non_specific	3_NSP	4_dsRNA	0
ASV117	Bacteria	Actinobacteriota	Actinobacteria	Micrococcales	Micrococcaceae	Arthrobacter		bacteria_SW_g2_6_Cyp51	5_Cyp51	4_dsRNA	0
ASV117	Bacteria	Actinobacteriota	Actinobacteria	Micrococcales	Micrococcaceae	Arthrobacter		bacteria_SW_h7_7_SdhB_Fg	8_SdhB_Fg	3_dsRNA_Fg	0
ASV117	Bacteria	Actinobacteriota	Actinobacteria	Micrococcales	Micrococcaceae	Arthrobacter		bacteria_SW_h3_8_SdhB	7_SdhB	4_dsRNA	0
ASV117	Bacteria	Actinobacteriota	Actinobacteria	Micrococcales	Micrococcaceae	Arthrobacter		bacteria_SW_e3_2_No_treatment	1_NT	1_NT	0
ASV117	Bacteria	Actinobacteriota	Actinobacteria	Micrococcales	Micrococcaceae	Arthrobacter		bacteria_SW_g8_5_Cyp51_Fg	6_Cyp51_Fg	3_dsRNA_Fg	0
ASV117	Bacteria	Actinobacteriota	Actinobacteria	Micrococcales	Micrococcaceae	Arthrobacter		bacteria_SW_f7_3_Non_specific_Fg	4_NSP_Fg	3_dsRNA_Fg	0
ASV117	Bacteria	Actinobacteriota	Actinobacteria	Micrococcales	Micrococcaceae	Arthrobacter		bacteria_SW_f8_3_Non_specific_Fg	4_NSP_Fg	3_dsRNA_Fg	0
ASV117	Bacteria	Actinobacteriota	Actinobacteria	Micrococcales	Micrococcaceae	Arthrobacter		bacteria_SW_h8_7_SdhB_Fg	8_SdhB_Fg	3_dsRNA_Fg	0
ASV117	Bacteria	Actinobacteriota	Actinobacteria	Micrococcales	Micrococcaceae	Arthrobacter		bacteria_SW_e4_2_No_treatment	1_NT	1_NT	0
ASV117	Bacteria	Actinobacteriota	Actinobacteria	Micrococcales	Micrococcaceae	Arthrobacter		bacteria_SW_g4_6_Cyp51	5_Cyp51	4_dsRNA	0
ASV117	Bacteria	Actinobacteriota	Actinobacteria	Micrococcales	Micrococcaceae	Arthrobacter		bacteria_SW_h4_8_SdhB	7_SdhB	4_dsRNA	0
ASV117	Bacteria	Actinobacteriota	Actinobacteria	Micrococcales	Micrococcaceae	Arthrobacter		bacteria_SW_e7_1_No_treatment_Fg	2_NT_Fg	2_NT_Fg	0
ASV117	Bacteria	Actinobacteriota	Actinobacteria	Micrococcales	Micrococcaceae	Arthrobacter		bacteria_SW_e8_1_No_treatment_Fg	2_NT_Fg	2_NT_Fg	0
ASV117	Bacteria	Actinobacteriota	Actinobacteria	Micrococcales	Micrococcaceae	Arthrobacter		bacteria_SW_e6_1_No_treatment_Fg	2_NT_Fg	2_NT_Fg	0
ASV117	Bacteria	Actinobacteriota	Actinobacteria	Micrococcales	Micrococcaceae	Arthrobacter		bacteria_SW_g3_6_Cyp51	5_Cyp51	4_dsRNA	0
ASV117	Bacteria	Actinobacteriota	Actinobacteria	Micrococcales	Micrococcaceae	Arthrobacter		bacteria_SW_h6_7_SdhB_Fg	8_SdhB_Fg	3_dsRNA_Fg	0
ASV117	Bacteria	Actinobacteriota	Actinobacteria	Micrococcales	Micrococcaceae	Arthrobacter		bacteria_SW_e1_2_No_treatment	1_NT	1_NT	0
ASV117	Bacteria	Actinobacteriota	Actinobacteria	Micrococcales	Micrococcaceae	Arthrobacter		bacteria_SW_f4_4_Non_specific	3_NSP	4_dsRNA	0
ASV117	Bacteria	Actinobacteriota	Actinobacteria	Micrococcales	Micrococcaceae	Arthrobacter		bacteria_SW_h1_8_SdhB	7_SdhB	4_dsRNA	0
ASV117	Bacteria	Actinobacteriota	Actinobacteria	Micrococcales	Micrococcaceae	Arthrobacter		bacteria_SW_h5_7_SdhB_Fg	8_SdhB_Fg	3_dsRNA_Fg	0
ASV117	Bacteria	Actinobacteriota	Actinobacteria	Micrococcales	Micrococcaceae	Arthrobacter		bacteria_SW_f1_4_Non_specific	3_NSP	4_dsRNA	0
ASV117	Bacteria	Actinobacteriota	Actinobacteria	Micrococcales	Micrococcaceae	Arthrobacter		bacteria_SW_f6_3_Non_specific_Fg	4_NSP_Fg	3_dsRNA_Fg	0
ASV117	Bacteria	Actinobacteriota	Actinobacteria	Micrococcales	Micrococcaceae	Arthrobacter		bacteria_SW_g1_6_Cyp51	5_Cyp51	4_dsRNA	0
ASV117	Bacteria	Actinobacteriota	Actinobacteria	Micrococcales	Micrococcaceae	Arthrobacter		bacteria_SW_g5_5_Cyp51_Fg	6_Cyp51_Fg	3_dsRNA_Fg	0
ASV117	Bacteria	Actinobacteriota	Actinobacteria	Micrococcales	Micrococcaceae	Arthrobacter		bacteria_SW_h2_8_SdhB	7_SdhB	4_dsRNA	0
ASV117	Bacteria	Actinobacteriota	Actinobacteria	Micrococcales	Micrococcaceae	Arthrobacter		bacteria_SW_e2_2_No_treatment	1_NT	1_NT	0
ASV117	Bacteria	Actinobacteriota	Actinobacteria	Micrococcales	Micrococcaceae	Arthrobacter		bacteria_SW_f3_4_Non_specific	3_NSP	4_dsRNA	0
ASV118	Bacteria	Proteobacteria	Alphaproteobacteria	Rhizobiales	Devosiaceae	Devosia		bacteria_SW_g2_6_Cyp51	5_Cyp51	4_dsRNA	3.57895
ASV118	Bacteria	Proteobacteria	Alphaproteobacteria	Rhizobiales	Devosiaceae	Devosia		bacteria_SW_f6_3_Non_specific_Fg	4_NSP_Fg	3_dsRNA_Fg	1.26316
ASV118	Bacteria	Proteobacteria	Alphaproteobacteria	Rhizobiales	Devosiaceae	Devosia		bacteria_SW_f7_3_Non_specific_Fg	4_NSP_Fg	3_dsRNA_Fg	0.631579
ASV118	Bacteria	Proteobacteria	Alphaproteobacteria	Rhizobiales	Devosiaceae	Devosia		bacteria_SW_f4_4_Non_specific	3_NSP	4_dsRNA	0.421053
ASV118	Bacteria	Proteobacteria	Alphaproteobacteria	Rhizobiales	Devosiaceae	Devosia		bacteria_SW_g3_6_Cyp51	5_Cyp51	4_dsRNA	0.210526
ASV118	Bacteria	Proteobacteria	Alphaproteobacteria	Rhizobiales	Devosiaceae	Devosia		bacteria_SW_e5_1_No_treatment_Fg	2_NT_Fg	2_NT_Fg	0
ASV118	Bacteria	Proteobacteria	Alphaproteobacteria	Rhizobiales	Devosiaceae	Devosia		bacteria_SW_h2_8_SdhB	7_SdhB	4_dsRNA	0
ASV118	Bacteria	Proteobacteria	Alphaproteobacteria	Rhizobiales	Devosiaceae	Devosia		bacteria_SW_h8_7_SdhB_Fg	8_SdhB_Fg	3_dsRNA_Fg	0
ASV118	Bacteria	Proteobacteria	Alphaproteobacteria	Rhizobiales	Devosiaceae	Devosia		bacteria_SW_g7_5_Cyp51_Fg	6_Cyp51_Fg	3_dsRNA_Fg	0
ASV118	Bacteria	Proteobacteria	Alphaproteobacteria	Rhizobiales	Devosiaceae	Devosia		bacteria_SW_h3_8_SdhB	7_SdhB	4_dsRNA	0
ASV118	Bacteria	Proteobacteria	Alphaproteobacteria	Rhizobiales	Devosiaceae	Devosia		bacteria_SW_e2_2_No_treatment	1_NT	1_NT	0
ASV118	Bacteria	Proteobacteria	Alphaproteobacteria	Rhizobiales	Devosiaceae	Devosia		bacteria_SW_f1_4_Non_specific	3_NSP	4_dsRNA	0
ASV118	Bacteria	Proteobacteria	Alphaproteobacteria	Rhizobiales	Devosiaceae	Devosia		bacteria_SW_e1_2_No_treatment	1_NT	1_NT	0
ASV118	Bacteria	Proteobacteria	Alphaproteobacteria	Rhizobiales	Devosiaceae	Devosia		bacteria_SW_h5_7_SdhB_Fg	8_SdhB_Fg	3_dsRNA_Fg	0
ASV118	Bacteria	Proteobacteria	Alphaproteobacteria	Rhizobiales	Devosiaceae	Devosia		bacteria_SW_e6_1_No_treatment_Fg	2_NT_Fg	2_NT_Fg	0
ASV118	Bacteria	Proteobacteria	Alphaproteobacteria	Rhizobiales	Devosiaceae	Devosia		bacteria_SW_g4_6_Cyp51	5_Cyp51	4_dsRNA	0
ASV118	Bacteria	Proteobacteria	Alphaproteobacteria	Rhizobiales	Devosiaceae	Devosia		bacteria_SW_f5_3_Non_specific_Fg	4_NSP_Fg	3_dsRNA_Fg	0
ASV118	Bacteria	Proteobacteria	Alphaproteobacteria	Rhizobiales	Devosiaceae	Devosia		bacteria_SW_h4_8_SdhB	7_SdhB	4_dsRNA	0
ASV118	Bacteria	Proteobacteria	Alphaproteobacteria	Rhizobiales	Devosiaceae	Devosia		bacteria_SW_e8_1_No_treatment_Fg	2_NT_Fg	2_NT_Fg	0
ASV118	Bacteria	Proteobacteria	Alphaproteobacteria	Rhizobiales	Devosiaceae	Devosia		bacteria_SW_f8_3_Non_specific_Fg	4_NSP_Fg	3_dsRNA_Fg	0
ASV118	Bacteria	Proteobacteria	Alphaproteobacteria	Rhizobiales	Devosiaceae	Devosia		bacteria_SW_g8_5_Cyp51_Fg	6_Cyp51_Fg	3_dsRNA_Fg	0
ASV118	Bacteria	Proteobacteria	Alphaproteobacteria	Rhizobiales	Devosiaceae	Devosia		bacteria_SW_g6_5_Cyp51_Fg	6_Cyp51_Fg	3_dsRNA_Fg	0
ASV118	Bacteria	Proteobacteria	Alphaproteobacteria	Rhizobiales	Devosiaceae	Devosia		bacteria_SW_e3_2_No_treatment	1_NT	1_NT	0
ASV118	Bacteria	Proteobacteria	Alphaproteobacteria	Rhizobiales	Devosiaceae	Devosia		bacteria_SW_h6_7_SdhB_Fg	8_SdhB_Fg	3_dsRNA_Fg	0
ASV118	Bacteria	Proteobacteria	Alphaproteobacteria	Rhizobiales	Devosiaceae	Devosia		bacteria_SW_f2_4_Non_specific	3_NSP	4_dsRNA	0
ASV118	Bacteria	Proteobacteria	Alphaproteobacteria	Rhizobiales	Devosiaceae	Devosia		bacteria_SW_h1_8_SdhB	7_SdhB	4_dsRNA	0
ASV118	Bacteria	Proteobacteria	Alphaproteobacteria	Rhizobiales	Devosiaceae	Devosia		bacteria_SW_g1_6_Cyp51	5_Cyp51	4_dsRNA	0
ASV118	Bacteria	Proteobacteria	Alphaproteobacteria	Rhizobiales	Devosiaceae	Devosia		bacteria_SW_f3_4_Non_specific	3_NSP	4_dsRNA	0
ASV118	Bacteria	Proteobacteria	Alphaproteobacteria	Rhizobiales	Devosiaceae	Devosia		bacteria_SW_e7_1_No_treatment_Fg	2_NT_Fg	2_NT_Fg	0
ASV118	Bacteria	Proteobacteria	Alphaproteobacteria	Rhizobiales	Devosiaceae	Devosia		bacteria_SW_e4_2_No_treatment	1_NT	1_NT	0
ASV118	Bacteria	Proteobacteria	Alphaproteobacteria	Rhizobiales	Devosiaceae	Devosia		bacteria_SW_h7_7_SdhB_Fg	8_SdhB_Fg	3_dsRNA_Fg	0
ASV118	Bacteria	Proteobacteria	Alphaproteobacteria	Rhizobiales	Devosiaceae	Devosia		bacteria_SW_g5_5_Cyp51_Fg	6_Cyp51_Fg	3_dsRNA_Fg	0
ASV119	Bacteria	Actinobacteriota	Actinobacteria	Micrococcales	Micrococcaceae			bacteria_SW_e5_1_No_treatment_Fg	2_NT_Fg	2_NT_Fg	3.36842
ASV119	Bacteria	Actinobacteriota	Actinobacteria	Micrococcales	Micrococcaceae			bacteria_SW_f5_3_Non_specific_Fg	4_NSP_Fg	3_dsRNA_Fg	0.631579
ASV119	Bacteria	Actinobacteriota	Actinobacteria	Micrococcales	Micrococcaceae			bacteria_SW_f3_4_Non_specific	3_NSP	4_dsRNA	0.210526
ASV119	Bacteria	Actinobacteriota	Actinobacteria	Micrococcales	Micrococcaceae			bacteria_SW_e1_2_No_treatment	1_NT	1_NT	0
ASV119	Bacteria	Actinobacteriota	Actinobacteria	Micrococcales	Micrococcaceae			bacteria_SW_f8_3_Non_specific_Fg	4_NSP_Fg	3_dsRNA_Fg	0
ASV119	Bacteria	Actinobacteriota	Actinobacteria	Micrococcales	Micrococcaceae			bacteria_SW_f4_4_Non_specific	3_NSP	4_dsRNA	0
ASV119	Bacteria	Actinobacteriota	Actinobacteria	Micrococcales	Micrococcaceae			bacteria_SW_g6_5_Cyp51_Fg	6_Cyp51_Fg	3_dsRNA_Fg	0
ASV119	Bacteria	Actinobacteriota	Actinobacteria	Micrococcales	Micrococcaceae			bacteria_SW_f7_3_Non_specific_Fg	4_NSP_Fg	3_dsRNA_Fg	0
ASV119	Bacteria	Actinobacteriota	Actinobacteria	Micrococcales	Micrococcaceae			bacteria_SW_h3_8_SdhB	7_SdhB	4_dsRNA	0
ASV119	Bacteria	Actinobacteriota	Actinobacteria	Micrococcales	Micrococcaceae			bacteria_SW_e4_2_No_treatment	1_NT	1_NT	0
ASV119	Bacteria	Actinobacteriota	Actinobacteria	Micrococcales	Micrococcaceae			bacteria_SW_h2_8_SdhB	7_SdhB	4_dsRNA	0
ASV119	Bacteria	Actinobacteriota	Actinobacteria	Micrococcales	Micrococcaceae			bacteria_SW_e8_1_No_treatment_Fg	2_NT_Fg	2_NT_Fg	0
ASV119	Bacteria	Actinobacteriota	Actinobacteria	Micrococcales	Micrococcaceae			bacteria_SW_g8_5_Cyp51_Fg	6_Cyp51_Fg	3_dsRNA_Fg	0
ASV119	Bacteria	Actinobacteriota	Actinobacteria	Micrococcales	Micrococcaceae			bacteria_SW_g7_5_Cyp51_Fg	6_Cyp51_Fg	3_dsRNA_Fg	0
ASV119	Bacteria	Actinobacteriota	Actinobacteria	Micrococcales	Micrococcaceae			bacteria_SW_g3_6_Cyp51	5_Cyp51	4_dsRNA	0
ASV119	Bacteria	Actinobacteriota	Actinobacteria	Micrococcales	Micrococcaceae			bacteria_SW_g4_6_Cyp51	5_Cyp51	4_dsRNA	0
ASV119	Bacteria	Actinobacteriota	Actinobacteria	Micrococcales	Micrococcaceae			bacteria_SW_g2_6_Cyp51	5_Cyp51	4_dsRNA	0
ASV119	Bacteria	Actinobacteriota	Actinobacteria	Micrococcales	Micrococcaceae			bacteria_SW_e2_2_No_treatment	1_NT	1_NT	0
ASV119	Bacteria	Actinobacteriota	Actinobacteria	Micrococcales	Micrococcaceae			bacteria_SW_h7_7_SdhB_Fg	8_SdhB_Fg	3_dsRNA_Fg	0
ASV119	Bacteria	Actinobacteriota	Actinobacteria	Micrococcales	Micrococcaceae			bacteria_SW_h1_8_SdhB	7_SdhB	4_dsRNA	0
ASV119	Bacteria	Actinobacteriota	Actinobacteria	Micrococcales	Micrococcaceae			bacteria_SW_h4_8_SdhB	7_SdhB	4_dsRNA	0
ASV119	Bacteria	Actinobacteriota	Actinobacteria	Micrococcales	Micrococcaceae			bacteria_SW_e6_1_No_treatment_Fg	2_NT_Fg	2_NT_Fg	0
ASV119	Bacteria	Actinobacteriota	Actinobacteria	Micrococcales	Micrococcaceae			bacteria_SW_f6_3_Non_specific_Fg	4_NSP_Fg	3_dsRNA_Fg	0
ASV119	Bacteria	Actinobacteriota	Actinobacteria	Micrococcales	Micrococcaceae			bacteria_SW_g5_5_Cyp51_Fg	6_Cyp51_Fg	3_dsRNA_Fg	0
ASV119	Bacteria	Actinobacteriota	Actinobacteria	Micrococcales	Micrococcaceae			bacteria_SW_e3_2_No_treatment	1_NT	1_NT	0
ASV119	Bacteria	Actinobacteriota	Actinobacteria	Micrococcales	Micrococcaceae			bacteria_SW_h6_7_SdhB_Fg	8_SdhB_Fg	3_dsRNA_Fg	0
ASV119	Bacteria	Actinobacteriota	Actinobacteria	Micrococcales	Micrococcaceae			bacteria_SW_f1_4_Non_specific	3_NSP	4_dsRNA	0
ASV119	Bacteria	Actinobacteriota	Actinobacteria	Micrococcales	Micrococcaceae			bacteria_SW_e7_1_No_treatment_Fg	2_NT_Fg	2_NT_Fg	0
ASV119	Bacteria	Actinobacteriota	Actinobacteria	Micrococcales	Micrococcaceae			bacteria_SW_h8_7_SdhB_Fg	8_SdhB_Fg	3_dsRNA_Fg	0
ASV119	Bacteria	Actinobacteriota	Actinobacteria	Micrococcales	Micrococcaceae			bacteria_SW_f2_4_Non_specific	3_NSP	4_dsRNA	0
ASV119	Bacteria	Actinobacteriota	Actinobacteria	Micrococcales	Micrococcaceae			bacteria_SW_g1_6_Cyp51	5_Cyp51	4_dsRNA	0
ASV119	Bacteria	Actinobacteriota	Actinobacteria	Micrococcales	Micrococcaceae			bacteria_SW_h5_7_SdhB_Fg	8_SdhB_Fg	3_dsRNA_Fg	0
ASV12	Bacteria	Actinobacteriota	Actinobacteria	Micrococcales	Cellulomonadaceae	Cellulomonas		bacteria_SW_f3_4_Non_specific	3_NSP	4_dsRNA	10.5263
ASV12	Bacteria	Actinobacteriota	Actinobacteria	Micrococcales	Cellulomonadaceae	Cellulomonas		bacteria_SW_f5_3_Non_specific_Fg	4_NSP_Fg	3_dsRNA_Fg	2.10526
ASV12	Bacteria	Actinobacteriota	Actinobacteria	Micrococcales	Cellulomonadaceae	Cellulomonas		bacteria_SW_h5_7_SdhB_Fg	8_SdhB_Fg	3_dsRNA_Fg	1.05263
ASV12	Bacteria	Actinobacteriota	Actinobacteria	Micrococcales	Cellulomonadaceae	Cellulomonas		bacteria_SW_e5_1_No_treatment_Fg	2_NT_Fg	2_NT_Fg	0.842105
ASV12	Bacteria	Actinobacteriota	Actinobacteria	Micrococcales	Cellulomonadaceae	Cellulomonas		bacteria_SW_g7_5_Cyp51_Fg	6_Cyp51_Fg	3_dsRNA_Fg	0.421053
ASV12	Bacteria	Actinobacteriota	Actinobacteria	Micrococcales	Cellulomonadaceae	Cellulomonas		bacteria_SW_g1_6_Cyp51	5_Cyp51	4_dsRNA	0.421053
ASV12	Bacteria	Actinobacteriota	Actinobacteria	Micrococcales	Cellulomonadaceae	Cellulomonas		bacteria_SW_h3_8_SdhB	7_SdhB	4_dsRNA	0
ASV12	Bacteria	Actinobacteriota	Actinobacteria	Micrococcales	Cellulomonadaceae	Cellulomonas		bacteria_SW_h6_7_SdhB_Fg	8_SdhB_Fg	3_dsRNA_Fg	0
ASV12	Bacteria	Actinobacteriota	Actinobacteria	Micrococcales	Cellulomonadaceae	Cellulomonas		bacteria_SW_f4_4_Non_specific	3_NSP	4_dsRNA	0
ASV12	Bacteria	Actinobacteriota	Actinobacteria	Micrococcales	Cellulomonadaceae	Cellulomonas		bacteria_SW_f8_3_Non_specific_Fg	4_NSP_Fg	3_dsRNA_Fg	0
ASV12	Bacteria	Actinobacteriota	Actinobacteria	Micrococcales	Cellulomonadaceae	Cellulomonas		bacteria_SW_f7_3_Non_specific_Fg	4_NSP_Fg	3_dsRNA_Fg	0
ASV12	Bacteria	Actinobacteriota	Actinobacteria	Micrococcales	Cellulomonadaceae	Cellulomonas		bacteria_SW_f1_4_Non_specific	3_NSP	4_dsRNA	0
ASV12	Bacteria	Actinobacteriota	Actinobacteria	Micrococcales	Cellulomonadaceae	Cellulomonas		bacteria_SW_g3_6_Cyp51	5_Cyp51	4_dsRNA	0
ASV12	Bacteria	Actinobacteriota	Actinobacteria	Micrococcales	Cellulomonadaceae	Cellulomonas		bacteria_SW_h2_8_SdhB	7_SdhB	4_dsRNA	0
ASV12	Bacteria	Actinobacteriota	Actinobacteria	Micrococcales	Cellulomonadaceae	Cellulomonas		bacteria_SW_g4_6_Cyp51	5_Cyp51	4_dsRNA	0
ASV12	Bacteria	Actinobacteriota	Actinobacteria	Micrococcales	Cellulomonadaceae	Cellulomonas		bacteria_SW_e8_1_No_treatment_Fg	2_NT_Fg	2_NT_Fg	0
ASV12	Bacteria	Actinobacteriota	Actinobacteria	Micrococcales	Cellulomonadaceae	Cellulomonas		bacteria_SW_h1_8_SdhB	7_SdhB	4_dsRNA	0
ASV12	Bacteria	Actinobacteriota	Actinobacteria	Micrococcales	Cellulomonadaceae	Cellulomonas		bacteria_SW_g8_5_Cyp51_Fg	6_Cyp51_Fg	3_dsRNA_Fg	0
ASV12	Bacteria	Actinobacteriota	Actinobacteria	Micrococcales	Cellulomonadaceae	Cellulomonas		bacteria_SW_e7_1_No_treatment_Fg	2_NT_Fg	2_NT_Fg	0
ASV12	Bacteria	Actinobacteriota	Actinobacteria	Micrococcales	Cellulomonadaceae	Cellulomonas		bacteria_SW_h7_7_SdhB_Fg	8_SdhB_Fg	3_dsRNA_Fg	0
ASV12	Bacteria	Actinobacteriota	Actinobacteria	Micrococcales	Cellulomonadaceae	Cellulomonas		bacteria_SW_e3_2_No_treatment	1_NT	1_NT	0
ASV12	Bacteria	Actinobacteriota	Actinobacteria	Micrococcales	Cellulomonadaceae	Cellulomonas		bacteria_SW_f2_4_Non_specific	3_NSP	4_dsRNA	0
ASV12	Bacteria	Actinobacteriota	Actinobacteria	Micrococcales	Cellulomonadaceae	Cellulomonas		bacteria_SW_e4_2_No_treatment	1_NT	1_NT	0
ASV12	Bacteria	Actinobacteriota	Actinobacteria	Micrococcales	Cellulomonadaceae	Cellulomonas		bacteria_SW_e1_2_No_treatment	1_NT	1_NT	0
ASV12	Bacteria	Actinobacteriota	Actinobacteria	Micrococcales	Cellulomonadaceae	Cellulomonas		bacteria_SW_e2_2_No_treatment	1_NT	1_NT	0
ASV12	Bacteria	Actinobacteriota	Actinobacteria	Micrococcales	Cellulomonadaceae	Cellulomonas		bacteria_SW_g6_5_Cyp51_Fg	6_Cyp51_Fg	3_dsRNA_Fg	0
ASV12	Bacteria	Actinobacteriota	Actinobacteria	Micrococcales	Cellulomonadaceae	Cellulomonas		bacteria_SW_g5_5_Cyp51_Fg	6_Cyp51_Fg	3_dsRNA_Fg	0
ASV12	Bacteria	Actinobacteriota	Actinobacteria	Micrococcales	Cellulomonadaceae	Cellulomonas		bacteria_SW_e6_1_No_treatment_Fg	2_NT_Fg	2_NT_Fg	0
ASV12	Bacteria	Actinobacteriota	Actinobacteria	Micrococcales	Cellulomonadaceae	Cellulomonas		bacteria_SW_h4_8_SdhB	7_SdhB	4_dsRNA	0
ASV12	Bacteria	Actinobacteriota	Actinobacteria	Micrococcales	Cellulomonadaceae	Cellulomonas		bacteria_SW_f6_3_Non_specific_Fg	4_NSP_Fg	3_dsRNA_Fg	0
ASV12	Bacteria	Actinobacteriota	Actinobacteria	Micrococcales	Cellulomonadaceae	Cellulomonas		bacteria_SW_h8_7_SdhB_Fg	8_SdhB_Fg	3_dsRNA_Fg	0
ASV12	Bacteria	Actinobacteriota	Actinobacteria	Micrococcales	Cellulomonadaceae	Cellulomonas		bacteria_SW_g2_6_Cyp51	5_Cyp51	4_dsRNA	0
ASV120	Bacteria	Proteobacteria	Gammaproteobacteria	Enterobacterales	Pasteurellaceae	Haemophilus		bacteria_SW_f1_4_Non_specific	3_NSP	4_dsRNA	1.68421
ASV120	Bacteria	Proteobacteria	Gammaproteobacteria	Enterobacterales	Pasteurellaceae	Haemophilus		bacteria_SW_e1_2_No_treatment	1_NT	1_NT	0
ASV120	Bacteria	Proteobacteria	Gammaproteobacteria	Enterobacterales	Pasteurellaceae	Haemophilus		bacteria_SW_f3_4_Non_specific	3_NSP	4_dsRNA	0
ASV120	Bacteria	Proteobacteria	Gammaproteobacteria	Enterobacterales	Pasteurellaceae	Haemophilus		bacteria_SW_f8_3_Non_specific_Fg	4_NSP_Fg	3_dsRNA_Fg	0
ASV120	Bacteria	Proteobacteria	Gammaproteobacteria	Enterobacterales	Pasteurellaceae	Haemophilus		bacteria_SW_h6_7_SdhB_Fg	8_SdhB_Fg	3_dsRNA_Fg	0
ASV120	Bacteria	Proteobacteria	Gammaproteobacteria	Enterobacterales	Pasteurellaceae	Haemophilus		bacteria_SW_f4_4_Non_specific	3_NSP	4_dsRNA	0
ASV120	Bacteria	Proteobacteria	Gammaproteobacteria	Enterobacterales	Pasteurellaceae	Haemophilus		bacteria_SW_h3_8_SdhB	7_SdhB	4_dsRNA	0
ASV120	Bacteria	Proteobacteria	Gammaproteobacteria	Enterobacterales	Pasteurellaceae	Haemophilus		bacteria_SW_h2_8_SdhB	7_SdhB	4_dsRNA	0
ASV120	Bacteria	Proteobacteria	Gammaproteobacteria	Enterobacterales	Pasteurellaceae	Haemophilus		bacteria_SW_e8_1_No_treatment_Fg	2_NT_Fg	2_NT_Fg	0
ASV120	Bacteria	Proteobacteria	Gammaproteobacteria	Enterobacterales	Pasteurellaceae	Haemophilus		bacteria_SW_e5_1_No_treatment_Fg	2_NT_Fg	2_NT_Fg	0
ASV120	Bacteria	Proteobacteria	Gammaproteobacteria	Enterobacterales	Pasteurellaceae	Haemophilus		bacteria_SW_g6_5_Cyp51_Fg	6_Cyp51_Fg	3_dsRNA_Fg	0
ASV120	Bacteria	Proteobacteria	Gammaproteobacteria	Enterobacterales	Pasteurellaceae	Haemophilus		bacteria_SW_g7_5_Cyp51_Fg	6_Cyp51_Fg	3_dsRNA_Fg	0
ASV120	Bacteria	Proteobacteria	Gammaproteobacteria	Enterobacterales	Pasteurellaceae	Haemophilus		bacteria_SW_e4_2_No_treatment	1_NT	1_NT	0
ASV120	Bacteria	Proteobacteria	Gammaproteobacteria	Enterobacterales	Pasteurellaceae	Haemophilus		bacteria_SW_f7_3_Non_specific_Fg	4_NSP_Fg	3_dsRNA_Fg	0
ASV120	Bacteria	Proteobacteria	Gammaproteobacteria	Enterobacterales	Pasteurellaceae	Haemophilus		bacteria_SW_e2_2_No_treatment	1_NT	1_NT	0
ASV120	Bacteria	Proteobacteria	Gammaproteobacteria	Enterobacterales	Pasteurellaceae	Haemophilus		bacteria_SW_g3_6_Cyp51	5_Cyp51	4_dsRNA	0
ASV120	Bacteria	Proteobacteria	Gammaproteobacteria	Enterobacterales	Pasteurellaceae	Haemophilus		bacteria_SW_f5_3_Non_specific_Fg	4_NSP_Fg	3_dsRNA_Fg	0
ASV120	Bacteria	Proteobacteria	Gammaproteobacteria	Enterobacterales	Pasteurellaceae	Haemophilus		bacteria_SW_e6_1_No_treatment_Fg	2_NT_Fg	2_NT_Fg	0
ASV120	Bacteria	Proteobacteria	Gammaproteobacteria	Enterobacterales	Pasteurellaceae	Haemophilus		bacteria_SW_g1_6_Cyp51	5_Cyp51	4_dsRNA	0
ASV120	Bacteria	Proteobacteria	Gammaproteobacteria	Enterobacterales	Pasteurellaceae	Haemophilus		bacteria_SW_h7_7_SdhB_Fg	8_SdhB_Fg	3_dsRNA_Fg	0
ASV120	Bacteria	Proteobacteria	Gammaproteobacteria	Enterobacterales	Pasteurellaceae	Haemophilus		bacteria_SW_f2_4_Non_specific	3_NSP	4_dsRNA	0
ASV120	Bacteria	Proteobacteria	Gammaproteobacteria	Enterobacterales	Pasteurellaceae	Haemophilus		bacteria_SW_h8_7_SdhB_Fg	8_SdhB_Fg	3_dsRNA_Fg	0
ASV120	Bacteria	Proteobacteria	Gammaproteobacteria	Enterobacterales	Pasteurellaceae	Haemophilus		bacteria_SW_h5_7_SdhB_Fg	8_SdhB_Fg	3_dsRNA_Fg	0
ASV120	Bacteria	Proteobacteria	Gammaproteobacteria	Enterobacterales	Pasteurellaceae	Haemophilus		bacteria_SW_h4_8_SdhB	7_SdhB	4_dsRNA	0
ASV120	Bacteria	Proteobacteria	Gammaproteobacteria	Enterobacterales	Pasteurellaceae	Haemophilus		bacteria_SW_h1_8_SdhB	7_SdhB	4_dsRNA	0
ASV120	Bacteria	Proteobacteria	Gammaproteobacteria	Enterobacterales	Pasteurellaceae	Haemophilus		bacteria_SW_g5_5_Cyp51_Fg	6_Cyp51_Fg	3_dsRNA_Fg	0
ASV120	Bacteria	Proteobacteria	Gammaproteobacteria	Enterobacterales	Pasteurellaceae	Haemophilus		bacteria_SW_g8_5_Cyp51_Fg	6_Cyp51_Fg	3_dsRNA_Fg	0
ASV120	Bacteria	Proteobacteria	Gammaproteobacteria	Enterobacterales	Pasteurellaceae	Haemophilus		bacteria_SW_g4_6_Cyp51	5_Cyp51	4_dsRNA	0
ASV120	Bacteria	Proteobacteria	Gammaproteobacteria	Enterobacterales	Pasteurellaceae	Haemophilus		bacteria_SW_g2_6_Cyp51	5_Cyp51	4_dsRNA	0
ASV120	Bacteria	Proteobacteria	Gammaproteobacteria	Enterobacterales	Pasteurellaceae	Haemophilus		bacteria_SW_e3_2_No_treatment	1_NT	1_NT	0
ASV120	Bacteria	Proteobacteria	Gammaproteobacteria	Enterobacterales	Pasteurellaceae	Haemophilus		bacteria_SW_e7_1_No_treatment_Fg	2_NT_Fg	2_NT_Fg	0
ASV120	Bacteria	Proteobacteria	Gammaproteobacteria	Enterobacterales	Pasteurellaceae	Haemophilus		bacteria_SW_f6_3_Non_specific_Fg	4_NSP_Fg	3_dsRNA_Fg	0
ASV121	Bacteria	Actinobacteriota	Actinobacteria	Micrococcales	Micrococcaceae			bacteria_SW_e5_1_No_treatment_Fg	2_NT_Fg	2_NT_Fg	2.10526
ASV121	Bacteria	Actinobacteriota	Actinobacteria	Micrococcales	Micrococcaceae			bacteria_SW_g1_6_Cyp51	5_Cyp51	4_dsRNA	0.842105
ASV121	Bacteria	Actinobacteriota	Actinobacteria	Micrococcales	Micrococcaceae			bacteria_SW_f5_3_Non_specific_Fg	4_NSP_Fg	3_dsRNA_Fg	0.210526
ASV121	Bacteria	Actinobacteriota	Actinobacteria	Micrococcales	Micrococcaceae			bacteria_SW_g6_5_Cyp51_Fg	6_Cyp51_Fg	3_dsRNA_Fg	0
ASV121	Bacteria	Actinobacteriota	Actinobacteria	Micrococcales	Micrococcaceae			bacteria_SW_f3_4_Non_specific	3_NSP	4_dsRNA	0
ASV121	Bacteria	Actinobacteriota	Actinobacteria	Micrococcales	Micrococcaceae			bacteria_SW_f6_3_Non_specific_Fg	4_NSP_Fg	3_dsRNA_Fg	0
ASV121	Bacteria	Actinobacteriota	Actinobacteria	Micrococcales	Micrococcaceae			bacteria_SW_f2_4_Non_specific	3_NSP	4_dsRNA	0
ASV121	Bacteria	Actinobacteriota	Actinobacteria	Micrococcales	Micrococcaceae			bacteria_SW_g7_5_Cyp51_Fg	6_Cyp51_Fg	3_dsRNA_Fg	0
ASV121	Bacteria	Actinobacteriota	Actinobacteria	Micrococcales	Micrococcaceae			bacteria_SW_g4_6_Cyp51	5_Cyp51	4_dsRNA	0
ASV121	Bacteria	Actinobacteriota	Actinobacteria	Micrococcales	Micrococcaceae			bacteria_SW_e8_1_No_treatment_Fg	2_NT_Fg	2_NT_Fg	0
ASV121	Bacteria	Actinobacteriota	Actinobacteria	Micrococcales	Micrococcaceae			bacteria_SW_h8_7_SdhB_Fg	8_SdhB_Fg	3_dsRNA_Fg	0
ASV121	Bacteria	Actinobacteriota	Actinobacteria	Micrococcales	Micrococcaceae			bacteria_SW_g3_6_Cyp51	5_Cyp51	4_dsRNA	0
ASV121	Bacteria	Actinobacteriota	Actinobacteria	Micrococcales	Micrococcaceae			bacteria_SW_g5_5_Cyp51_Fg	6_Cyp51_Fg	3_dsRNA_Fg	0
ASV121	Bacteria	Actinobacteriota	Actinobacteria	Micrococcales	Micrococcaceae			bacteria_SW_e6_1_No_treatment_Fg	2_NT_Fg	2_NT_Fg	0
ASV121	Bacteria	Actinobacteriota	Actinobacteria	Micrococcales	Micrococcaceae			bacteria_SW_h7_7_SdhB_Fg	8_SdhB_Fg	3_dsRNA_Fg	0
ASV121	Bacteria	Actinobacteriota	Actinobacteria	Micrococcales	Micrococcaceae			bacteria_SW_f1_4_Non_specific	3_NSP	4_dsRNA	0
ASV121	Bacteria	Actinobacteriota	Actinobacteria	Micrococcales	Micrococcaceae			bacteria_SW_h4_8_SdhB	7_SdhB	4_dsRNA	0
ASV121	Bacteria	Actinobacteriota	Actinobacteria	Micrococcales	Micrococcaceae			bacteria_SW_e4_2_No_treatment	1_NT	1_NT	0
ASV121	Bacteria	Actinobacteriota	Actinobacteria	Micrococcales	Micrococcaceae			bacteria_SW_e1_2_No_treatment	1_NT	1_NT	0
ASV121	Bacteria	Actinobacteriota	Actinobacteria	Micrococcales	Micrococcaceae			bacteria_SW_f8_3_Non_specific_Fg	4_NSP_Fg	3_dsRNA_Fg	0
ASV121	Bacteria	Actinobacteriota	Actinobacteria	Micrococcales	Micrococcaceae			bacteria_SW_h5_7_SdhB_Fg	8_SdhB_Fg	3_dsRNA_Fg	0
ASV121	Bacteria	Actinobacteriota	Actinobacteria	Micrococcales	Micrococcaceae			bacteria_SW_f4_4_Non_specific	3_NSP	4_dsRNA	0
ASV121	Bacteria	Actinobacteriota	Actinobacteria	Micrococcales	Micrococcaceae			bacteria_SW_f7_3_Non_specific_Fg	4_NSP_Fg	3_dsRNA_Fg	0
ASV121	Bacteria	Actinobacteriota	Actinobacteria	Micrococcales	Micrococcaceae			bacteria_SW_h1_8_SdhB	7_SdhB	4_dsRNA	0
ASV121	Bacteria	Actinobacteriota	Actinobacteria	Micrococcales	Micrococcaceae			bacteria_SW_h3_8_SdhB	7_SdhB	4_dsRNA	0
ASV121	Bacteria	Actinobacteriota	Actinobacteria	Micrococcales	Micrococcaceae			bacteria_SW_h2_8_SdhB	7_SdhB	4_dsRNA	0
ASV121	Bacteria	Actinobacteriota	Actinobacteria	Micrococcales	Micrococcaceae			bacteria_SW_e7_1_No_treatment_Fg	2_NT_Fg	2_NT_Fg	0
ASV121	Bacteria	Actinobacteriota	Actinobacteria	Micrococcales	Micrococcaceae			bacteria_SW_g8_5_Cyp51_Fg	6_Cyp51_Fg	3_dsRNA_Fg	0
ASV121	Bacteria	Actinobacteriota	Actinobacteria	Micrococcales	Micrococcaceae			bacteria_SW_e3_2_No_treatment	1_NT	1_NT	0
ASV121	Bacteria	Actinobacteriota	Actinobacteria	Micrococcales	Micrococcaceae			bacteria_SW_g2_6_Cyp51	5_Cyp51	4_dsRNA	0
ASV121	Bacteria	Actinobacteriota	Actinobacteria	Micrococcales	Micrococcaceae			bacteria_SW_e2_2_No_treatment	1_NT	1_NT	0
ASV121	Bacteria	Actinobacteriota	Actinobacteria	Micrococcales	Micrococcaceae			bacteria_SW_h6_7_SdhB_Fg	8_SdhB_Fg	3_dsRNA_Fg	0
ASV122	Bacteria	Firmicutes	Bacilli	Lactobacillales	Streptococcaceae	Streptococcus		bacteria_SW_e8_1_No_treatment_Fg	2_NT_Fg	2_NT_Fg	2.10526
ASV122	Bacteria	Firmicutes	Bacilli	Lactobacillales	Streptococcaceae	Streptococcus		bacteria_SW_f6_3_Non_specific_Fg	4_NSP_Fg	3_dsRNA_Fg	0.210526
ASV122	Bacteria	Firmicutes	Bacilli	Lactobacillales	Streptococcaceae	Streptococcus		bacteria_SW_f3_4_Non_specific	3_NSP	4_dsRNA	0.210526
ASV122	Bacteria	Firmicutes	Bacilli	Lactobacillales	Streptococcaceae	Streptococcus		bacteria_SW_g6_5_Cyp51_Fg	6_Cyp51_Fg	3_dsRNA_Fg	0
ASV122	Bacteria	Firmicutes	Bacilli	Lactobacillales	Streptococcaceae	Streptococcus		bacteria_SW_g4_6_Cyp51	5_Cyp51	4_dsRNA	0
ASV122	Bacteria	Firmicutes	Bacilli	Lactobacillales	Streptococcaceae	Streptococcus		bacteria_SW_h6_7_SdhB_Fg	8_SdhB_Fg	3_dsRNA_Fg	0
ASV122	Bacteria	Firmicutes	Bacilli	Lactobacillales	Streptococcaceae	Streptococcus		bacteria_SW_g3_6_Cyp51	5_Cyp51	4_dsRNA	0
ASV122	Bacteria	Firmicutes	Bacilli	Lactobacillales	Streptococcaceae	Streptococcus		bacteria_SW_e1_2_No_treatment	1_NT	1_NT	0
ASV122	Bacteria	Firmicutes	Bacilli	Lactobacillales	Streptococcaceae	Streptococcus		bacteria_SW_g2_6_Cyp51	5_Cyp51	4_dsRNA	0
ASV122	Bacteria	Firmicutes	Bacilli	Lactobacillales	Streptococcaceae	Streptococcus		bacteria_SW_f1_4_Non_specific	3_NSP	4_dsRNA	0
ASV122	Bacteria	Firmicutes	Bacilli	Lactobacillales	Streptococcaceae	Streptococcus		bacteria_SW_e2_2_No_treatment	1_NT	1_NT	0
ASV122	Bacteria	Firmicutes	Bacilli	Lactobacillales	Streptococcaceae	Streptococcus		bacteria_SW_g5_5_Cyp51_Fg	6_Cyp51_Fg	3_dsRNA_Fg	0
ASV122	Bacteria	Firmicutes	Bacilli	Lactobacillales	Streptococcaceae	Streptococcus		bacteria_SW_e3_2_No_treatment	1_NT	1_NT	0
ASV122	Bacteria	Firmicutes	Bacilli	Lactobacillales	Streptococcaceae	Streptococcus		bacteria_SW_f4_4_Non_specific	3_NSP	4_dsRNA	0
ASV122	Bacteria	Firmicutes	Bacilli	Lactobacillales	Streptococcaceae	Streptococcus		bacteria_SW_e4_2_No_treatment	1_NT	1_NT	0
ASV122	Bacteria	Firmicutes	Bacilli	Lactobacillales	Streptococcaceae	Streptococcus		bacteria_SW_h7_7_SdhB_Fg	8_SdhB_Fg	3_dsRNA_Fg	0
ASV122	Bacteria	Firmicutes	Bacilli	Lactobacillales	Streptococcaceae	Streptococcus		bacteria_SW_f2_4_Non_specific	3_NSP	4_dsRNA	0
ASV122	Bacteria	Firmicutes	Bacilli	Lactobacillales	Streptococcaceae	Streptococcus		bacteria_SW_h2_8_SdhB	7_SdhB	4_dsRNA	0
ASV122	Bacteria	Firmicutes	Bacilli	Lactobacillales	Streptococcaceae	Streptococcus		bacteria_SW_h4_8_SdhB	7_SdhB	4_dsRNA	0
ASV122	Bacteria	Firmicutes	Bacilli	Lactobacillales	Streptococcaceae	Streptococcus		bacteria_SW_g7_5_Cyp51_Fg	6_Cyp51_Fg	3_dsRNA_Fg	0
ASV122	Bacteria	Firmicutes	Bacilli	Lactobacillales	Streptococcaceae	Streptococcus		bacteria_SW_h8_7_SdhB_Fg	8_SdhB_Fg	3_dsRNA_Fg	0
ASV122	Bacteria	Firmicutes	Bacilli	Lactobacillales	Streptococcaceae	Streptococcus		bacteria_SW_f7_3_Non_specific_Fg	4_NSP_Fg	3_dsRNA_Fg	0
ASV122	Bacteria	Firmicutes	Bacilli	Lactobacillales	Streptococcaceae	Streptococcus		bacteria_SW_h3_8_SdhB	7_SdhB	4_dsRNA	0
ASV122	Bacteria	Firmicutes	Bacilli	Lactobacillales	Streptococcaceae	Streptococcus		bacteria_SW_e7_1_No_treatment_Fg	2_NT_Fg	2_NT_Fg	0
ASV122	Bacteria	Firmicutes	Bacilli	Lactobacillales	Streptococcaceae	Streptococcus		bacteria_SW_f5_3_Non_specific_Fg	4_NSP_Fg	3_dsRNA_Fg	0
ASV122	Bacteria	Firmicutes	Bacilli	Lactobacillales	Streptococcaceae	Streptococcus		bacteria_SW_e5_1_No_treatment_Fg	2_NT_Fg	2_NT_Fg	0
ASV122	Bacteria	Firmicutes	Bacilli	Lactobacillales	Streptococcaceae	Streptococcus		bacteria_SW_e6_1_No_treatment_Fg	2_NT_Fg	2_NT_Fg	0
ASV122	Bacteria	Firmicutes	Bacilli	Lactobacillales	Streptococcaceae	Streptococcus		bacteria_SW_g1_6_Cyp51	5_Cyp51	4_dsRNA	0
ASV122	Bacteria	Firmicutes	Bacilli	Lactobacillales	Streptococcaceae	Streptococcus		bacteria_SW_f8_3_Non_specific_Fg	4_NSP_Fg	3_dsRNA_Fg	0
ASV122	Bacteria	Firmicutes	Bacilli	Lactobacillales	Streptococcaceae	Streptococcus		bacteria_SW_h1_8_SdhB	7_SdhB	4_dsRNA	0
ASV122	Bacteria	Firmicutes	Bacilli	Lactobacillales	Streptococcaceae	Streptococcus		bacteria_SW_h5_7_SdhB_Fg	8_SdhB_Fg	3_dsRNA_Fg	0
ASV122	Bacteria	Firmicutes	Bacilli	Lactobacillales	Streptococcaceae	Streptococcus		bacteria_SW_g8_5_Cyp51_Fg	6_Cyp51_Fg	3_dsRNA_Fg	0
ASV123	Bacteria	Proteobacteria	Gammaproteobacteria	Pseudomonadales	Moraxellaceae	Enhydrobacter		bacteria_SW_e4_2_No_treatment	1_NT	1_NT	2.94737
ASV123	Bacteria	Proteobacteria	Gammaproteobacteria	Pseudomonadales	Moraxellaceae	Enhydrobacter		bacteria_SW_h3_8_SdhB	7_SdhB	4_dsRNA	0.631579
ASV123	Bacteria	Proteobacteria	Gammaproteobacteria	Pseudomonadales	Moraxellaceae	Enhydrobacter		bacteria_SW_h6_7_SdhB_Fg	8_SdhB_Fg	3_dsRNA_Fg	0.210526
ASV123	Bacteria	Proteobacteria	Gammaproteobacteria	Pseudomonadales	Moraxellaceae	Enhydrobacter		bacteria_SW_f1_4_Non_specific	3_NSP	4_dsRNA	0
ASV123	Bacteria	Proteobacteria	Gammaproteobacteria	Pseudomonadales	Moraxellaceae	Enhydrobacter		bacteria_SW_f8_3_Non_specific_Fg	4_NSP_Fg	3_dsRNA_Fg	0
ASV123	Bacteria	Proteobacteria	Gammaproteobacteria	Pseudomonadales	Moraxellaceae	Enhydrobacter		bacteria_SW_h1_8_SdhB	7_SdhB	4_dsRNA	0
ASV123	Bacteria	Proteobacteria	Gammaproteobacteria	Pseudomonadales	Moraxellaceae	Enhydrobacter		bacteria_SW_e5_1_No_treatment_Fg	2_NT_Fg	2_NT_Fg	0
ASV123	Bacteria	Proteobacteria	Gammaproteobacteria	Pseudomonadales	Moraxellaceae	Enhydrobacter		bacteria_SW_f2_4_Non_specific	3_NSP	4_dsRNA	0
ASV123	Bacteria	Proteobacteria	Gammaproteobacteria	Pseudomonadales	Moraxellaceae	Enhydrobacter		bacteria_SW_e1_2_No_treatment	1_NT	1_NT	0
ASV123	Bacteria	Proteobacteria	Gammaproteobacteria	Pseudomonadales	Moraxellaceae	Enhydrobacter		bacteria_SW_e6_1_No_treatment_Fg	2_NT_Fg	2_NT_Fg	0
ASV123	Bacteria	Proteobacteria	Gammaproteobacteria	Pseudomonadales	Moraxellaceae	Enhydrobacter		bacteria_SW_g6_5_Cyp51_Fg	6_Cyp51_Fg	3_dsRNA_Fg	0
ASV123	Bacteria	Proteobacteria	Gammaproteobacteria	Pseudomonadales	Moraxellaceae	Enhydrobacter		bacteria_SW_g8_5_Cyp51_Fg	6_Cyp51_Fg	3_dsRNA_Fg	0
ASV123	Bacteria	Proteobacteria	Gammaproteobacteria	Pseudomonadales	Moraxellaceae	Enhydrobacter		bacteria_SW_h2_8_SdhB	7_SdhB	4_dsRNA	0
ASV123	Bacteria	Proteobacteria	Gammaproteobacteria	Pseudomonadales	Moraxellaceae	Enhydrobacter		bacteria_SW_f5_3_Non_specific_Fg	4_NSP_Fg	3_dsRNA_Fg	0
ASV123	Bacteria	Proteobacteria	Gammaproteobacteria	Pseudomonadales	Moraxellaceae	Enhydrobacter		bacteria_SW_h7_7_SdhB_Fg	8_SdhB_Fg	3_dsRNA_Fg	0
ASV123	Bacteria	Proteobacteria	Gammaproteobacteria	Pseudomonadales	Moraxellaceae	Enhydrobacter		bacteria_SW_g3_6_Cyp51	5_Cyp51	4_dsRNA	0
ASV123	Bacteria	Proteobacteria	Gammaproteobacteria	Pseudomonadales	Moraxellaceae	Enhydrobacter		bacteria_SW_h8_7_SdhB_Fg	8_SdhB_Fg	3_dsRNA_Fg	0
ASV123	Bacteria	Proteobacteria	Gammaproteobacteria	Pseudomonadales	Moraxellaceae	Enhydrobacter		bacteria_SW_e8_1_No_treatment_Fg	2_NT_Fg	2_NT_Fg	0
ASV123	Bacteria	Proteobacteria	Gammaproteobacteria	Pseudomonadales	Moraxellaceae	Enhydrobacter		bacteria_SW_f4_4_Non_specific	3_NSP	4_dsRNA	0
ASV123	Bacteria	Proteobacteria	Gammaproteobacteria	Pseudomonadales	Moraxellaceae	Enhydrobacter		bacteria_SW_g4_6_Cyp51	5_Cyp51	4_dsRNA	0
ASV123	Bacteria	Proteobacteria	Gammaproteobacteria	Pseudomonadales	Moraxellaceae	Enhydrobacter		bacteria_SW_e3_2_No_treatment	1_NT	1_NT	0
ASV123	Bacteria	Proteobacteria	Gammaproteobacteria	Pseudomonadales	Moraxellaceae	Enhydrobacter		bacteria_SW_g1_6_Cyp51	5_Cyp51	4_dsRNA	0
ASV123	Bacteria	Proteobacteria	Gammaproteobacteria	Pseudomonadales	Moraxellaceae	Enhydrobacter		bacteria_SW_f7_3_Non_specific_Fg	4_NSP_Fg	3_dsRNA_Fg	0
ASV123	Bacteria	Proteobacteria	Gammaproteobacteria	Pseudomonadales	Moraxellaceae	Enhydrobacter		bacteria_SW_g7_5_Cyp51_Fg	6_Cyp51_Fg	3_dsRNA_Fg	0
ASV123	Bacteria	Proteobacteria	Gammaproteobacteria	Pseudomonadales	Moraxellaceae	Enhydrobacter		bacteria_SW_e2_2_No_treatment	1_NT	1_NT	0
ASV123	Bacteria	Proteobacteria	Gammaproteobacteria	Pseudomonadales	Moraxellaceae	Enhydrobacter		bacteria_SW_g5_5_Cyp51_Fg	6_Cyp51_Fg	3_dsRNA_Fg	0
ASV123	Bacteria	Proteobacteria	Gammaproteobacteria	Pseudomonadales	Moraxellaceae	Enhydrobacter		bacteria_SW_f6_3_Non_specific_Fg	4_NSP_Fg	3_dsRNA_Fg	0
ASV123	Bacteria	Proteobacteria	Gammaproteobacteria	Pseudomonadales	Moraxellaceae	Enhydrobacter		bacteria_SW_h4_8_SdhB	7_SdhB	4_dsRNA	0
ASV123	Bacteria	Proteobacteria	Gammaproteobacteria	Pseudomonadales	Moraxellaceae	Enhydrobacter		bacteria_SW_e7_1_No_treatment_Fg	2_NT_Fg	2_NT_Fg	0
ASV123	Bacteria	Proteobacteria	Gammaproteobacteria	Pseudomonadales	Moraxellaceae	Enhydrobacter		bacteria_SW_g2_6_Cyp51	5_Cyp51	4_dsRNA	0
ASV123	Bacteria	Proteobacteria	Gammaproteobacteria	Pseudomonadales	Moraxellaceae	Enhydrobacter		bacteria_SW_h5_7_SdhB_Fg	8_SdhB_Fg	3_dsRNA_Fg	0
ASV123	Bacteria	Proteobacteria	Gammaproteobacteria	Pseudomonadales	Moraxellaceae	Enhydrobacter		bacteria_SW_f3_4_Non_specific	3_NSP	4_dsRNA	0
ASV124	Bacteria	Proteobacteria	Alphaproteobacteria	Caulobacterales	Caulobacteraceae	Asticcacaulis	uncultured_bacterium	bacteria_SW_h6_7_SdhB_Fg	8_SdhB_Fg	3_dsRNA_Fg	0.631579
ASV124	Bacteria	Proteobacteria	Alphaproteobacteria	Caulobacterales	Caulobacteraceae	Asticcacaulis	uncultured_bacterium	bacteria_SW_g1_6_Cyp51	5_Cyp51	4_dsRNA	0.421053
ASV124	Bacteria	Proteobacteria	Alphaproteobacteria	Caulobacterales	Caulobacteraceae	Asticcacaulis	uncultured_bacterium	bacteria_SW_e5_1_No_treatment_Fg	2_NT_Fg	2_NT_Fg	0.421053
ASV124	Bacteria	Proteobacteria	Alphaproteobacteria	Caulobacterales	Caulobacteraceae	Asticcacaulis	uncultured_bacterium	bacteria_SW_e2_2_No_treatment	1_NT	1_NT	0
ASV124	Bacteria	Proteobacteria	Alphaproteobacteria	Caulobacterales	Caulobacteraceae	Asticcacaulis	uncultured_bacterium	bacteria_SW_h3_8_SdhB	7_SdhB	4_dsRNA	0
ASV124	Bacteria	Proteobacteria	Alphaproteobacteria	Caulobacterales	Caulobacteraceae	Asticcacaulis	uncultured_bacterium	bacteria_SW_h2_8_SdhB	7_SdhB	4_dsRNA	0
ASV124	Bacteria	Proteobacteria	Alphaproteobacteria	Caulobacterales	Caulobacteraceae	Asticcacaulis	uncultured_bacterium	bacteria_SW_f8_3_Non_specific_Fg	4_NSP_Fg	3_dsRNA_Fg	0
ASV124	Bacteria	Proteobacteria	Alphaproteobacteria	Caulobacterales	Caulobacteraceae	Asticcacaulis	uncultured_bacterium	bacteria_SW_h8_7_SdhB_Fg	8_SdhB_Fg	3_dsRNA_Fg	0
ASV124	Bacteria	Proteobacteria	Alphaproteobacteria	Caulobacterales	Caulobacteraceae	Asticcacaulis	uncultured_bacterium	bacteria_SW_f4_4_Non_specific	3_NSP	4_dsRNA	0
ASV124	Bacteria	Proteobacteria	Alphaproteobacteria	Caulobacterales	Caulobacteraceae	Asticcacaulis	uncultured_bacterium	bacteria_SW_h1_8_SdhB	7_SdhB	4_dsRNA	0
ASV124	Bacteria	Proteobacteria	Alphaproteobacteria	Caulobacterales	Caulobacteraceae	Asticcacaulis	uncultured_bacterium	bacteria_SW_g5_5_Cyp51_Fg	6_Cyp51_Fg	3_dsRNA_Fg	0
ASV124	Bacteria	Proteobacteria	Alphaproteobacteria	Caulobacterales	Caulobacteraceae	Asticcacaulis	uncultured_bacterium	bacteria_SW_f7_3_Non_specific_Fg	4_NSP_Fg	3_dsRNA_Fg	0
ASV124	Bacteria	Proteobacteria	Alphaproteobacteria	Caulobacterales	Caulobacteraceae	Asticcacaulis	uncultured_bacterium	bacteria_SW_h5_7_SdhB_Fg	8_SdhB_Fg	3_dsRNA_Fg	0
ASV124	Bacteria	Proteobacteria	Alphaproteobacteria	Caulobacterales	Caulobacteraceae	Asticcacaulis	uncultured_bacterium	bacteria_SW_g4_6_Cyp51	5_Cyp51	4_dsRNA	0
ASV124	Bacteria	Proteobacteria	Alphaproteobacteria	Caulobacterales	Caulobacteraceae	Asticcacaulis	uncultured_bacterium	bacteria_SW_e1_2_No_treatment	1_NT	1_NT	0
ASV124	Bacteria	Proteobacteria	Alphaproteobacteria	Caulobacterales	Caulobacteraceae	Asticcacaulis	uncultured_bacterium	bacteria_SW_g8_5_Cyp51_Fg	6_Cyp51_Fg	3_dsRNA_Fg	0
ASV124	Bacteria	Proteobacteria	Alphaproteobacteria	Caulobacterales	Caulobacteraceae	Asticcacaulis	uncultured_bacterium	bacteria_SW_e3_2_No_treatment	1_NT	1_NT	0
ASV124	Bacteria	Proteobacteria	Alphaproteobacteria	Caulobacterales	Caulobacteraceae	Asticcacaulis	uncultured_bacterium	bacteria_SW_e4_2_No_treatment	1_NT	1_NT	0
ASV124	Bacteria	Proteobacteria	Alphaproteobacteria	Caulobacterales	Caulobacteraceae	Asticcacaulis	uncultured_bacterium	bacteria_SW_f6_3_Non_specific_Fg	4_NSP_Fg	3_dsRNA_Fg	0
ASV124	Bacteria	Proteobacteria	Alphaproteobacteria	Caulobacterales	Caulobacteraceae	Asticcacaulis	uncultured_bacterium	bacteria_SW_g3_6_Cyp51	5_Cyp51	4_dsRNA	0
ASV124	Bacteria	Proteobacteria	Alphaproteobacteria	Caulobacterales	Caulobacteraceae	Asticcacaulis	uncultured_bacterium	bacteria_SW_g7_5_Cyp51_Fg	6_Cyp51_Fg	3_dsRNA_Fg	0
ASV124	Bacteria	Proteobacteria	Alphaproteobacteria	Caulobacterales	Caulobacteraceae	Asticcacaulis	uncultured_bacterium	bacteria_SW_f3_4_Non_specific	3_NSP	4_dsRNA	0
ASV124	Bacteria	Proteobacteria	Alphaproteobacteria	Caulobacterales	Caulobacteraceae	Asticcacaulis	uncultured_bacterium	bacteria_SW_h7_7_SdhB_Fg	8_SdhB_Fg	3_dsRNA_Fg	0
ASV124	Bacteria	Proteobacteria	Alphaproteobacteria	Caulobacterales	Caulobacteraceae	Asticcacaulis	uncultured_bacterium	bacteria_SW_e7_1_No_treatment_Fg	2_NT_Fg	2_NT_Fg	0
ASV124	Bacteria	Proteobacteria	Alphaproteobacteria	Caulobacterales	Caulobacteraceae	Asticcacaulis	uncultured_bacterium	bacteria_SW_f1_4_Non_specific	3_NSP	4_dsRNA	0
ASV124	Bacteria	Proteobacteria	Alphaproteobacteria	Caulobacterales	Caulobacteraceae	Asticcacaulis	uncultured_bacterium	bacteria_SW_g6_5_Cyp51_Fg	6_Cyp51_Fg	3_dsRNA_Fg	0
ASV124	Bacteria	Proteobacteria	Alphaproteobacteria	Caulobacterales	Caulobacteraceae	Asticcacaulis	uncultured_bacterium	bacteria_SW_e8_1_No_treatment_Fg	2_NT_Fg	2_NT_Fg	0
ASV124	Bacteria	Proteobacteria	Alphaproteobacteria	Caulobacterales	Caulobacteraceae	Asticcacaulis	uncultured_bacterium	bacteria_SW_f5_3_Non_specific_Fg	4_NSP_Fg	3_dsRNA_Fg	0
ASV124	Bacteria	Proteobacteria	Alphaproteobacteria	Caulobacterales	Caulobacteraceae	Asticcacaulis	uncultured_bacterium	bacteria_SW_g2_6_Cyp51	5_Cyp51	4_dsRNA	0
ASV124	Bacteria	Proteobacteria	Alphaproteobacteria	Caulobacterales	Caulobacteraceae	Asticcacaulis	uncultured_bacterium	bacteria_SW_e6_1_No_treatment_Fg	2_NT_Fg	2_NT_Fg	0
ASV124	Bacteria	Proteobacteria	Alphaproteobacteria	Caulobacterales	Caulobacteraceae	Asticcacaulis	uncultured_bacterium	bacteria_SW_f2_4_Non_specific	3_NSP	4_dsRNA	0
ASV124	Bacteria	Proteobacteria	Alphaproteobacteria	Caulobacterales	Caulobacteraceae	Asticcacaulis	uncultured_bacterium	bacteria_SW_h4_8_SdhB	7_SdhB	4_dsRNA	0
ASV125	Bacteria	Proteobacteria	Alphaproteobacteria	Rhodobacterales	Rhodobacteraceae	Rubellimicrobium	uncultured_bacterium	bacteria_SW_f4_4_Non_specific	3_NSP	4_dsRNA	2.31579
ASV125	Bacteria	Proteobacteria	Alphaproteobacteria	Rhodobacterales	Rhodobacteraceae	Rubellimicrobium	uncultured_bacterium	bacteria_SW_f7_3_Non_specific_Fg	4_NSP_Fg	3_dsRNA_Fg	0.842105
ASV125	Bacteria	Proteobacteria	Alphaproteobacteria	Rhodobacterales	Rhodobacteraceae	Rubellimicrobium	uncultured_bacterium	bacteria_SW_f8_3_Non_specific_Fg	4_NSP_Fg	3_dsRNA_Fg	0.842105
ASV125	Bacteria	Proteobacteria	Alphaproteobacteria	Rhodobacterales	Rhodobacteraceae	Rubellimicrobium	uncultured_bacterium	bacteria_SW_g3_6_Cyp51	5_Cyp51	4_dsRNA	0.210526
ASV125	Bacteria	Proteobacteria	Alphaproteobacteria	Rhodobacterales	Rhodobacteraceae	Rubellimicrobium	uncultured_bacterium	bacteria_SW_h6_7_SdhB_Fg	8_SdhB_Fg	3_dsRNA_Fg	0
ASV125	Bacteria	Proteobacteria	Alphaproteobacteria	Rhodobacterales	Rhodobacteraceae	Rubellimicrobium	uncultured_bacterium	bacteria_SW_e7_1_No_treatment_Fg	2_NT_Fg	2_NT_Fg	0
ASV125	Bacteria	Proteobacteria	Alphaproteobacteria	Rhodobacterales	Rhodobacteraceae	Rubellimicrobium	uncultured_bacterium	bacteria_SW_f6_3_Non_specific_Fg	4_NSP_Fg	3_dsRNA_Fg	0
ASV125	Bacteria	Proteobacteria	Alphaproteobacteria	Rhodobacterales	Rhodobacteraceae	Rubellimicrobium	uncultured_bacterium	bacteria_SW_e4_2_No_treatment	1_NT	1_NT	0
ASV125	Bacteria	Proteobacteria	Alphaproteobacteria	Rhodobacterales	Rhodobacteraceae	Rubellimicrobium	uncultured_bacterium	bacteria_SW_e8_1_No_treatment_Fg	2_NT_Fg	2_NT_Fg	0
ASV125	Bacteria	Proteobacteria	Alphaproteobacteria	Rhodobacterales	Rhodobacteraceae	Rubellimicrobium	uncultured_bacterium	bacteria_SW_h3_8_SdhB	7_SdhB	4_dsRNA	0
ASV125	Bacteria	Proteobacteria	Alphaproteobacteria	Rhodobacterales	Rhodobacteraceae	Rubellimicrobium	uncultured_bacterium	bacteria_SW_h2_8_SdhB	7_SdhB	4_dsRNA	0
ASV125	Bacteria	Proteobacteria	Alphaproteobacteria	Rhodobacterales	Rhodobacteraceae	Rubellimicrobium	uncultured_bacterium	bacteria_SW_h7_7_SdhB_Fg	8_SdhB_Fg	3_dsRNA_Fg	0
ASV125	Bacteria	Proteobacteria	Alphaproteobacteria	Rhodobacterales	Rhodobacteraceae	Rubellimicrobium	uncultured_bacterium	bacteria_SW_e3_2_No_treatment	1_NT	1_NT	0
ASV125	Bacteria	Proteobacteria	Alphaproteobacteria	Rhodobacterales	Rhodobacteraceae	Rubellimicrobium	uncultured_bacterium	bacteria_SW_e1_2_No_treatment	1_NT	1_NT	0
ASV125	Bacteria	Proteobacteria	Alphaproteobacteria	Rhodobacterales	Rhodobacteraceae	Rubellimicrobium	uncultured_bacterium	bacteria_SW_h8_7_SdhB_Fg	8_SdhB_Fg	3_dsRNA_Fg	0
ASV125	Bacteria	Proteobacteria	Alphaproteobacteria	Rhodobacterales	Rhodobacteraceae	Rubellimicrobium	uncultured_bacterium	bacteria_SW_g6_5_Cyp51_Fg	6_Cyp51_Fg	3_dsRNA_Fg	0
ASV125	Bacteria	Proteobacteria	Alphaproteobacteria	Rhodobacterales	Rhodobacteraceae	Rubellimicrobium	uncultured_bacterium	bacteria_SW_g4_6_Cyp51	5_Cyp51	4_dsRNA	0
ASV125	Bacteria	Proteobacteria	Alphaproteobacteria	Rhodobacterales	Rhodobacteraceae	Rubellimicrobium	uncultured_bacterium	bacteria_SW_g2_6_Cyp51	5_Cyp51	4_dsRNA	0
ASV125	Bacteria	Proteobacteria	Alphaproteobacteria	Rhodobacterales	Rhodobacteraceae	Rubellimicrobium	uncultured_bacterium	bacteria_SW_e5_1_No_treatment_Fg	2_NT_Fg	2_NT_Fg	0
ASV125	Bacteria	Proteobacteria	Alphaproteobacteria	Rhodobacterales	Rhodobacteraceae	Rubellimicrobium	uncultured_bacterium	bacteria_SW_g8_5_Cyp51_Fg	6_Cyp51_Fg	3_dsRNA_Fg	0
ASV125	Bacteria	Proteobacteria	Alphaproteobacteria	Rhodobacterales	Rhodobacteraceae	Rubellimicrobium	uncultured_bacterium	bacteria_SW_g7_5_Cyp51_Fg	6_Cyp51_Fg	3_dsRNA_Fg	0
ASV125	Bacteria	Proteobacteria	Alphaproteobacteria	Rhodobacterales	Rhodobacteraceae	Rubellimicrobium	uncultured_bacterium	bacteria_SW_f5_3_Non_specific_Fg	4_NSP_Fg	3_dsRNA_Fg	0
ASV125	Bacteria	Proteobacteria	Alphaproteobacteria	Rhodobacterales	Rhodobacteraceae	Rubellimicrobium	uncultured_bacterium	bacteria_SW_h4_8_SdhB	7_SdhB	4_dsRNA	0
ASV125	Bacteria	Proteobacteria	Alphaproteobacteria	Rhodobacterales	Rhodobacteraceae	Rubellimicrobium	uncultured_bacterium	bacteria_SW_e2_2_No_treatment	1_NT	1_NT	0
ASV125	Bacteria	Proteobacteria	Alphaproteobacteria	Rhodobacterales	Rhodobacteraceae	Rubellimicrobium	uncultured_bacterium	bacteria_SW_h5_7_SdhB_Fg	8_SdhB_Fg	3_dsRNA_Fg	0
ASV125	Bacteria	Proteobacteria	Alphaproteobacteria	Rhodobacterales	Rhodobacteraceae	Rubellimicrobium	uncultured_bacterium	bacteria_SW_e6_1_No_treatment_Fg	2_NT_Fg	2_NT_Fg	0
ASV125	Bacteria	Proteobacteria	Alphaproteobacteria	Rhodobacterales	Rhodobacteraceae	Rubellimicrobium	uncultured_bacterium	bacteria_SW_h1_8_SdhB	7_SdhB	4_dsRNA	0
ASV125	Bacteria	Proteobacteria	Alphaproteobacteria	Rhodobacterales	Rhodobacteraceae	Rubellimicrobium	uncultured_bacterium	bacteria_SW_g5_5_Cyp51_Fg	6_Cyp51_Fg	3_dsRNA_Fg	0
ASV125	Bacteria	Proteobacteria	Alphaproteobacteria	Rhodobacterales	Rhodobacteraceae	Rubellimicrobium	uncultured_bacterium	bacteria_SW_f1_4_Non_specific	3_NSP	4_dsRNA	0
ASV125	Bacteria	Proteobacteria	Alphaproteobacteria	Rhodobacterales	Rhodobacteraceae	Rubellimicrobium	uncultured_bacterium	bacteria_SW_f2_4_Non_specific	3_NSP	4_dsRNA	0
ASV125	Bacteria	Proteobacteria	Alphaproteobacteria	Rhodobacterales	Rhodobacteraceae	Rubellimicrobium	uncultured_bacterium	bacteria_SW_g1_6_Cyp51	5_Cyp51	4_dsRNA	0
ASV125	Bacteria	Proteobacteria	Alphaproteobacteria	Rhodobacterales	Rhodobacteraceae	Rubellimicrobium	uncultured_bacterium	bacteria_SW_f3_4_Non_specific	3_NSP	4_dsRNA	0
ASV126	Bacteria	Bacteroidota	Bacteroidia	Sphingobacteriales	Sphingobacteriaceae	Pedobacter		bacteria_SW_f7_3_Non_specific_Fg	4_NSP_Fg	3_dsRNA_Fg	1.89474
ASV126	Bacteria	Bacteroidota	Bacteroidia	Sphingobacteriales	Sphingobacteriaceae	Pedobacter		bacteria_SW_f1_4_Non_specific	3_NSP	4_dsRNA	1.68421
ASV126	Bacteria	Bacteroidota	Bacteroidia	Sphingobacteriales	Sphingobacteriaceae	Pedobacter		bacteria_SW_e5_1_No_treatment_Fg	2_NT_Fg	2_NT_Fg	0
ASV126	Bacteria	Bacteroidota	Bacteroidia	Sphingobacteriales	Sphingobacteriaceae	Pedobacter		bacteria_SW_g5_5_Cyp51_Fg	6_Cyp51_Fg	3_dsRNA_Fg	0
ASV126	Bacteria	Bacteroidota	Bacteroidia	Sphingobacteriales	Sphingobacteriaceae	Pedobacter		bacteria_SW_h2_8_SdhB	7_SdhB	4_dsRNA	0
ASV126	Bacteria	Bacteroidota	Bacteroidia	Sphingobacteriales	Sphingobacteriaceae	Pedobacter		bacteria_SW_e4_2_No_treatment	1_NT	1_NT	0
ASV126	Bacteria	Bacteroidota	Bacteroidia	Sphingobacteriales	Sphingobacteriaceae	Pedobacter		bacteria_SW_f8_3_Non_specific_Fg	4_NSP_Fg	3_dsRNA_Fg	0
ASV126	Bacteria	Bacteroidota	Bacteroidia	Sphingobacteriales	Sphingobacteriaceae	Pedobacter		bacteria_SW_g8_5_Cyp51_Fg	6_Cyp51_Fg	3_dsRNA_Fg	0
ASV126	Bacteria	Bacteroidota	Bacteroidia	Sphingobacteriales	Sphingobacteriaceae	Pedobacter		bacteria_SW_e8_1_No_treatment_Fg	2_NT_Fg	2_NT_Fg	0
ASV126	Bacteria	Bacteroidota	Bacteroidia	Sphingobacteriales	Sphingobacteriaceae	Pedobacter		bacteria_SW_h3_8_SdhB	7_SdhB	4_dsRNA	0
ASV126	Bacteria	Bacteroidota	Bacteroidia	Sphingobacteriales	Sphingobacteriaceae	Pedobacter		bacteria_SW_f3_4_Non_specific	3_NSP	4_dsRNA	0
ASV126	Bacteria	Bacteroidota	Bacteroidia	Sphingobacteriales	Sphingobacteriaceae	Pedobacter		bacteria_SW_e3_2_No_treatment	1_NT	1_NT	0
ASV126	Bacteria	Bacteroidota	Bacteroidia	Sphingobacteriales	Sphingobacteriaceae	Pedobacter		bacteria_SW_g7_5_Cyp51_Fg	6_Cyp51_Fg	3_dsRNA_Fg	0
ASV126	Bacteria	Bacteroidota	Bacteroidia	Sphingobacteriales	Sphingobacteriaceae	Pedobacter		bacteria_SW_h7_7_SdhB_Fg	8_SdhB_Fg	3_dsRNA_Fg	0
ASV126	Bacteria	Bacteroidota	Bacteroidia	Sphingobacteriales	Sphingobacteriaceae	Pedobacter		bacteria_SW_g4_6_Cyp51	5_Cyp51	4_dsRNA	0
ASV126	Bacteria	Bacteroidota	Bacteroidia	Sphingobacteriales	Sphingobacteriaceae	Pedobacter		bacteria_SW_e2_2_No_treatment	1_NT	1_NT	0
ASV126	Bacteria	Bacteroidota	Bacteroidia	Sphingobacteriales	Sphingobacteriaceae	Pedobacter		bacteria_SW_g6_5_Cyp51_Fg	6_Cyp51_Fg	3_dsRNA_Fg	0
ASV126	Bacteria	Bacteroidota	Bacteroidia	Sphingobacteriales	Sphingobacteriaceae	Pedobacter		bacteria_SW_f4_4_Non_specific	3_NSP	4_dsRNA	0
ASV126	Bacteria	Bacteroidota	Bacteroidia	Sphingobacteriales	Sphingobacteriaceae	Pedobacter		bacteria_SW_f6_3_Non_specific_Fg	4_NSP_Fg	3_dsRNA_Fg	0
ASV126	Bacteria	Bacteroidota	Bacteroidia	Sphingobacteriales	Sphingobacteriaceae	Pedobacter		bacteria_SW_h1_8_SdhB	7_SdhB	4_dsRNA	0
ASV126	Bacteria	Bacteroidota	Bacteroidia	Sphingobacteriales	Sphingobacteriaceae	Pedobacter		bacteria_SW_f2_4_Non_specific	3_NSP	4_dsRNA	0
ASV126	Bacteria	Bacteroidota	Bacteroidia	Sphingobacteriales	Sphingobacteriaceae	Pedobacter		bacteria_SW_h6_7_SdhB_Fg	8_SdhB_Fg	3_dsRNA_Fg	0
ASV126	Bacteria	Bacteroidota	Bacteroidia	Sphingobacteriales	Sphingobacteriaceae	Pedobacter		bacteria_SW_h5_7_SdhB_Fg	8_SdhB_Fg	3_dsRNA_Fg	0
ASV126	Bacteria	Bacteroidota	Bacteroidia	Sphingobacteriales	Sphingobacteriaceae	Pedobacter		bacteria_SW_f5_3_Non_specific_Fg	4_NSP_Fg	3_dsRNA_Fg	0
ASV126	Bacteria	Bacteroidota	Bacteroidia	Sphingobacteriales	Sphingobacteriaceae	Pedobacter		bacteria_SW_e6_1_No_treatment_Fg	2_NT_Fg	2_NT_Fg	0
ASV126	Bacteria	Bacteroidota	Bacteroidia	Sphingobacteriales	Sphingobacteriaceae	Pedobacter		bacteria_SW_g1_6_Cyp51	5_Cyp51	4_dsRNA	0
ASV126	Bacteria	Bacteroidota	Bacteroidia	Sphingobacteriales	Sphingobacteriaceae	Pedobacter		bacteria_SW_e7_1_No_treatment_Fg	2_NT_Fg	2_NT_Fg	0
ASV126	Bacteria	Bacteroidota	Bacteroidia	Sphingobacteriales	Sphingobacteriaceae	Pedobacter		bacteria_SW_e1_2_No_treatment	1_NT	1_NT	0
ASV126	Bacteria	Bacteroidota	Bacteroidia	Sphingobacteriales	Sphingobacteriaceae	Pedobacter		bacteria_SW_g3_6_Cyp51	5_Cyp51	4_dsRNA	0
ASV126	Bacteria	Bacteroidota	Bacteroidia	Sphingobacteriales	Sphingobacteriaceae	Pedobacter		bacteria_SW_h4_8_SdhB	7_SdhB	4_dsRNA	0
ASV126	Bacteria	Bacteroidota	Bacteroidia	Sphingobacteriales	Sphingobacteriaceae	Pedobacter		bacteria_SW_h8_7_SdhB_Fg	8_SdhB_Fg	3_dsRNA_Fg	0
ASV126	Bacteria	Bacteroidota	Bacteroidia	Sphingobacteriales	Sphingobacteriaceae	Pedobacter		bacteria_SW_g2_6_Cyp51	5_Cyp51	4_dsRNA	0
ASV127	Bacteria	Proteobacteria	Gammaproteobacteria	Enterobacterales				bacteria_SW_h8_7_SdhB_Fg	8_SdhB_Fg	3_dsRNA_Fg	0.631579
ASV127	Bacteria	Proteobacteria	Gammaproteobacteria	Enterobacterales				bacteria_SW_h6_7_SdhB_Fg	8_SdhB_Fg	3_dsRNA_Fg	0.210526
ASV127	Bacteria	Proteobacteria	Gammaproteobacteria	Enterobacterales				bacteria_SW_h2_8_SdhB	7_SdhB	4_dsRNA	0.210526
ASV127	Bacteria	Proteobacteria	Gammaproteobacteria	Enterobacterales				bacteria_SW_h7_7_SdhB_Fg	8_SdhB_Fg	3_dsRNA_Fg	0.210526
ASV127	Bacteria	Proteobacteria	Gammaproteobacteria	Enterobacterales				bacteria_SW_g7_5_Cyp51_Fg	6_Cyp51_Fg	3_dsRNA_Fg	0
ASV127	Bacteria	Proteobacteria	Gammaproteobacteria	Enterobacterales				bacteria_SW_f4_4_Non_specific	3_NSP	4_dsRNA	0
ASV127	Bacteria	Proteobacteria	Gammaproteobacteria	Enterobacterales				bacteria_SW_e2_2_No_treatment	1_NT	1_NT	0
ASV127	Bacteria	Proteobacteria	Gammaproteobacteria	Enterobacterales				bacteria_SW_f8_3_Non_specific_Fg	4_NSP_Fg	3_dsRNA_Fg	0
ASV127	Bacteria	Proteobacteria	Gammaproteobacteria	Enterobacterales				bacteria_SW_h4_8_SdhB	7_SdhB	4_dsRNA	0
ASV127	Bacteria	Proteobacteria	Gammaproteobacteria	Enterobacterales				bacteria_SW_g5_5_Cyp51_Fg	6_Cyp51_Fg	3_dsRNA_Fg	0
ASV127	Bacteria	Proteobacteria	Gammaproteobacteria	Enterobacterales				bacteria_SW_f1_4_Non_specific	3_NSP	4_dsRNA	0
ASV127	Bacteria	Proteobacteria	Gammaproteobacteria	Enterobacterales				bacteria_SW_e1_2_No_treatment	1_NT	1_NT	0
ASV127	Bacteria	Proteobacteria	Gammaproteobacteria	Enterobacterales				bacteria_SW_g8_5_Cyp51_Fg	6_Cyp51_Fg	3_dsRNA_Fg	0
ASV127	Bacteria	Proteobacteria	Gammaproteobacteria	Enterobacterales				bacteria_SW_g6_5_Cyp51_Fg	6_Cyp51_Fg	3_dsRNA_Fg	0
ASV127	Bacteria	Proteobacteria	Gammaproteobacteria	Enterobacterales				bacteria_SW_g2_6_Cyp51	5_Cyp51	4_dsRNA	0
ASV127	Bacteria	Proteobacteria	Gammaproteobacteria	Enterobacterales				bacteria_SW_h3_8_SdhB	7_SdhB	4_dsRNA	0
ASV127	Bacteria	Proteobacteria	Gammaproteobacteria	Enterobacterales				bacteria_SW_h1_8_SdhB	7_SdhB	4_dsRNA	0
ASV127	Bacteria	Proteobacteria	Gammaproteobacteria	Enterobacterales				bacteria_SW_g1_6_Cyp51	5_Cyp51	4_dsRNA	0
ASV127	Bacteria	Proteobacteria	Gammaproteobacteria	Enterobacterales				bacteria_SW_f7_3_Non_specific_Fg	4_NSP_Fg	3_dsRNA_Fg	0
ASV127	Bacteria	Proteobacteria	Gammaproteobacteria	Enterobacterales				bacteria_SW_g4_6_Cyp51	5_Cyp51	4_dsRNA	0
ASV127	Bacteria	Proteobacteria	Gammaproteobacteria	Enterobacterales				bacteria_SW_e7_1_No_treatment_Fg	2_NT_Fg	2_NT_Fg	0
ASV127	Bacteria	Proteobacteria	Gammaproteobacteria	Enterobacterales				bacteria_SW_g3_6_Cyp51	5_Cyp51	4_dsRNA	0
ASV127	Bacteria	Proteobacteria	Gammaproteobacteria	Enterobacterales				bacteria_SW_e5_1_No_treatment_Fg	2_NT_Fg	2_NT_Fg	0
ASV127	Bacteria	Proteobacteria	Gammaproteobacteria	Enterobacterales				bacteria_SW_f2_4_Non_specific	3_NSP	4_dsRNA	0
ASV127	Bacteria	Proteobacteria	Gammaproteobacteria	Enterobacterales				bacteria_SW_e6_1_No_treatment_Fg	2_NT_Fg	2_NT_Fg	0
ASV127	Bacteria	Proteobacteria	Gammaproteobacteria	Enterobacterales				bacteria_SW_f3_4_Non_specific	3_NSP	4_dsRNA	0
ASV127	Bacteria	Proteobacteria	Gammaproteobacteria	Enterobacterales				bacteria_SW_f6_3_Non_specific_Fg	4_NSP_Fg	3_dsRNA_Fg	0
ASV127	Bacteria	Proteobacteria	Gammaproteobacteria	Enterobacterales				bacteria_SW_e4_2_No_treatment	1_NT	1_NT	0
ASV127	Bacteria	Proteobacteria	Gammaproteobacteria	Enterobacterales				bacteria_SW_f5_3_Non_specific_Fg	4_NSP_Fg	3_dsRNA_Fg	0
ASV127	Bacteria	Proteobacteria	Gammaproteobacteria	Enterobacterales				bacteria_SW_h5_7_SdhB_Fg	8_SdhB_Fg	3_dsRNA_Fg	0
ASV127	Bacteria	Proteobacteria	Gammaproteobacteria	Enterobacterales				bacteria_SW_e3_2_No_treatment	1_NT	1_NT	0
ASV127	Bacteria	Proteobacteria	Gammaproteobacteria	Enterobacterales				bacteria_SW_e8_1_No_treatment_Fg	2_NT_Fg	2_NT_Fg	0
ASV129	Bacteria	Proteobacteria	Alphaproteobacteria	Rhizobiales	Rhizobiaceae			bacteria_SW_e5_1_No_treatment_Fg	2_NT_Fg	2_NT_Fg	3.36842
ASV129	Bacteria	Proteobacteria	Alphaproteobacteria	Rhizobiales	Rhizobiaceae			bacteria_SW_g1_6_Cyp51	5_Cyp51	4_dsRNA	0
ASV129	Bacteria	Proteobacteria	Alphaproteobacteria	Rhizobiales	Rhizobiaceae			bacteria_SW_e2_2_No_treatment	1_NT	1_NT	0
ASV129	Bacteria	Proteobacteria	Alphaproteobacteria	Rhizobiales	Rhizobiaceae			bacteria_SW_e8_1_No_treatment_Fg	2_NT_Fg	2_NT_Fg	0
ASV129	Bacteria	Proteobacteria	Alphaproteobacteria	Rhizobiales	Rhizobiaceae			bacteria_SW_e1_2_No_treatment	1_NT	1_NT	0
ASV129	Bacteria	Proteobacteria	Alphaproteobacteria	Rhizobiales	Rhizobiaceae			bacteria_SW_f1_4_Non_specific	3_NSP	4_dsRNA	0
ASV129	Bacteria	Proteobacteria	Alphaproteobacteria	Rhizobiales	Rhizobiaceae			bacteria_SW_f4_4_Non_specific	3_NSP	4_dsRNA	0
ASV129	Bacteria	Proteobacteria	Alphaproteobacteria	Rhizobiales	Rhizobiaceae			bacteria_SW_g8_5_Cyp51_Fg	6_Cyp51_Fg	3_dsRNA_Fg	0
ASV129	Bacteria	Proteobacteria	Alphaproteobacteria	Rhizobiales	Rhizobiaceae			bacteria_SW_h4_8_SdhB	7_SdhB	4_dsRNA	0
ASV129	Bacteria	Proteobacteria	Alphaproteobacteria	Rhizobiales	Rhizobiaceae			bacteria_SW_h1_8_SdhB	7_SdhB	4_dsRNA	0
ASV129	Bacteria	Proteobacteria	Alphaproteobacteria	Rhizobiales	Rhizobiaceae			bacteria_SW_h2_8_SdhB	7_SdhB	4_dsRNA	0
ASV129	Bacteria	Proteobacteria	Alphaproteobacteria	Rhizobiales	Rhizobiaceae			bacteria_SW_h7_7_SdhB_Fg	8_SdhB_Fg	3_dsRNA_Fg	0
ASV129	Bacteria	Proteobacteria	Alphaproteobacteria	Rhizobiales	Rhizobiaceae			bacteria_SW_g7_5_Cyp51_Fg	6_Cyp51_Fg	3_dsRNA_Fg	0
ASV129	Bacteria	Proteobacteria	Alphaproteobacteria	Rhizobiales	Rhizobiaceae			bacteria_SW_f8_3_Non_specific_Fg	4_NSP_Fg	3_dsRNA_Fg	0
ASV129	Bacteria	Proteobacteria	Alphaproteobacteria	Rhizobiales	Rhizobiaceae			bacteria_SW_f2_4_Non_specific	3_NSP	4_dsRNA	0
ASV129	Bacteria	Proteobacteria	Alphaproteobacteria	Rhizobiales	Rhizobiaceae			bacteria_SW_g3_6_Cyp51	5_Cyp51	4_dsRNA	0
ASV129	Bacteria	Proteobacteria	Alphaproteobacteria	Rhizobiales	Rhizobiaceae			bacteria_SW_h6_7_SdhB_Fg	8_SdhB_Fg	3_dsRNA_Fg	0
ASV129	Bacteria	Proteobacteria	Alphaproteobacteria	Rhizobiales	Rhizobiaceae			bacteria_SW_g2_6_Cyp51	5_Cyp51	4_dsRNA	0
ASV129	Bacteria	Proteobacteria	Alphaproteobacteria	Rhizobiales	Rhizobiaceae			bacteria_SW_e6_1_No_treatment_Fg	2_NT_Fg	2_NT_Fg	0
ASV129	Bacteria	Proteobacteria	Alphaproteobacteria	Rhizobiales	Rhizobiaceae			bacteria_SW_e4_2_No_treatment	1_NT	1_NT	0
ASV129	Bacteria	Proteobacteria	Alphaproteobacteria	Rhizobiales	Rhizobiaceae			bacteria_SW_e7_1_No_treatment_Fg	2_NT_Fg	2_NT_Fg	0
ASV129	Bacteria	Proteobacteria	Alphaproteobacteria	Rhizobiales	Rhizobiaceae			bacteria_SW_e3_2_No_treatment	1_NT	1_NT	0
ASV129	Bacteria	Proteobacteria	Alphaproteobacteria	Rhizobiales	Rhizobiaceae			bacteria_SW_h5_7_SdhB_Fg	8_SdhB_Fg	3_dsRNA_Fg	0
ASV129	Bacteria	Proteobacteria	Alphaproteobacteria	Rhizobiales	Rhizobiaceae			bacteria_SW_f6_3_Non_specific_Fg	4_NSP_Fg	3_dsRNA_Fg	0
ASV129	Bacteria	Proteobacteria	Alphaproteobacteria	Rhizobiales	Rhizobiaceae			bacteria_SW_g6_5_Cyp51_Fg	6_Cyp51_Fg	3_dsRNA_Fg	0
ASV129	Bacteria	Proteobacteria	Alphaproteobacteria	Rhizobiales	Rhizobiaceae			bacteria_SW_f5_3_Non_specific_Fg	4_NSP_Fg	3_dsRNA_Fg	0
ASV129	Bacteria	Proteobacteria	Alphaproteobacteria	Rhizobiales	Rhizobiaceae			bacteria_SW_h3_8_SdhB	7_SdhB	4_dsRNA	0
ASV129	Bacteria	Proteobacteria	Alphaproteobacteria	Rhizobiales	Rhizobiaceae			bacteria_SW_f7_3_Non_specific_Fg	4_NSP_Fg	3_dsRNA_Fg	0
ASV129	Bacteria	Proteobacteria	Alphaproteobacteria	Rhizobiales	Rhizobiaceae			bacteria_SW_h8_7_SdhB_Fg	8_SdhB_Fg	3_dsRNA_Fg	0
ASV129	Bacteria	Proteobacteria	Alphaproteobacteria	Rhizobiales	Rhizobiaceae			bacteria_SW_g5_5_Cyp51_Fg	6_Cyp51_Fg	3_dsRNA_Fg	0
ASV129	Bacteria	Proteobacteria	Alphaproteobacteria	Rhizobiales	Rhizobiaceae			bacteria_SW_f3_4_Non_specific	3_NSP	4_dsRNA	0
ASV129	Bacteria	Proteobacteria	Alphaproteobacteria	Rhizobiales	Rhizobiaceae			bacteria_SW_g4_6_Cyp51	5_Cyp51	4_dsRNA	0
ASV13	Bacteria	Proteobacteria	Gammaproteobacteria	Burkholderiales	Oxalobacteraceae	Massilia		bacteria_SW_e2_2_No_treatment	1_NT	1_NT	4.84211
ASV13	Bacteria	Proteobacteria	Gammaproteobacteria	Burkholderiales	Oxalobacteraceae	Massilia		bacteria_SW_f8_3_Non_specific_Fg	4_NSP_Fg	3_dsRNA_Fg	4.21053
ASV13	Bacteria	Proteobacteria	Gammaproteobacteria	Burkholderiales	Oxalobacteraceae	Massilia		bacteria_SW_f6_3_Non_specific_Fg	4_NSP_Fg	3_dsRNA_Fg	4.21053
ASV13	Bacteria	Proteobacteria	Gammaproteobacteria	Burkholderiales	Oxalobacteraceae	Massilia		bacteria_SW_h7_7_SdhB_Fg	8_SdhB_Fg	3_dsRNA_Fg	3.15789
ASV13	Bacteria	Proteobacteria	Gammaproteobacteria	Burkholderiales	Oxalobacteraceae	Massilia		bacteria_SW_h5_7_SdhB_Fg	8_SdhB_Fg	3_dsRNA_Fg	2.52632
ASV13	Bacteria	Proteobacteria	Gammaproteobacteria	Burkholderiales	Oxalobacteraceae	Massilia		bacteria_SW_h2_8_SdhB	7_SdhB	4_dsRNA	1.68421
ASV13	Bacteria	Proteobacteria	Gammaproteobacteria	Burkholderiales	Oxalobacteraceae	Massilia		bacteria_SW_h6_7_SdhB_Fg	8_SdhB_Fg	3_dsRNA_Fg	1.47368
ASV13	Bacteria	Proteobacteria	Gammaproteobacteria	Burkholderiales	Oxalobacteraceae	Massilia		bacteria_SW_h4_8_SdhB	7_SdhB	4_dsRNA	1.26316
ASV13	Bacteria	Proteobacteria	Gammaproteobacteria	Burkholderiales	Oxalobacteraceae	Massilia		bacteria_SW_f7_3_Non_specific_Fg	4_NSP_Fg	3_dsRNA_Fg	1.05263
ASV13	Bacteria	Proteobacteria	Gammaproteobacteria	Burkholderiales	Oxalobacteraceae	Massilia		bacteria_SW_f5_3_Non_specific_Fg	4_NSP_Fg	3_dsRNA_Fg	0.842105
ASV13	Bacteria	Proteobacteria	Gammaproteobacteria	Burkholderiales	Oxalobacteraceae	Massilia		bacteria_SW_h3_8_SdhB	7_SdhB	4_dsRNA	0.842105
ASV13	Bacteria	Proteobacteria	Gammaproteobacteria	Burkholderiales	Oxalobacteraceae	Massilia		bacteria_SW_f4_4_Non_specific	3_NSP	4_dsRNA	0.631579
ASV13	Bacteria	Proteobacteria	Gammaproteobacteria	Burkholderiales	Oxalobacteraceae	Massilia		bacteria_SW_h8_7_SdhB_Fg	8_SdhB_Fg	3_dsRNA_Fg	0.421053
ASV13	Bacteria	Proteobacteria	Gammaproteobacteria	Burkholderiales	Oxalobacteraceae	Massilia		bacteria_SW_h1_8_SdhB	7_SdhB	4_dsRNA	0.421053
ASV13	Bacteria	Proteobacteria	Gammaproteobacteria	Burkholderiales	Oxalobacteraceae	Massilia		bacteria_SW_f2_4_Non_specific	3_NSP	4_dsRNA	0.421053
ASV13	Bacteria	Proteobacteria	Gammaproteobacteria	Burkholderiales	Oxalobacteraceae	Massilia		bacteria_SW_g6_5_Cyp51_Fg	6_Cyp51_Fg	3_dsRNA_Fg	0
ASV13	Bacteria	Proteobacteria	Gammaproteobacteria	Burkholderiales	Oxalobacteraceae	Massilia		bacteria_SW_e6_1_No_treatment_Fg	2_NT_Fg	2_NT_Fg	0
ASV13	Bacteria	Proteobacteria	Gammaproteobacteria	Burkholderiales	Oxalobacteraceae	Massilia		bacteria_SW_g4_6_Cyp51	5_Cyp51	4_dsRNA	0
ASV13	Bacteria	Proteobacteria	Gammaproteobacteria	Burkholderiales	Oxalobacteraceae	Massilia		bacteria_SW_g3_6_Cyp51	5_Cyp51	4_dsRNA	0
ASV13	Bacteria	Proteobacteria	Gammaproteobacteria	Burkholderiales	Oxalobacteraceae	Massilia		bacteria_SW_e4_2_No_treatment	1_NT	1_NT	0
ASV13	Bacteria	Proteobacteria	Gammaproteobacteria	Burkholderiales	Oxalobacteraceae	Massilia		bacteria_SW_g7_5_Cyp51_Fg	6_Cyp51_Fg	3_dsRNA_Fg	0
ASV13	Bacteria	Proteobacteria	Gammaproteobacteria	Burkholderiales	Oxalobacteraceae	Massilia		bacteria_SW_f1_4_Non_specific	3_NSP	4_dsRNA	0
ASV13	Bacteria	Proteobacteria	Gammaproteobacteria	Burkholderiales	Oxalobacteraceae	Massilia		bacteria_SW_g8_5_Cyp51_Fg	6_Cyp51_Fg	3_dsRNA_Fg	0
ASV13	Bacteria	Proteobacteria	Gammaproteobacteria	Burkholderiales	Oxalobacteraceae	Massilia		bacteria_SW_g2_6_Cyp51	5_Cyp51	4_dsRNA	0
ASV13	Bacteria	Proteobacteria	Gammaproteobacteria	Burkholderiales	Oxalobacteraceae	Massilia		bacteria_SW_e7_1_No_treatment_Fg	2_NT_Fg	2_NT_Fg	0
ASV13	Bacteria	Proteobacteria	Gammaproteobacteria	Burkholderiales	Oxalobacteraceae	Massilia		bacteria_SW_g5_5_Cyp51_Fg	6_Cyp51_Fg	3_dsRNA_Fg	0
ASV13	Bacteria	Proteobacteria	Gammaproteobacteria	Burkholderiales	Oxalobacteraceae	Massilia		bacteria_SW_e1_2_No_treatment	1_NT	1_NT	0
ASV13	Bacteria	Proteobacteria	Gammaproteobacteria	Burkholderiales	Oxalobacteraceae	Massilia		bacteria_SW_g1_6_Cyp51	5_Cyp51	4_dsRNA	0
ASV13	Bacteria	Proteobacteria	Gammaproteobacteria	Burkholderiales	Oxalobacteraceae	Massilia		bacteria_SW_f3_4_Non_specific	3_NSP	4_dsRNA	0
ASV13	Bacteria	Proteobacteria	Gammaproteobacteria	Burkholderiales	Oxalobacteraceae	Massilia		bacteria_SW_e5_1_No_treatment_Fg	2_NT_Fg	2_NT_Fg	0
ASV13	Bacteria	Proteobacteria	Gammaproteobacteria	Burkholderiales	Oxalobacteraceae	Massilia		bacteria_SW_e3_2_No_treatment	1_NT	1_NT	0
ASV13	Bacteria	Proteobacteria	Gammaproteobacteria	Burkholderiales	Oxalobacteraceae	Massilia		bacteria_SW_e8_1_No_treatment_Fg	2_NT_Fg	2_NT_Fg	0
ASV130	Bacteria	Actinobacteriota	Actinobacteria	Corynebacteriales	Mycobacteriaceae	Mycobacterium		bacteria_SW_f3_4_Non_specific	3_NSP	4_dsRNA	0.421053
ASV130	Bacteria	Actinobacteriota	Actinobacteria	Corynebacteriales	Mycobacteriaceae	Mycobacterium		bacteria_SW_g1_6_Cyp51	5_Cyp51	4_dsRNA	0.421053
ASV130	Bacteria	Actinobacteriota	Actinobacteria	Corynebacteriales	Mycobacteriaceae	Mycobacterium		bacteria_SW_h4_8_SdhB	7_SdhB	4_dsRNA	0
ASV130	Bacteria	Actinobacteriota	Actinobacteria	Corynebacteriales	Mycobacteriaceae	Mycobacterium		bacteria_SW_g3_6_Cyp51	5_Cyp51	4_dsRNA	0
ASV130	Bacteria	Actinobacteriota	Actinobacteria	Corynebacteriales	Mycobacteriaceae	Mycobacterium		bacteria_SW_h1_8_SdhB	7_SdhB	4_dsRNA	0
ASV130	Bacteria	Actinobacteriota	Actinobacteria	Corynebacteriales	Mycobacteriaceae	Mycobacterium		bacteria_SW_g6_5_Cyp51_Fg	6_Cyp51_Fg	3_dsRNA_Fg	0
ASV130	Bacteria	Actinobacteriota	Actinobacteria	Corynebacteriales	Mycobacteriaceae	Mycobacterium		bacteria_SW_e2_2_No_treatment	1_NT	1_NT	0
ASV130	Bacteria	Actinobacteriota	Actinobacteria	Corynebacteriales	Mycobacteriaceae	Mycobacterium		bacteria_SW_g8_5_Cyp51_Fg	6_Cyp51_Fg	3_dsRNA_Fg	0
ASV130	Bacteria	Actinobacteriota	Actinobacteria	Corynebacteriales	Mycobacteriaceae	Mycobacterium		bacteria_SW_e4_2_No_treatment	1_NT	1_NT	0
ASV130	Bacteria	Actinobacteriota	Actinobacteria	Corynebacteriales	Mycobacteriaceae	Mycobacterium		bacteria_SW_g7_5_Cyp51_Fg	6_Cyp51_Fg	3_dsRNA_Fg	0
ASV130	Bacteria	Actinobacteriota	Actinobacteria	Corynebacteriales	Mycobacteriaceae	Mycobacterium		bacteria_SW_g4_6_Cyp51	5_Cyp51	4_dsRNA	0
ASV130	Bacteria	Actinobacteriota	Actinobacteria	Corynebacteriales	Mycobacteriaceae	Mycobacterium		bacteria_SW_e1_2_No_treatment	1_NT	1_NT	0
ASV130	Bacteria	Actinobacteriota	Actinobacteria	Corynebacteriales	Mycobacteriaceae	Mycobacterium		bacteria_SW_h2_8_SdhB	7_SdhB	4_dsRNA	0
ASV130	Bacteria	Actinobacteriota	Actinobacteria	Corynebacteriales	Mycobacteriaceae	Mycobacterium		bacteria_SW_e8_1_No_treatment_Fg	2_NT_Fg	2_NT_Fg	0
ASV130	Bacteria	Actinobacteriota	Actinobacteria	Corynebacteriales	Mycobacteriaceae	Mycobacterium		bacteria_SW_f2_4_Non_specific	3_NSP	4_dsRNA	0
ASV130	Bacteria	Actinobacteriota	Actinobacteria	Corynebacteriales	Mycobacteriaceae	Mycobacterium		bacteria_SW_g5_5_Cyp51_Fg	6_Cyp51_Fg	3_dsRNA_Fg	0
ASV130	Bacteria	Actinobacteriota	Actinobacteria	Corynebacteriales	Mycobacteriaceae	Mycobacterium		bacteria_SW_h5_7_SdhB_Fg	8_SdhB_Fg	3_dsRNA_Fg	0
ASV130	Bacteria	Actinobacteriota	Actinobacteria	Corynebacteriales	Mycobacteriaceae	Mycobacterium		bacteria_SW_e5_1_No_treatment_Fg	2_NT_Fg	2_NT_Fg	0
ASV130	Bacteria	Actinobacteriota	Actinobacteria	Corynebacteriales	Mycobacteriaceae	Mycobacterium		bacteria_SW_f5_3_Non_specific_Fg	4_NSP_Fg	3_dsRNA_Fg	0
ASV130	Bacteria	Actinobacteriota	Actinobacteria	Corynebacteriales	Mycobacteriaceae	Mycobacterium		bacteria_SW_g2_6_Cyp51	5_Cyp51	4_dsRNA	0
ASV130	Bacteria	Actinobacteriota	Actinobacteria	Corynebacteriales	Mycobacteriaceae	Mycobacterium		bacteria_SW_f1_4_Non_specific	3_NSP	4_dsRNA	0
ASV130	Bacteria	Actinobacteriota	Actinobacteria	Corynebacteriales	Mycobacteriaceae	Mycobacterium		bacteria_SW_f7_3_Non_specific_Fg	4_NSP_Fg	3_dsRNA_Fg	0
ASV130	Bacteria	Actinobacteriota	Actinobacteria	Corynebacteriales	Mycobacteriaceae	Mycobacterium		bacteria_SW_h7_7_SdhB_Fg	8_SdhB_Fg	3_dsRNA_Fg	0
ASV130	Bacteria	Actinobacteriota	Actinobacteria	Corynebacteriales	Mycobacteriaceae	Mycobacterium		bacteria_SW_h6_7_SdhB_Fg	8_SdhB_Fg	3_dsRNA_Fg	0
ASV130	Bacteria	Actinobacteriota	Actinobacteria	Corynebacteriales	Mycobacteriaceae	Mycobacterium		bacteria_SW_f4_4_Non_specific	3_NSP	4_dsRNA	0
ASV130	Bacteria	Actinobacteriota	Actinobacteria	Corynebacteriales	Mycobacteriaceae	Mycobacterium		bacteria_SW_e6_1_No_treatment_Fg	2_NT_Fg	2_NT_Fg	0
ASV130	Bacteria	Actinobacteriota	Actinobacteria	Corynebacteriales	Mycobacteriaceae	Mycobacterium		bacteria_SW_h3_8_SdhB	7_SdhB	4_dsRNA	0
ASV130	Bacteria	Actinobacteriota	Actinobacteria	Corynebacteriales	Mycobacteriaceae	Mycobacterium		bacteria_SW_e7_1_No_treatment_Fg	2_NT_Fg	2_NT_Fg	0
ASV130	Bacteria	Actinobacteriota	Actinobacteria	Corynebacteriales	Mycobacteriaceae	Mycobacterium		bacteria_SW_h8_7_SdhB_Fg	8_SdhB_Fg	3_dsRNA_Fg	0
ASV130	Bacteria	Actinobacteriota	Actinobacteria	Corynebacteriales	Mycobacteriaceae	Mycobacterium		bacteria_SW_f8_3_Non_specific_Fg	4_NSP_Fg	3_dsRNA_Fg	0
ASV130	Bacteria	Actinobacteriota	Actinobacteria	Corynebacteriales	Mycobacteriaceae	Mycobacterium		bacteria_SW_f6_3_Non_specific_Fg	4_NSP_Fg	3_dsRNA_Fg	0
ASV130	Bacteria	Actinobacteriota	Actinobacteria	Corynebacteriales	Mycobacteriaceae	Mycobacterium		bacteria_SW_e3_2_No_treatment	1_NT	1_NT	0
ASV131	Bacteria	Proteobacteria	Gammaproteobacteria	Pseudomonadales	Pseudomonadaceae	Pseudomonas		bacteria_SW_h4_8_SdhB	7_SdhB	4_dsRNA	0.842105
ASV131	Bacteria	Proteobacteria	Gammaproteobacteria	Pseudomonadales	Pseudomonadaceae	Pseudomonas		bacteria_SW_g4_6_Cyp51	5_Cyp51	4_dsRNA	0
ASV131	Bacteria	Proteobacteria	Gammaproteobacteria	Pseudomonadales	Pseudomonadaceae	Pseudomonas		bacteria_SW_h2_8_SdhB	7_SdhB	4_dsRNA	0
ASV131	Bacteria	Proteobacteria	Gammaproteobacteria	Pseudomonadales	Pseudomonadaceae	Pseudomonas		bacteria_SW_g6_5_Cyp51_Fg	6_Cyp51_Fg	3_dsRNA_Fg	0
ASV131	Bacteria	Proteobacteria	Gammaproteobacteria	Pseudomonadales	Pseudomonadaceae	Pseudomonas		bacteria_SW_f8_3_Non_specific_Fg	4_NSP_Fg	3_dsRNA_Fg	0
ASV131	Bacteria	Proteobacteria	Gammaproteobacteria	Pseudomonadales	Pseudomonadaceae	Pseudomonas		bacteria_SW_e3_2_No_treatment	1_NT	1_NT	0
ASV131	Bacteria	Proteobacteria	Gammaproteobacteria	Pseudomonadales	Pseudomonadaceae	Pseudomonas		bacteria_SW_e2_2_No_treatment	1_NT	1_NT	0
ASV131	Bacteria	Proteobacteria	Gammaproteobacteria	Pseudomonadales	Pseudomonadaceae	Pseudomonas		bacteria_SW_f7_3_Non_specific_Fg	4_NSP_Fg	3_dsRNA_Fg	0
ASV131	Bacteria	Proteobacteria	Gammaproteobacteria	Pseudomonadales	Pseudomonadaceae	Pseudomonas		bacteria_SW_h6_7_SdhB_Fg	8_SdhB_Fg	3_dsRNA_Fg	0
ASV131	Bacteria	Proteobacteria	Gammaproteobacteria	Pseudomonadales	Pseudomonadaceae	Pseudomonas		bacteria_SW_g7_5_Cyp51_Fg	6_Cyp51_Fg	3_dsRNA_Fg	0
ASV131	Bacteria	Proteobacteria	Gammaproteobacteria	Pseudomonadales	Pseudomonadaceae	Pseudomonas		bacteria_SW_f6_3_Non_specific_Fg	4_NSP_Fg	3_dsRNA_Fg	0
ASV131	Bacteria	Proteobacteria	Gammaproteobacteria	Pseudomonadales	Pseudomonadaceae	Pseudomonas		bacteria_SW_h7_7_SdhB_Fg	8_SdhB_Fg	3_dsRNA_Fg	0
ASV131	Bacteria	Proteobacteria	Gammaproteobacteria	Pseudomonadales	Pseudomonadaceae	Pseudomonas		bacteria_SW_e7_1_No_treatment_Fg	2_NT_Fg	2_NT_Fg	0
ASV131	Bacteria	Proteobacteria	Gammaproteobacteria	Pseudomonadales	Pseudomonadaceae	Pseudomonas		bacteria_SW_f1_4_Non_specific	3_NSP	4_dsRNA	0
ASV131	Bacteria	Proteobacteria	Gammaproteobacteria	Pseudomonadales	Pseudomonadaceae	Pseudomonas		bacteria_SW_g5_5_Cyp51_Fg	6_Cyp51_Fg	3_dsRNA_Fg	0
ASV131	Bacteria	Proteobacteria	Gammaproteobacteria	Pseudomonadales	Pseudomonadaceae	Pseudomonas		bacteria_SW_e8_1_No_treatment_Fg	2_NT_Fg	2_NT_Fg	0
ASV131	Bacteria	Proteobacteria	Gammaproteobacteria	Pseudomonadales	Pseudomonadaceae	Pseudomonas		bacteria_SW_e6_1_No_treatment_Fg	2_NT_Fg	2_NT_Fg	0
ASV131	Bacteria	Proteobacteria	Gammaproteobacteria	Pseudomonadales	Pseudomonadaceae	Pseudomonas		bacteria_SW_g8_5_Cyp51_Fg	6_Cyp51_Fg	3_dsRNA_Fg	0
ASV131	Bacteria	Proteobacteria	Gammaproteobacteria	Pseudomonadales	Pseudomonadaceae	Pseudomonas		bacteria_SW_h3_8_SdhB	7_SdhB	4_dsRNA	0
ASV131	Bacteria	Proteobacteria	Gammaproteobacteria	Pseudomonadales	Pseudomonadaceae	Pseudomonas		bacteria_SW_f3_4_Non_specific	3_NSP	4_dsRNA	0
ASV131	Bacteria	Proteobacteria	Gammaproteobacteria	Pseudomonadales	Pseudomonadaceae	Pseudomonas		bacteria_SW_g3_6_Cyp51	5_Cyp51	4_dsRNA	0
ASV131	Bacteria	Proteobacteria	Gammaproteobacteria	Pseudomonadales	Pseudomonadaceae	Pseudomonas		bacteria_SW_e5_1_No_treatment_Fg	2_NT_Fg	2_NT_Fg	0
ASV131	Bacteria	Proteobacteria	Gammaproteobacteria	Pseudomonadales	Pseudomonadaceae	Pseudomonas		bacteria_SW_e1_2_No_treatment	1_NT	1_NT	0
ASV131	Bacteria	Proteobacteria	Gammaproteobacteria	Pseudomonadales	Pseudomonadaceae	Pseudomonas		bacteria_SW_h1_8_SdhB	7_SdhB	4_dsRNA	0
ASV131	Bacteria	Proteobacteria	Gammaproteobacteria	Pseudomonadales	Pseudomonadaceae	Pseudomonas		bacteria_SW_f5_3_Non_specific_Fg	4_NSP_Fg	3_dsRNA_Fg	0
ASV131	Bacteria	Proteobacteria	Gammaproteobacteria	Pseudomonadales	Pseudomonadaceae	Pseudomonas		bacteria_SW_f4_4_Non_specific	3_NSP	4_dsRNA	0
ASV131	Bacteria	Proteobacteria	Gammaproteobacteria	Pseudomonadales	Pseudomonadaceae	Pseudomonas		bacteria_SW_h5_7_SdhB_Fg	8_SdhB_Fg	3_dsRNA_Fg	0
ASV131	Bacteria	Proteobacteria	Gammaproteobacteria	Pseudomonadales	Pseudomonadaceae	Pseudomonas		bacteria_SW_f2_4_Non_specific	3_NSP	4_dsRNA	0
ASV131	Bacteria	Proteobacteria	Gammaproteobacteria	Pseudomonadales	Pseudomonadaceae	Pseudomonas		bacteria_SW_e4_2_No_treatment	1_NT	1_NT	0
ASV131	Bacteria	Proteobacteria	Gammaproteobacteria	Pseudomonadales	Pseudomonadaceae	Pseudomonas		bacteria_SW_g1_6_Cyp51	5_Cyp51	4_dsRNA	0
ASV131	Bacteria	Proteobacteria	Gammaproteobacteria	Pseudomonadales	Pseudomonadaceae	Pseudomonas		bacteria_SW_g2_6_Cyp51	5_Cyp51	4_dsRNA	0
ASV131	Bacteria	Proteobacteria	Gammaproteobacteria	Pseudomonadales	Pseudomonadaceae	Pseudomonas		bacteria_SW_h8_7_SdhB_Fg	8_SdhB_Fg	3_dsRNA_Fg	0
ASV132	Bacteria	Proteobacteria	Gammaproteobacteria	Salinisphaerales	Solimonadaceae	Nevskia		bacteria_SW_e1_2_No_treatment	1_NT	1_NT	7.36842
ASV132	Bacteria	Proteobacteria	Gammaproteobacteria	Salinisphaerales	Solimonadaceae	Nevskia		bacteria_SW_e3_2_No_treatment	1_NT	1_NT	2.10526
ASV132	Bacteria	Proteobacteria	Gammaproteobacteria	Salinisphaerales	Solimonadaceae	Nevskia		bacteria_SW_h5_7_SdhB_Fg	8_SdhB_Fg	3_dsRNA_Fg	1.68421
ASV132	Bacteria	Proteobacteria	Gammaproteobacteria	Salinisphaerales	Solimonadaceae	Nevskia		bacteria_SW_g2_6_Cyp51	5_Cyp51	4_dsRNA	0
ASV132	Bacteria	Proteobacteria	Gammaproteobacteria	Salinisphaerales	Solimonadaceae	Nevskia		bacteria_SW_g7_5_Cyp51_Fg	6_Cyp51_Fg	3_dsRNA_Fg	0
ASV132	Bacteria	Proteobacteria	Gammaproteobacteria	Salinisphaerales	Solimonadaceae	Nevskia		bacteria_SW_g4_6_Cyp51	5_Cyp51	4_dsRNA	0
ASV132	Bacteria	Proteobacteria	Gammaproteobacteria	Salinisphaerales	Solimonadaceae	Nevskia		bacteria_SW_h4_8_SdhB	7_SdhB	4_dsRNA	0
ASV132	Bacteria	Proteobacteria	Gammaproteobacteria	Salinisphaerales	Solimonadaceae	Nevskia		bacteria_SW_f5_3_Non_specific_Fg	4_NSP_Fg	3_dsRNA_Fg	0
ASV132	Bacteria	Proteobacteria	Gammaproteobacteria	Salinisphaerales	Solimonadaceae	Nevskia		bacteria_SW_h8_7_SdhB_Fg	8_SdhB_Fg	3_dsRNA_Fg	0
ASV132	Bacteria	Proteobacteria	Gammaproteobacteria	Salinisphaerales	Solimonadaceae	Nevskia		bacteria_SW_g1_6_Cyp51	5_Cyp51	4_dsRNA	0
ASV132	Bacteria	Proteobacteria	Gammaproteobacteria	Salinisphaerales	Solimonadaceae	Nevskia		bacteria_SW_e4_2_No_treatment	1_NT	1_NT	0
ASV132	Bacteria	Proteobacteria	Gammaproteobacteria	Salinisphaerales	Solimonadaceae	Nevskia		bacteria_SW_f1_4_Non_specific	3_NSP	4_dsRNA	0
ASV132	Bacteria	Proteobacteria	Gammaproteobacteria	Salinisphaerales	Solimonadaceae	Nevskia		bacteria_SW_e5_1_No_treatment_Fg	2_NT_Fg	2_NT_Fg	0
ASV132	Bacteria	Proteobacteria	Gammaproteobacteria	Salinisphaerales	Solimonadaceae	Nevskia		bacteria_SW_g6_5_Cyp51_Fg	6_Cyp51_Fg	3_dsRNA_Fg	0
ASV132	Bacteria	Proteobacteria	Gammaproteobacteria	Salinisphaerales	Solimonadaceae	Nevskia		bacteria_SW_e8_1_No_treatment_Fg	2_NT_Fg	2_NT_Fg	0
ASV132	Bacteria	Proteobacteria	Gammaproteobacteria	Salinisphaerales	Solimonadaceae	Nevskia		bacteria_SW_e7_1_No_treatment_Fg	2_NT_Fg	2_NT_Fg	0
ASV132	Bacteria	Proteobacteria	Gammaproteobacteria	Salinisphaerales	Solimonadaceae	Nevskia		bacteria_SW_f7_3_Non_specific_Fg	4_NSP_Fg	3_dsRNA_Fg	0
ASV132	Bacteria	Proteobacteria	Gammaproteobacteria	Salinisphaerales	Solimonadaceae	Nevskia		bacteria_SW_f2_4_Non_specific	3_NSP	4_dsRNA	0
ASV132	Bacteria	Proteobacteria	Gammaproteobacteria	Salinisphaerales	Solimonadaceae	Nevskia		bacteria_SW_g3_6_Cyp51	5_Cyp51	4_dsRNA	0
ASV132	Bacteria	Proteobacteria	Gammaproteobacteria	Salinisphaerales	Solimonadaceae	Nevskia		bacteria_SW_g8_5_Cyp51_Fg	6_Cyp51_Fg	3_dsRNA_Fg	0
ASV132	Bacteria	Proteobacteria	Gammaproteobacteria	Salinisphaerales	Solimonadaceae	Nevskia		bacteria_SW_f4_4_Non_specific	3_NSP	4_dsRNA	0
ASV132	Bacteria	Proteobacteria	Gammaproteobacteria	Salinisphaerales	Solimonadaceae	Nevskia		bacteria_SW_f8_3_Non_specific_Fg	4_NSP_Fg	3_dsRNA_Fg	0
ASV132	Bacteria	Proteobacteria	Gammaproteobacteria	Salinisphaerales	Solimonadaceae	Nevskia		bacteria_SW_h2_8_SdhB	7_SdhB	4_dsRNA	0
ASV132	Bacteria	Proteobacteria	Gammaproteobacteria	Salinisphaerales	Solimonadaceae	Nevskia		bacteria_SW_h6_7_SdhB_Fg	8_SdhB_Fg	3_dsRNA_Fg	0
ASV132	Bacteria	Proteobacteria	Gammaproteobacteria	Salinisphaerales	Solimonadaceae	Nevskia		bacteria_SW_g5_5_Cyp51_Fg	6_Cyp51_Fg	3_dsRNA_Fg	0
ASV132	Bacteria	Proteobacteria	Gammaproteobacteria	Salinisphaerales	Solimonadaceae	Nevskia		bacteria_SW_h1_8_SdhB	7_SdhB	4_dsRNA	0
ASV132	Bacteria	Proteobacteria	Gammaproteobacteria	Salinisphaerales	Solimonadaceae	Nevskia		bacteria_SW_e6_1_No_treatment_Fg	2_NT_Fg	2_NT_Fg	0
ASV132	Bacteria	Proteobacteria	Gammaproteobacteria	Salinisphaerales	Solimonadaceae	Nevskia		bacteria_SW_h3_8_SdhB	7_SdhB	4_dsRNA	0
ASV132	Bacteria	Proteobacteria	Gammaproteobacteria	Salinisphaerales	Solimonadaceae	Nevskia		bacteria_SW_e2_2_No_treatment	1_NT	1_NT	0
ASV132	Bacteria	Proteobacteria	Gammaproteobacteria	Salinisphaerales	Solimonadaceae	Nevskia		bacteria_SW_f6_3_Non_specific_Fg	4_NSP_Fg	3_dsRNA_Fg	0
ASV132	Bacteria	Proteobacteria	Gammaproteobacteria	Salinisphaerales	Solimonadaceae	Nevskia		bacteria_SW_f3_4_Non_specific	3_NSP	4_dsRNA	0
ASV132	Bacteria	Proteobacteria	Gammaproteobacteria	Salinisphaerales	Solimonadaceae	Nevskia		bacteria_SW_h7_7_SdhB_Fg	8_SdhB_Fg	3_dsRNA_Fg	0
ASV133	Bacteria	Bacteroidota	Bacteroidia	Cytophagales	Hymenobacteraceae	Hymenobacter		bacteria_SW_e3_2_No_treatment	1_NT	1_NT	3.57895
ASV133	Bacteria	Bacteroidota	Bacteroidia	Cytophagales	Hymenobacteraceae	Hymenobacter		bacteria_SW_g5_5_Cyp51_Fg	6_Cyp51_Fg	3_dsRNA_Fg	1.68421
ASV133	Bacteria	Bacteroidota	Bacteroidia	Cytophagales	Hymenobacteraceae	Hymenobacter		bacteria_SW_f1_4_Non_specific	3_NSP	4_dsRNA	0.631579
ASV133	Bacteria	Bacteroidota	Bacteroidia	Cytophagales	Hymenobacteraceae	Hymenobacter		bacteria_SW_e1_2_No_treatment	1_NT	1_NT	0
ASV133	Bacteria	Bacteroidota	Bacteroidia	Cytophagales	Hymenobacteraceae	Hymenobacter		bacteria_SW_h6_7_SdhB_Fg	8_SdhB_Fg	3_dsRNA_Fg	0
ASV133	Bacteria	Bacteroidota	Bacteroidia	Cytophagales	Hymenobacteraceae	Hymenobacter		bacteria_SW_f4_4_Non_specific	3_NSP	4_dsRNA	0
ASV133	Bacteria	Bacteroidota	Bacteroidia	Cytophagales	Hymenobacteraceae	Hymenobacter		bacteria_SW_h5_7_SdhB_Fg	8_SdhB_Fg	3_dsRNA_Fg	0
ASV133	Bacteria	Bacteroidota	Bacteroidia	Cytophagales	Hymenobacteraceae	Hymenobacter		bacteria_SW_f8_3_Non_specific_Fg	4_NSP_Fg	3_dsRNA_Fg	0
ASV133	Bacteria	Bacteroidota	Bacteroidia	Cytophagales	Hymenobacteraceae	Hymenobacter		bacteria_SW_h4_8_SdhB	7_SdhB	4_dsRNA	0
ASV133	Bacteria	Bacteroidota	Bacteroidia	Cytophagales	Hymenobacteraceae	Hymenobacter		bacteria_SW_e5_1_No_treatment_Fg	2_NT_Fg	2_NT_Fg	0
ASV133	Bacteria	Bacteroidota	Bacteroidia	Cytophagales	Hymenobacteraceae	Hymenobacter		bacteria_SW_h2_8_SdhB	7_SdhB	4_dsRNA	0
ASV133	Bacteria	Bacteroidota	Bacteroidia	Cytophagales	Hymenobacteraceae	Hymenobacter		bacteria_SW_e4_2_No_treatment	1_NT	1_NT	0
ASV133	Bacteria	Bacteroidota	Bacteroidia	Cytophagales	Hymenobacteraceae	Hymenobacter		bacteria_SW_f6_3_Non_specific_Fg	4_NSP_Fg	3_dsRNA_Fg	0
ASV133	Bacteria	Bacteroidota	Bacteroidia	Cytophagales	Hymenobacteraceae	Hymenobacter		bacteria_SW_f2_4_Non_specific	3_NSP	4_dsRNA	0
ASV133	Bacteria	Bacteroidota	Bacteroidia	Cytophagales	Hymenobacteraceae	Hymenobacter		bacteria_SW_g4_6_Cyp51	5_Cyp51	4_dsRNA	0
ASV133	Bacteria	Bacteroidota	Bacteroidia	Cytophagales	Hymenobacteraceae	Hymenobacter		bacteria_SW_e6_1_No_treatment_Fg	2_NT_Fg	2_NT_Fg	0
ASV133	Bacteria	Bacteroidota	Bacteroidia	Cytophagales	Hymenobacteraceae	Hymenobacter		bacteria_SW_h3_8_SdhB	7_SdhB	4_dsRNA	0
ASV133	Bacteria	Bacteroidota	Bacteroidia	Cytophagales	Hymenobacteraceae	Hymenobacter		bacteria_SW_g7_5_Cyp51_Fg	6_Cyp51_Fg	3_dsRNA_Fg	0
ASV133	Bacteria	Bacteroidota	Bacteroidia	Cytophagales	Hymenobacteraceae	Hymenobacter		bacteria_SW_e2_2_No_treatment	1_NT	1_NT	0
ASV133	Bacteria	Bacteroidota	Bacteroidia	Cytophagales	Hymenobacteraceae	Hymenobacter		bacteria_SW_h1_8_SdhB	7_SdhB	4_dsRNA	0
ASV133	Bacteria	Bacteroidota	Bacteroidia	Cytophagales	Hymenobacteraceae	Hymenobacter		bacteria_SW_h7_7_SdhB_Fg	8_SdhB_Fg	3_dsRNA_Fg	0
ASV133	Bacteria	Bacteroidota	Bacteroidia	Cytophagales	Hymenobacteraceae	Hymenobacter		bacteria_SW_f7_3_Non_specific_Fg	4_NSP_Fg	3_dsRNA_Fg	0
ASV133	Bacteria	Bacteroidota	Bacteroidia	Cytophagales	Hymenobacteraceae	Hymenobacter		bacteria_SW_g6_5_Cyp51_Fg	6_Cyp51_Fg	3_dsRNA_Fg	0
ASV133	Bacteria	Bacteroidota	Bacteroidia	Cytophagales	Hymenobacteraceae	Hymenobacter		bacteria_SW_f5_3_Non_specific_Fg	4_NSP_Fg	3_dsRNA_Fg	0
ASV133	Bacteria	Bacteroidota	Bacteroidia	Cytophagales	Hymenobacteraceae	Hymenobacter		bacteria_SW_g1_6_Cyp51	5_Cyp51	4_dsRNA	0
ASV133	Bacteria	Bacteroidota	Bacteroidia	Cytophagales	Hymenobacteraceae	Hymenobacter		bacteria_SW_e7_1_No_treatment_Fg	2_NT_Fg	2_NT_Fg	0
ASV133	Bacteria	Bacteroidota	Bacteroidia	Cytophagales	Hymenobacteraceae	Hymenobacter		bacteria_SW_e8_1_No_treatment_Fg	2_NT_Fg	2_NT_Fg	0
ASV133	Bacteria	Bacteroidota	Bacteroidia	Cytophagales	Hymenobacteraceae	Hymenobacter		bacteria_SW_g3_6_Cyp51	5_Cyp51	4_dsRNA	0
ASV133	Bacteria	Bacteroidota	Bacteroidia	Cytophagales	Hymenobacteraceae	Hymenobacter		bacteria_SW_g2_6_Cyp51	5_Cyp51	4_dsRNA	0
ASV133	Bacteria	Bacteroidota	Bacteroidia	Cytophagales	Hymenobacteraceae	Hymenobacter		bacteria_SW_g8_5_Cyp51_Fg	6_Cyp51_Fg	3_dsRNA_Fg	0
ASV133	Bacteria	Bacteroidota	Bacteroidia	Cytophagales	Hymenobacteraceae	Hymenobacter		bacteria_SW_h8_7_SdhB_Fg	8_SdhB_Fg	3_dsRNA_Fg	0
ASV133	Bacteria	Bacteroidota	Bacteroidia	Cytophagales	Hymenobacteraceae	Hymenobacter		bacteria_SW_f3_4_Non_specific	3_NSP	4_dsRNA	0
ASV134	Bacteria	Bacteroidota	Bacteroidia	Chitinophagales	Chitinophagaceae			bacteria_SW_g1_6_Cyp51	5_Cyp51	4_dsRNA	1.05263
ASV134	Bacteria	Bacteroidota	Bacteroidia	Chitinophagales	Chitinophagaceae			bacteria_SW_g6_5_Cyp51_Fg	6_Cyp51_Fg	3_dsRNA_Fg	0.842105
ASV134	Bacteria	Bacteroidota	Bacteroidia	Chitinophagales	Chitinophagaceae			bacteria_SW_h6_7_SdhB_Fg	8_SdhB_Fg	3_dsRNA_Fg	0
ASV134	Bacteria	Bacteroidota	Bacteroidia	Chitinophagales	Chitinophagaceae			bacteria_SW_f1_4_Non_specific	3_NSP	4_dsRNA	0
ASV134	Bacteria	Bacteroidota	Bacteroidia	Chitinophagales	Chitinophagaceae			bacteria_SW_f7_3_Non_specific_Fg	4_NSP_Fg	3_dsRNA_Fg	0
ASV134	Bacteria	Bacteroidota	Bacteroidia	Chitinophagales	Chitinophagaceae			bacteria_SW_f8_3_Non_specific_Fg	4_NSP_Fg	3_dsRNA_Fg	0
ASV134	Bacteria	Bacteroidota	Bacteroidia	Chitinophagales	Chitinophagaceae			bacteria_SW_h8_7_SdhB_Fg	8_SdhB_Fg	3_dsRNA_Fg	0
ASV134	Bacteria	Bacteroidota	Bacteroidia	Chitinophagales	Chitinophagaceae			bacteria_SW_e7_1_No_treatment_Fg	2_NT_Fg	2_NT_Fg	0
ASV134	Bacteria	Bacteroidota	Bacteroidia	Chitinophagales	Chitinophagaceae			bacteria_SW_g8_5_Cyp51_Fg	6_Cyp51_Fg	3_dsRNA_Fg	0
ASV134	Bacteria	Bacteroidota	Bacteroidia	Chitinophagales	Chitinophagaceae			bacteria_SW_h2_8_SdhB	7_SdhB	4_dsRNA	0
ASV134	Bacteria	Bacteroidota	Bacteroidia	Chitinophagales	Chitinophagaceae			bacteria_SW_e8_1_No_treatment_Fg	2_NT_Fg	2_NT_Fg	0
ASV134	Bacteria	Bacteroidota	Bacteroidia	Chitinophagales	Chitinophagaceae			bacteria_SW_e1_2_No_treatment	1_NT	1_NT	0
ASV134	Bacteria	Bacteroidota	Bacteroidia	Chitinophagales	Chitinophagaceae			bacteria_SW_e3_2_No_treatment	1_NT	1_NT	0
ASV134	Bacteria	Bacteroidota	Bacteroidia	Chitinophagales	Chitinophagaceae			bacteria_SW_f5_3_Non_specific_Fg	4_NSP_Fg	3_dsRNA_Fg	0
ASV134	Bacteria	Bacteroidota	Bacteroidia	Chitinophagales	Chitinophagaceae			bacteria_SW_f2_4_Non_specific	3_NSP	4_dsRNA	0
ASV134	Bacteria	Bacteroidota	Bacteroidia	Chitinophagales	Chitinophagaceae			bacteria_SW_e4_2_No_treatment	1_NT	1_NT	0
ASV134	Bacteria	Bacteroidota	Bacteroidia	Chitinophagales	Chitinophagaceae			bacteria_SW_g4_6_Cyp51	5_Cyp51	4_dsRNA	0
ASV134	Bacteria	Bacteroidota	Bacteroidia	Chitinophagales	Chitinophagaceae			bacteria_SW_f4_4_Non_specific	3_NSP	4_dsRNA	0
ASV134	Bacteria	Bacteroidota	Bacteroidia	Chitinophagales	Chitinophagaceae			bacteria_SW_g3_6_Cyp51	5_Cyp51	4_dsRNA	0
ASV134	Bacteria	Bacteroidota	Bacteroidia	Chitinophagales	Chitinophagaceae			bacteria_SW_h1_8_SdhB	7_SdhB	4_dsRNA	0
ASV134	Bacteria	Bacteroidota	Bacteroidia	Chitinophagales	Chitinophagaceae			bacteria_SW_h3_8_SdhB	7_SdhB	4_dsRNA	0
ASV134	Bacteria	Bacteroidota	Bacteroidia	Chitinophagales	Chitinophagaceae			bacteria_SW_f3_4_Non_specific	3_NSP	4_dsRNA	0
ASV134	Bacteria	Bacteroidota	Bacteroidia	Chitinophagales	Chitinophagaceae			bacteria_SW_h7_7_SdhB_Fg	8_SdhB_Fg	3_dsRNA_Fg	0
ASV134	Bacteria	Bacteroidota	Bacteroidia	Chitinophagales	Chitinophagaceae			bacteria_SW_f6_3_Non_specific_Fg	4_NSP_Fg	3_dsRNA_Fg	0
ASV134	Bacteria	Bacteroidota	Bacteroidia	Chitinophagales	Chitinophagaceae			bacteria_SW_e6_1_No_treatment_Fg	2_NT_Fg	2_NT_Fg	0
ASV134	Bacteria	Bacteroidota	Bacteroidia	Chitinophagales	Chitinophagaceae			bacteria_SW_e2_2_No_treatment	1_NT	1_NT	0
ASV134	Bacteria	Bacteroidota	Bacteroidia	Chitinophagales	Chitinophagaceae			bacteria_SW_g7_5_Cyp51_Fg	6_Cyp51_Fg	3_dsRNA_Fg	0
ASV134	Bacteria	Bacteroidota	Bacteroidia	Chitinophagales	Chitinophagaceae			bacteria_SW_h4_8_SdhB	7_SdhB	4_dsRNA	0
ASV134	Bacteria	Bacteroidota	Bacteroidia	Chitinophagales	Chitinophagaceae			bacteria_SW_e5_1_No_treatment_Fg	2_NT_Fg	2_NT_Fg	0
ASV134	Bacteria	Bacteroidota	Bacteroidia	Chitinophagales	Chitinophagaceae			bacteria_SW_g5_5_Cyp51_Fg	6_Cyp51_Fg	3_dsRNA_Fg	0
ASV134	Bacteria	Bacteroidota	Bacteroidia	Chitinophagales	Chitinophagaceae			bacteria_SW_h5_7_SdhB_Fg	8_SdhB_Fg	3_dsRNA_Fg	0
ASV134	Bacteria	Bacteroidota	Bacteroidia	Chitinophagales	Chitinophagaceae			bacteria_SW_g2_6_Cyp51	5_Cyp51	4_dsRNA	0
ASV135	Bacteria	Actinobacteriota	Actinobacteria	Frankiales	Frankiaceae	Jatrophihabitans		bacteria_SW_f3_4_Non_specific	3_NSP	4_dsRNA	0.631579
ASV135	Bacteria	Actinobacteriota	Actinobacteria	Frankiales	Frankiaceae	Jatrophihabitans		bacteria_SW_g1_6_Cyp51	5_Cyp51	4_dsRNA	0.210526
ASV135	Bacteria	Actinobacteriota	Actinobacteria	Frankiales	Frankiaceae	Jatrophihabitans		bacteria_SW_e3_2_No_treatment	1_NT	1_NT	0
ASV135	Bacteria	Actinobacteriota	Actinobacteria	Frankiales	Frankiaceae	Jatrophihabitans		bacteria_SW_h2_8_SdhB	7_SdhB	4_dsRNA	0
ASV135	Bacteria	Actinobacteriota	Actinobacteria	Frankiales	Frankiaceae	Jatrophihabitans		bacteria_SW_e1_2_No_treatment	1_NT	1_NT	0
ASV135	Bacteria	Actinobacteriota	Actinobacteria	Frankiales	Frankiaceae	Jatrophihabitans		bacteria_SW_f2_4_Non_specific	3_NSP	4_dsRNA	0
ASV135	Bacteria	Actinobacteriota	Actinobacteria	Frankiales	Frankiaceae	Jatrophihabitans		bacteria_SW_h6_7_SdhB_Fg	8_SdhB_Fg	3_dsRNA_Fg	0
ASV135	Bacteria	Actinobacteriota	Actinobacteria	Frankiales	Frankiaceae	Jatrophihabitans		bacteria_SW_e5_1_No_treatment_Fg	2_NT_Fg	2_NT_Fg	0
ASV135	Bacteria	Actinobacteriota	Actinobacteria	Frankiales	Frankiaceae	Jatrophihabitans		bacteria_SW_g8_5_Cyp51_Fg	6_Cyp51_Fg	3_dsRNA_Fg	0
ASV135	Bacteria	Actinobacteriota	Actinobacteria	Frankiales	Frankiaceae	Jatrophihabitans		bacteria_SW_f7_3_Non_specific_Fg	4_NSP_Fg	3_dsRNA_Fg	0
ASV135	Bacteria	Actinobacteriota	Actinobacteria	Frankiales	Frankiaceae	Jatrophihabitans		bacteria_SW_f1_4_Non_specific	3_NSP	4_dsRNA	0
ASV135	Bacteria	Actinobacteriota	Actinobacteria	Frankiales	Frankiaceae	Jatrophihabitans		bacteria_SW_e6_1_No_treatment_Fg	2_NT_Fg	2_NT_Fg	0
ASV135	Bacteria	Actinobacteriota	Actinobacteria	Frankiales	Frankiaceae	Jatrophihabitans		bacteria_SW_e4_2_No_treatment	1_NT	1_NT	0
ASV135	Bacteria	Actinobacteriota	Actinobacteria	Frankiales	Frankiaceae	Jatrophihabitans		bacteria_SW_f6_3_Non_specific_Fg	4_NSP_Fg	3_dsRNA_Fg	0
ASV135	Bacteria	Actinobacteriota	Actinobacteria	Frankiales	Frankiaceae	Jatrophihabitans		bacteria_SW_f4_4_Non_specific	3_NSP	4_dsRNA	0
ASV135	Bacteria	Actinobacteriota	Actinobacteria	Frankiales	Frankiaceae	Jatrophihabitans		bacteria_SW_h7_7_SdhB_Fg	8_SdhB_Fg	3_dsRNA_Fg	0
ASV135	Bacteria	Actinobacteriota	Actinobacteria	Frankiales	Frankiaceae	Jatrophihabitans		bacteria_SW_h4_8_SdhB	7_SdhB	4_dsRNA	0
ASV135	Bacteria	Actinobacteriota	Actinobacteria	Frankiales	Frankiaceae	Jatrophihabitans		bacteria_SW_h3_8_SdhB	7_SdhB	4_dsRNA	0
ASV135	Bacteria	Actinobacteriota	Actinobacteria	Frankiales	Frankiaceae	Jatrophihabitans		bacteria_SW_e2_2_No_treatment	1_NT	1_NT	0
ASV135	Bacteria	Actinobacteriota	Actinobacteria	Frankiales	Frankiaceae	Jatrophihabitans		bacteria_SW_g7_5_Cyp51_Fg	6_Cyp51_Fg	3_dsRNA_Fg	0
ASV135	Bacteria	Actinobacteriota	Actinobacteria	Frankiales	Frankiaceae	Jatrophihabitans		bacteria_SW_f8_3_Non_specific_Fg	4_NSP_Fg	3_dsRNA_Fg	0
ASV135	Bacteria	Actinobacteriota	Actinobacteria	Frankiales	Frankiaceae	Jatrophihabitans		bacteria_SW_h1_8_SdhB	7_SdhB	4_dsRNA	0
ASV135	Bacteria	Actinobacteriota	Actinobacteria	Frankiales	Frankiaceae	Jatrophihabitans		bacteria_SW_g3_6_Cyp51	5_Cyp51	4_dsRNA	0
ASV135	Bacteria	Actinobacteriota	Actinobacteria	Frankiales	Frankiaceae	Jatrophihabitans		bacteria_SW_h5_7_SdhB_Fg	8_SdhB_Fg	3_dsRNA_Fg	0
ASV135	Bacteria	Actinobacteriota	Actinobacteria	Frankiales	Frankiaceae	Jatrophihabitans		bacteria_SW_e8_1_No_treatment_Fg	2_NT_Fg	2_NT_Fg	0
ASV135	Bacteria	Actinobacteriota	Actinobacteria	Frankiales	Frankiaceae	Jatrophihabitans		bacteria_SW_h8_7_SdhB_Fg	8_SdhB_Fg	3_dsRNA_Fg	0
ASV135	Bacteria	Actinobacteriota	Actinobacteria	Frankiales	Frankiaceae	Jatrophihabitans		bacteria_SW_g6_5_Cyp51_Fg	6_Cyp51_Fg	3_dsRNA_Fg	0
ASV135	Bacteria	Actinobacteriota	Actinobacteria	Frankiales	Frankiaceae	Jatrophihabitans		bacteria_SW_g5_5_Cyp51_Fg	6_Cyp51_Fg	3_dsRNA_Fg	0
ASV135	Bacteria	Actinobacteriota	Actinobacteria	Frankiales	Frankiaceae	Jatrophihabitans		bacteria_SW_e7_1_No_treatment_Fg	2_NT_Fg	2_NT_Fg	0
ASV135	Bacteria	Actinobacteriota	Actinobacteria	Frankiales	Frankiaceae	Jatrophihabitans		bacteria_SW_f5_3_Non_specific_Fg	4_NSP_Fg	3_dsRNA_Fg	0
ASV135	Bacteria	Actinobacteriota	Actinobacteria	Frankiales	Frankiaceae	Jatrophihabitans		bacteria_SW_g2_6_Cyp51	5_Cyp51	4_dsRNA	0
ASV135	Bacteria	Actinobacteriota	Actinobacteria	Frankiales	Frankiaceae	Jatrophihabitans		bacteria_SW_g4_6_Cyp51	5_Cyp51	4_dsRNA	0
ASV136	Bacteria	Actinobacteriota	Actinobacteria	Micrococcales	Micrococcaceae			bacteria_SW_g1_6_Cyp51	5_Cyp51	4_dsRNA	2.10526
ASV136	Bacteria	Actinobacteriota	Actinobacteria	Micrococcales	Micrococcaceae			bacteria_SW_e8_1_No_treatment_Fg	2_NT_Fg	2_NT_Fg	0
ASV136	Bacteria	Actinobacteriota	Actinobacteria	Micrococcales	Micrococcaceae			bacteria_SW_h3_8_SdhB	7_SdhB	4_dsRNA	0
ASV136	Bacteria	Actinobacteriota	Actinobacteria	Micrococcales	Micrococcaceae			bacteria_SW_e4_2_No_treatment	1_NT	1_NT	0
ASV136	Bacteria	Actinobacteriota	Actinobacteria	Micrococcales	Micrococcaceae			bacteria_SW_f7_3_Non_specific_Fg	4_NSP_Fg	3_dsRNA_Fg	0
ASV136	Bacteria	Actinobacteriota	Actinobacteria	Micrococcales	Micrococcaceae			bacteria_SW_e1_2_No_treatment	1_NT	1_NT	0
ASV136	Bacteria	Actinobacteriota	Actinobacteria	Micrococcales	Micrococcaceae			bacteria_SW_h2_8_SdhB	7_SdhB	4_dsRNA	0
ASV136	Bacteria	Actinobacteriota	Actinobacteria	Micrococcales	Micrococcaceae			bacteria_SW_g6_5_Cyp51_Fg	6_Cyp51_Fg	3_dsRNA_Fg	0
ASV136	Bacteria	Actinobacteriota	Actinobacteria	Micrococcales	Micrococcaceae			bacteria_SW_f1_4_Non_specific	3_NSP	4_dsRNA	0
ASV136	Bacteria	Actinobacteriota	Actinobacteria	Micrococcales	Micrococcaceae			bacteria_SW_f3_4_Non_specific	3_NSP	4_dsRNA	0
ASV136	Bacteria	Actinobacteriota	Actinobacteria	Micrococcales	Micrococcaceae			bacteria_SW_f6_3_Non_specific_Fg	4_NSP_Fg	3_dsRNA_Fg	0
ASV136	Bacteria	Actinobacteriota	Actinobacteria	Micrococcales	Micrococcaceae			bacteria_SW_f4_4_Non_specific	3_NSP	4_dsRNA	0
ASV136	Bacteria	Actinobacteriota	Actinobacteria	Micrococcales	Micrococcaceae			bacteria_SW_g3_6_Cyp51	5_Cyp51	4_dsRNA	0
ASV136	Bacteria	Actinobacteriota	Actinobacteria	Micrococcales	Micrococcaceae			bacteria_SW_h4_8_SdhB	7_SdhB	4_dsRNA	0
ASV136	Bacteria	Actinobacteriota	Actinobacteria	Micrococcales	Micrococcaceae			bacteria_SW_h7_7_SdhB_Fg	8_SdhB_Fg	3_dsRNA_Fg	0
ASV136	Bacteria	Actinobacteriota	Actinobacteria	Micrococcales	Micrococcaceae			bacteria_SW_e7_1_No_treatment_Fg	2_NT_Fg	2_NT_Fg	0
ASV136	Bacteria	Actinobacteriota	Actinobacteria	Micrococcales	Micrococcaceae			bacteria_SW_h6_7_SdhB_Fg	8_SdhB_Fg	3_dsRNA_Fg	0
ASV136	Bacteria	Actinobacteriota	Actinobacteria	Micrococcales	Micrococcaceae			bacteria_SW_e5_1_No_treatment_Fg	2_NT_Fg	2_NT_Fg	0
ASV136	Bacteria	Actinobacteriota	Actinobacteria	Micrococcales	Micrococcaceae			bacteria_SW_e2_2_No_treatment	1_NT	1_NT	0
ASV136	Bacteria	Actinobacteriota	Actinobacteria	Micrococcales	Micrococcaceae			bacteria_SW_g4_6_Cyp51	5_Cyp51	4_dsRNA	0
ASV136	Bacteria	Actinobacteriota	Actinobacteria	Micrococcales	Micrococcaceae			bacteria_SW_g5_5_Cyp51_Fg	6_Cyp51_Fg	3_dsRNA_Fg	0
ASV136	Bacteria	Actinobacteriota	Actinobacteria	Micrococcales	Micrococcaceae			bacteria_SW_h1_8_SdhB	7_SdhB	4_dsRNA	0
ASV136	Bacteria	Actinobacteriota	Actinobacteria	Micrococcales	Micrococcaceae			bacteria_SW_f2_4_Non_specific	3_NSP	4_dsRNA	0
ASV136	Bacteria	Actinobacteriota	Actinobacteria	Micrococcales	Micrococcaceae			bacteria_SW_g7_5_Cyp51_Fg	6_Cyp51_Fg	3_dsRNA_Fg	0
ASV136	Bacteria	Actinobacteriota	Actinobacteria	Micrococcales	Micrococcaceae			bacteria_SW_e3_2_No_treatment	1_NT	1_NT	0
ASV136	Bacteria	Actinobacteriota	Actinobacteria	Micrococcales	Micrococcaceae			bacteria_SW_g2_6_Cyp51	5_Cyp51	4_dsRNA	0
ASV136	Bacteria	Actinobacteriota	Actinobacteria	Micrococcales	Micrococcaceae			bacteria_SW_f8_3_Non_specific_Fg	4_NSP_Fg	3_dsRNA_Fg	0
ASV136	Bacteria	Actinobacteriota	Actinobacteria	Micrococcales	Micrococcaceae			bacteria_SW_g8_5_Cyp51_Fg	6_Cyp51_Fg	3_dsRNA_Fg	0
ASV136	Bacteria	Actinobacteriota	Actinobacteria	Micrococcales	Micrococcaceae			bacteria_SW_h5_7_SdhB_Fg	8_SdhB_Fg	3_dsRNA_Fg	0
ASV136	Bacteria	Actinobacteriota	Actinobacteria	Micrococcales	Micrococcaceae			bacteria_SW_h8_7_SdhB_Fg	8_SdhB_Fg	3_dsRNA_Fg	0
ASV136	Bacteria	Actinobacteriota	Actinobacteria	Micrococcales	Micrococcaceae			bacteria_SW_f5_3_Non_specific_Fg	4_NSP_Fg	3_dsRNA_Fg	0
ASV136	Bacteria	Actinobacteriota	Actinobacteria	Micrococcales	Micrococcaceae			bacteria_SW_e6_1_No_treatment_Fg	2_NT_Fg	2_NT_Fg	0
ASV137	Bacteria	Firmicutes	Bacilli	Paenibacillales	Paenibacillaceae	Paenibacillus		bacteria_SW_f3_4_Non_specific	3_NSP	4_dsRNA	0.631579
ASV137	Bacteria	Firmicutes	Bacilli	Paenibacillales	Paenibacillaceae	Paenibacillus		bacteria_SW_f8_3_Non_specific_Fg	4_NSP_Fg	3_dsRNA_Fg	0
ASV137	Bacteria	Firmicutes	Bacilli	Paenibacillales	Paenibacillaceae	Paenibacillus		bacteria_SW_e4_2_No_treatment	1_NT	1_NT	0
ASV137	Bacteria	Firmicutes	Bacilli	Paenibacillales	Paenibacillaceae	Paenibacillus		bacteria_SW_f6_3_Non_specific_Fg	4_NSP_Fg	3_dsRNA_Fg	0
ASV137	Bacteria	Firmicutes	Bacilli	Paenibacillales	Paenibacillaceae	Paenibacillus		bacteria_SW_h4_8_SdhB	7_SdhB	4_dsRNA	0
ASV137	Bacteria	Firmicutes	Bacilli	Paenibacillales	Paenibacillaceae	Paenibacillus		bacteria_SW_h5_7_SdhB_Fg	8_SdhB_Fg	3_dsRNA_Fg	0
ASV137	Bacteria	Firmicutes	Bacilli	Paenibacillales	Paenibacillaceae	Paenibacillus		bacteria_SW_e7_1_No_treatment_Fg	2_NT_Fg	2_NT_Fg	0
ASV137	Bacteria	Firmicutes	Bacilli	Paenibacillales	Paenibacillaceae	Paenibacillus		bacteria_SW_g4_6_Cyp51	5_Cyp51	4_dsRNA	0
ASV137	Bacteria	Firmicutes	Bacilli	Paenibacillales	Paenibacillaceae	Paenibacillus		bacteria_SW_h7_7_SdhB_Fg	8_SdhB_Fg	3_dsRNA_Fg	0
ASV137	Bacteria	Firmicutes	Bacilli	Paenibacillales	Paenibacillaceae	Paenibacillus		bacteria_SW_f2_4_Non_specific	3_NSP	4_dsRNA	0
ASV137	Bacteria	Firmicutes	Bacilli	Paenibacillales	Paenibacillaceae	Paenibacillus		bacteria_SW_e1_2_No_treatment	1_NT	1_NT	0
ASV137	Bacteria	Firmicutes	Bacilli	Paenibacillales	Paenibacillaceae	Paenibacillus		bacteria_SW_g3_6_Cyp51	5_Cyp51	4_dsRNA	0
ASV137	Bacteria	Firmicutes	Bacilli	Paenibacillales	Paenibacillaceae	Paenibacillus		bacteria_SW_e6_1_No_treatment_Fg	2_NT_Fg	2_NT_Fg	0
ASV137	Bacteria	Firmicutes	Bacilli	Paenibacillales	Paenibacillaceae	Paenibacillus		bacteria_SW_h2_8_SdhB	7_SdhB	4_dsRNA	0
ASV137	Bacteria	Firmicutes	Bacilli	Paenibacillales	Paenibacillaceae	Paenibacillus		bacteria_SW_e8_1_No_treatment_Fg	2_NT_Fg	2_NT_Fg	0
ASV137	Bacteria	Firmicutes	Bacilli	Paenibacillales	Paenibacillaceae	Paenibacillus		bacteria_SW_e5_1_No_treatment_Fg	2_NT_Fg	2_NT_Fg	0
ASV137	Bacteria	Firmicutes	Bacilli	Paenibacillales	Paenibacillaceae	Paenibacillus		bacteria_SW_e3_2_No_treatment	1_NT	1_NT	0
ASV137	Bacteria	Firmicutes	Bacilli	Paenibacillales	Paenibacillaceae	Paenibacillus		bacteria_SW_h8_7_SdhB_Fg	8_SdhB_Fg	3_dsRNA_Fg	0
ASV137	Bacteria	Firmicutes	Bacilli	Paenibacillales	Paenibacillaceae	Paenibacillus		bacteria_SW_f7_3_Non_specific_Fg	4_NSP_Fg	3_dsRNA_Fg	0
ASV137	Bacteria	Firmicutes	Bacilli	Paenibacillales	Paenibacillaceae	Paenibacillus		bacteria_SW_h1_8_SdhB	7_SdhB	4_dsRNA	0
ASV137	Bacteria	Firmicutes	Bacilli	Paenibacillales	Paenibacillaceae	Paenibacillus		bacteria_SW_g1_6_Cyp51	5_Cyp51	4_dsRNA	0
ASV137	Bacteria	Firmicutes	Bacilli	Paenibacillales	Paenibacillaceae	Paenibacillus		bacteria_SW_e2_2_No_treatment	1_NT	1_NT	0
ASV137	Bacteria	Firmicutes	Bacilli	Paenibacillales	Paenibacillaceae	Paenibacillus		bacteria_SW_h3_8_SdhB	7_SdhB	4_dsRNA	0
ASV137	Bacteria	Firmicutes	Bacilli	Paenibacillales	Paenibacillaceae	Paenibacillus		bacteria_SW_g2_6_Cyp51	5_Cyp51	4_dsRNA	0
ASV137	Bacteria	Firmicutes	Bacilli	Paenibacillales	Paenibacillaceae	Paenibacillus		bacteria_SW_f4_4_Non_specific	3_NSP	4_dsRNA	0
ASV137	Bacteria	Firmicutes	Bacilli	Paenibacillales	Paenibacillaceae	Paenibacillus		bacteria_SW_g6_5_Cyp51_Fg	6_Cyp51_Fg	3_dsRNA_Fg	0
ASV137	Bacteria	Firmicutes	Bacilli	Paenibacillales	Paenibacillaceae	Paenibacillus		bacteria_SW_g5_5_Cyp51_Fg	6_Cyp51_Fg	3_dsRNA_Fg	0
ASV137	Bacteria	Firmicutes	Bacilli	Paenibacillales	Paenibacillaceae	Paenibacillus		bacteria_SW_f5_3_Non_specific_Fg	4_NSP_Fg	3_dsRNA_Fg	0
ASV137	Bacteria	Firmicutes	Bacilli	Paenibacillales	Paenibacillaceae	Paenibacillus		bacteria_SW_f1_4_Non_specific	3_NSP	4_dsRNA	0
ASV137	Bacteria	Firmicutes	Bacilli	Paenibacillales	Paenibacillaceae	Paenibacillus		bacteria_SW_g7_5_Cyp51_Fg	6_Cyp51_Fg	3_dsRNA_Fg	0
ASV137	Bacteria	Firmicutes	Bacilli	Paenibacillales	Paenibacillaceae	Paenibacillus		bacteria_SW_h6_7_SdhB_Fg	8_SdhB_Fg	3_dsRNA_Fg	0
ASV137	Bacteria	Firmicutes	Bacilli	Paenibacillales	Paenibacillaceae	Paenibacillus		bacteria_SW_g8_5_Cyp51_Fg	6_Cyp51_Fg	3_dsRNA_Fg	0
ASV138	Bacteria	Actinobacteriota	Actinobacteria	Streptomycetales	Streptomycetaceae	Streptomyces		bacteria_SW_f3_4_Non_specific	3_NSP	4_dsRNA	0.210526
ASV138	Bacteria	Actinobacteriota	Actinobacteria	Streptomycetales	Streptomycetaceae	Streptomyces		bacteria_SW_h2_8_SdhB	7_SdhB	4_dsRNA	0
ASV138	Bacteria	Actinobacteriota	Actinobacteria	Streptomycetales	Streptomycetaceae	Streptomyces		bacteria_SW_e6_1_No_treatment_Fg	2_NT_Fg	2_NT_Fg	0
ASV138	Bacteria	Actinobacteriota	Actinobacteria	Streptomycetales	Streptomycetaceae	Streptomyces		bacteria_SW_f2_4_Non_specific	3_NSP	4_dsRNA	0
ASV138	Bacteria	Actinobacteriota	Actinobacteria	Streptomycetales	Streptomycetaceae	Streptomyces		bacteria_SW_g4_6_Cyp51	5_Cyp51	4_dsRNA	0
ASV138	Bacteria	Actinobacteriota	Actinobacteria	Streptomycetales	Streptomycetaceae	Streptomyces		bacteria_SW_f1_4_Non_specific	3_NSP	4_dsRNA	0
ASV138	Bacteria	Actinobacteriota	Actinobacteria	Streptomycetales	Streptomycetaceae	Streptomyces		bacteria_SW_h7_7_SdhB_Fg	8_SdhB_Fg	3_dsRNA_Fg	0
ASV138	Bacteria	Actinobacteriota	Actinobacteria	Streptomycetales	Streptomycetaceae	Streptomyces		bacteria_SW_e7_1_No_treatment_Fg	2_NT_Fg	2_NT_Fg	0
ASV138	Bacteria	Actinobacteriota	Actinobacteria	Streptomycetales	Streptomycetaceae	Streptomyces		bacteria_SW_g3_6_Cyp51	5_Cyp51	4_dsRNA	0
ASV138	Bacteria	Actinobacteriota	Actinobacteria	Streptomycetales	Streptomycetaceae	Streptomyces		bacteria_SW_f7_3_Non_specific_Fg	4_NSP_Fg	3_dsRNA_Fg	0
ASV138	Bacteria	Actinobacteriota	Actinobacteria	Streptomycetales	Streptomycetaceae	Streptomyces		bacteria_SW_g7_5_Cyp51_Fg	6_Cyp51_Fg	3_dsRNA_Fg	0
ASV138	Bacteria	Actinobacteriota	Actinobacteria	Streptomycetales	Streptomycetaceae	Streptomyces		bacteria_SW_h6_7_SdhB_Fg	8_SdhB_Fg	3_dsRNA_Fg	0
ASV138	Bacteria	Actinobacteriota	Actinobacteria	Streptomycetales	Streptomycetaceae	Streptomyces		bacteria_SW_f8_3_Non_specific_Fg	4_NSP_Fg	3_dsRNA_Fg	0
ASV138	Bacteria	Actinobacteriota	Actinobacteria	Streptomycetales	Streptomycetaceae	Streptomyces		bacteria_SW_h3_8_SdhB	7_SdhB	4_dsRNA	0
ASV138	Bacteria	Actinobacteriota	Actinobacteria	Streptomycetales	Streptomycetaceae	Streptomyces		bacteria_SW_f6_3_Non_specific_Fg	4_NSP_Fg	3_dsRNA_Fg	0
ASV138	Bacteria	Actinobacteriota	Actinobacteria	Streptomycetales	Streptomycetaceae	Streptomyces		bacteria_SW_g5_5_Cyp51_Fg	6_Cyp51_Fg	3_dsRNA_Fg	0
ASV138	Bacteria	Actinobacteriota	Actinobacteria	Streptomycetales	Streptomycetaceae	Streptomyces		bacteria_SW_e4_2_No_treatment	1_NT	1_NT	0
ASV138	Bacteria	Actinobacteriota	Actinobacteria	Streptomycetales	Streptomycetaceae	Streptomyces		bacteria_SW_e1_2_No_treatment	1_NT	1_NT	0
ASV138	Bacteria	Actinobacteriota	Actinobacteria	Streptomycetales	Streptomycetaceae	Streptomyces		bacteria_SW_f4_4_Non_specific	3_NSP	4_dsRNA	0
ASV138	Bacteria	Actinobacteriota	Actinobacteria	Streptomycetales	Streptomycetaceae	Streptomyces		bacteria_SW_f5_3_Non_specific_Fg	4_NSP_Fg	3_dsRNA_Fg	0
ASV138	Bacteria	Actinobacteriota	Actinobacteria	Streptomycetales	Streptomycetaceae	Streptomyces		bacteria_SW_g1_6_Cyp51	5_Cyp51	4_dsRNA	0
ASV138	Bacteria	Actinobacteriota	Actinobacteria	Streptomycetales	Streptomycetaceae	Streptomyces		bacteria_SW_e5_1_No_treatment_Fg	2_NT_Fg	2_NT_Fg	0
ASV138	Bacteria	Actinobacteriota	Actinobacteria	Streptomycetales	Streptomycetaceae	Streptomyces		bacteria_SW_e8_1_No_treatment_Fg	2_NT_Fg	2_NT_Fg	0
ASV138	Bacteria	Actinobacteriota	Actinobacteria	Streptomycetales	Streptomycetaceae	Streptomyces		bacteria_SW_g8_5_Cyp51_Fg	6_Cyp51_Fg	3_dsRNA_Fg	0
ASV138	Bacteria	Actinobacteriota	Actinobacteria	Streptomycetales	Streptomycetaceae	Streptomyces		bacteria_SW_h1_8_SdhB	7_SdhB	4_dsRNA	0
ASV138	Bacteria	Actinobacteriota	Actinobacteria	Streptomycetales	Streptomycetaceae	Streptomyces		bacteria_SW_g6_5_Cyp51_Fg	6_Cyp51_Fg	3_dsRNA_Fg	0
ASV138	Bacteria	Actinobacteriota	Actinobacteria	Streptomycetales	Streptomycetaceae	Streptomyces		bacteria_SW_h4_8_SdhB	7_SdhB	4_dsRNA	0
ASV138	Bacteria	Actinobacteriota	Actinobacteria	Streptomycetales	Streptomycetaceae	Streptomyces		bacteria_SW_h8_7_SdhB_Fg	8_SdhB_Fg	3_dsRNA_Fg	0
ASV138	Bacteria	Actinobacteriota	Actinobacteria	Streptomycetales	Streptomycetaceae	Streptomyces		bacteria_SW_e2_2_No_treatment	1_NT	1_NT	0
ASV138	Bacteria	Actinobacteriota	Actinobacteria	Streptomycetales	Streptomycetaceae	Streptomyces		bacteria_SW_e3_2_No_treatment	1_NT	1_NT	0
ASV138	Bacteria	Actinobacteriota	Actinobacteria	Streptomycetales	Streptomycetaceae	Streptomyces		bacteria_SW_g2_6_Cyp51	5_Cyp51	4_dsRNA	0
ASV138	Bacteria	Actinobacteriota	Actinobacteria	Streptomycetales	Streptomycetaceae	Streptomyces		bacteria_SW_h5_7_SdhB_Fg	8_SdhB_Fg	3_dsRNA_Fg	0
ASV139	Bacteria	Actinobacteriota	Actinobacteria	Micrococcales	Micrococcaceae			bacteria_SW_f5_3_Non_specific_Fg	4_NSP_Fg	3_dsRNA_Fg	1.05263
ASV139	Bacteria	Actinobacteriota	Actinobacteria	Micrococcales	Micrococcaceae			bacteria_SW_e2_2_No_treatment	1_NT	1_NT	0
ASV139	Bacteria	Actinobacteriota	Actinobacteria	Micrococcales	Micrococcaceae			bacteria_SW_g6_5_Cyp51_Fg	6_Cyp51_Fg	3_dsRNA_Fg	0
ASV139	Bacteria	Actinobacteriota	Actinobacteria	Micrococcales	Micrococcaceae			bacteria_SW_g3_6_Cyp51	5_Cyp51	4_dsRNA	0
ASV139	Bacteria	Actinobacteriota	Actinobacteria	Micrococcales	Micrococcaceae			bacteria_SW_h7_7_SdhB_Fg	8_SdhB_Fg	3_dsRNA_Fg	0
ASV139	Bacteria	Actinobacteriota	Actinobacteria	Micrococcales	Micrococcaceae			bacteria_SW_e6_1_No_treatment_Fg	2_NT_Fg	2_NT_Fg	0
ASV139	Bacteria	Actinobacteriota	Actinobacteria	Micrococcales	Micrococcaceae			bacteria_SW_h3_8_SdhB	7_SdhB	4_dsRNA	0
ASV139	Bacteria	Actinobacteriota	Actinobacteria	Micrococcales	Micrococcaceae			bacteria_SW_e8_1_No_treatment_Fg	2_NT_Fg	2_NT_Fg	0
ASV139	Bacteria	Actinobacteriota	Actinobacteria	Micrococcales	Micrococcaceae			bacteria_SW_f4_4_Non_specific	3_NSP	4_dsRNA	0
ASV139	Bacteria	Actinobacteriota	Actinobacteria	Micrococcales	Micrococcaceae			bacteria_SW_e3_2_No_treatment	1_NT	1_NT	0
ASV139	Bacteria	Actinobacteriota	Actinobacteria	Micrococcales	Micrococcaceae			bacteria_SW_e7_1_No_treatment_Fg	2_NT_Fg	2_NT_Fg	0
ASV139	Bacteria	Actinobacteriota	Actinobacteria	Micrococcales	Micrococcaceae			bacteria_SW_g1_6_Cyp51	5_Cyp51	4_dsRNA	0
ASV139	Bacteria	Actinobacteriota	Actinobacteria	Micrococcales	Micrococcaceae			bacteria_SW_g5_5_Cyp51_Fg	6_Cyp51_Fg	3_dsRNA_Fg	0
ASV139	Bacteria	Actinobacteriota	Actinobacteria	Micrococcales	Micrococcaceae			bacteria_SW_f1_4_Non_specific	3_NSP	4_dsRNA	0
ASV139	Bacteria	Actinobacteriota	Actinobacteria	Micrococcales	Micrococcaceae			bacteria_SW_h8_7_SdhB_Fg	8_SdhB_Fg	3_dsRNA_Fg	0
ASV139	Bacteria	Actinobacteriota	Actinobacteria	Micrococcales	Micrococcaceae			bacteria_SW_f6_3_Non_specific_Fg	4_NSP_Fg	3_dsRNA_Fg	0
ASV139	Bacteria	Actinobacteriota	Actinobacteria	Micrococcales	Micrococcaceae			bacteria_SW_g7_5_Cyp51_Fg	6_Cyp51_Fg	3_dsRNA_Fg	0
ASV139	Bacteria	Actinobacteriota	Actinobacteria	Micrococcales	Micrococcaceae			bacteria_SW_g2_6_Cyp51	5_Cyp51	4_dsRNA	0
ASV139	Bacteria	Actinobacteriota	Actinobacteria	Micrococcales	Micrococcaceae			bacteria_SW_e4_2_No_treatment	1_NT	1_NT	0
ASV139	Bacteria	Actinobacteriota	Actinobacteria	Micrococcales	Micrococcaceae			bacteria_SW_h2_8_SdhB	7_SdhB	4_dsRNA	0
ASV139	Bacteria	Actinobacteriota	Actinobacteria	Micrococcales	Micrococcaceae			bacteria_SW_h1_8_SdhB	7_SdhB	4_dsRNA	0
ASV139	Bacteria	Actinobacteriota	Actinobacteria	Micrococcales	Micrococcaceae			bacteria_SW_f3_4_Non_specific	3_NSP	4_dsRNA	0
ASV139	Bacteria	Actinobacteriota	Actinobacteria	Micrococcales	Micrococcaceae			bacteria_SW_h4_8_SdhB	7_SdhB	4_dsRNA	0
ASV139	Bacteria	Actinobacteriota	Actinobacteria	Micrococcales	Micrococcaceae			bacteria_SW_g8_5_Cyp51_Fg	6_Cyp51_Fg	3_dsRNA_Fg	0
ASV139	Bacteria	Actinobacteriota	Actinobacteria	Micrococcales	Micrococcaceae			bacteria_SW_h5_7_SdhB_Fg	8_SdhB_Fg	3_dsRNA_Fg	0
ASV139	Bacteria	Actinobacteriota	Actinobacteria	Micrococcales	Micrococcaceae			bacteria_SW_f8_3_Non_specific_Fg	4_NSP_Fg	3_dsRNA_Fg	0
ASV139	Bacteria	Actinobacteriota	Actinobacteria	Micrococcales	Micrococcaceae			bacteria_SW_e1_2_No_treatment	1_NT	1_NT	0
ASV139	Bacteria	Actinobacteriota	Actinobacteria	Micrococcales	Micrococcaceae			bacteria_SW_g4_6_Cyp51	5_Cyp51	4_dsRNA	0
ASV139	Bacteria	Actinobacteriota	Actinobacteria	Micrococcales	Micrococcaceae			bacteria_SW_h6_7_SdhB_Fg	8_SdhB_Fg	3_dsRNA_Fg	0
ASV139	Bacteria	Actinobacteriota	Actinobacteria	Micrococcales	Micrococcaceae			bacteria_SW_e5_1_No_treatment_Fg	2_NT_Fg	2_NT_Fg	0
ASV139	Bacteria	Actinobacteriota	Actinobacteria	Micrococcales	Micrococcaceae			bacteria_SW_f2_4_Non_specific	3_NSP	4_dsRNA	0
ASV139	Bacteria	Actinobacteriota	Actinobacteria	Micrococcales	Micrococcaceae			bacteria_SW_f7_3_Non_specific_Fg	4_NSP_Fg	3_dsRNA_Fg	0
ASV14	Bacteria	Actinobacteriota	Actinobacteria	Micrococcales	Microbacteriaceae	Microbacterium		bacteria_SW_h4_8_SdhB	7_SdhB	4_dsRNA	2.94737
ASV14	Bacteria	Actinobacteriota	Actinobacteria	Micrococcales	Microbacteriaceae	Microbacterium		bacteria_SW_h1_8_SdhB	7_SdhB	4_dsRNA	1.89474
ASV14	Bacteria	Actinobacteriota	Actinobacteria	Micrococcales	Microbacteriaceae	Microbacterium		bacteria_SW_h3_8_SdhB	7_SdhB	4_dsRNA	1.47368
ASV14	Bacteria	Actinobacteriota	Actinobacteria	Micrococcales	Microbacteriaceae	Microbacterium		bacteria_SW_h8_7_SdhB_Fg	8_SdhB_Fg	3_dsRNA_Fg	1.26316
ASV14	Bacteria	Actinobacteriota	Actinobacteria	Micrococcales	Microbacteriaceae	Microbacterium		bacteria_SW_h7_7_SdhB_Fg	8_SdhB_Fg	3_dsRNA_Fg	1.05263
ASV14	Bacteria	Actinobacteriota	Actinobacteria	Micrococcales	Microbacteriaceae	Microbacterium		bacteria_SW_h6_7_SdhB_Fg	8_SdhB_Fg	3_dsRNA_Fg	0.842105
ASV14	Bacteria	Actinobacteriota	Actinobacteria	Micrococcales	Microbacteriaceae	Microbacterium		bacteria_SW_h2_8_SdhB	7_SdhB	4_dsRNA	0.421053
ASV14	Bacteria	Actinobacteriota	Actinobacteria	Micrococcales	Microbacteriaceae	Microbacterium		bacteria_SW_f1_4_Non_specific	3_NSP	4_dsRNA	0
ASV14	Bacteria	Actinobacteriota	Actinobacteria	Micrococcales	Microbacteriaceae	Microbacterium		bacteria_SW_e3_2_No_treatment	1_NT	1_NT	0
ASV14	Bacteria	Actinobacteriota	Actinobacteria	Micrococcales	Microbacteriaceae	Microbacterium		bacteria_SW_f2_4_Non_specific	3_NSP	4_dsRNA	0
ASV14	Bacteria	Actinobacteriota	Actinobacteria	Micrococcales	Microbacteriaceae	Microbacterium		bacteria_SW_g8_5_Cyp51_Fg	6_Cyp51_Fg	3_dsRNA_Fg	0
ASV14	Bacteria	Actinobacteriota	Actinobacteria	Micrococcales	Microbacteriaceae	Microbacterium		bacteria_SW_g4_6_Cyp51	5_Cyp51	4_dsRNA	0
ASV14	Bacteria	Actinobacteriota	Actinobacteria	Micrococcales	Microbacteriaceae	Microbacterium		bacteria_SW_f4_4_Non_specific	3_NSP	4_dsRNA	0
ASV14	Bacteria	Actinobacteriota	Actinobacteria	Micrococcales	Microbacteriaceae	Microbacterium		bacteria_SW_f3_4_Non_specific	3_NSP	4_dsRNA	0
ASV14	Bacteria	Actinobacteriota	Actinobacteria	Micrococcales	Microbacteriaceae	Microbacterium		bacteria_SW_g6_5_Cyp51_Fg	6_Cyp51_Fg	3_dsRNA_Fg	0
ASV14	Bacteria	Actinobacteriota	Actinobacteria	Micrococcales	Microbacteriaceae	Microbacterium		bacteria_SW_g5_5_Cyp51_Fg	6_Cyp51_Fg	3_dsRNA_Fg	0
ASV14	Bacteria	Actinobacteriota	Actinobacteria	Micrococcales	Microbacteriaceae	Microbacterium		bacteria_SW_f7_3_Non_specific_Fg	4_NSP_Fg	3_dsRNA_Fg	0
ASV14	Bacteria	Actinobacteriota	Actinobacteria	Micrococcales	Microbacteriaceae	Microbacterium		bacteria_SW_e6_1_No_treatment_Fg	2_NT_Fg	2_NT_Fg	0
ASV14	Bacteria	Actinobacteriota	Actinobacteria	Micrococcales	Microbacteriaceae	Microbacterium		bacteria_SW_f8_3_Non_specific_Fg	4_NSP_Fg	3_dsRNA_Fg	0
ASV14	Bacteria	Actinobacteriota	Actinobacteria	Micrococcales	Microbacteriaceae	Microbacterium		bacteria_SW_e8_1_No_treatment_Fg	2_NT_Fg	2_NT_Fg	0
ASV14	Bacteria	Actinobacteriota	Actinobacteria	Micrococcales	Microbacteriaceae	Microbacterium		bacteria_SW_g2_6_Cyp51	5_Cyp51	4_dsRNA	0
ASV14	Bacteria	Actinobacteriota	Actinobacteria	Micrococcales	Microbacteriaceae	Microbacterium		bacteria_SW_e1_2_No_treatment	1_NT	1_NT	0
ASV14	Bacteria	Actinobacteriota	Actinobacteria	Micrococcales	Microbacteriaceae	Microbacterium		bacteria_SW_e7_1_No_treatment_Fg	2_NT_Fg	2_NT_Fg	0
ASV14	Bacteria	Actinobacteriota	Actinobacteria	Micrococcales	Microbacteriaceae	Microbacterium		bacteria_SW_f6_3_Non_specific_Fg	4_NSP_Fg	3_dsRNA_Fg	0
ASV14	Bacteria	Actinobacteriota	Actinobacteria	Micrococcales	Microbacteriaceae	Microbacterium		bacteria_SW_g7_5_Cyp51_Fg	6_Cyp51_Fg	3_dsRNA_Fg	0
ASV14	Bacteria	Actinobacteriota	Actinobacteria	Micrococcales	Microbacteriaceae	Microbacterium		bacteria_SW_e2_2_No_treatment	1_NT	1_NT	0
ASV14	Bacteria	Actinobacteriota	Actinobacteria	Micrococcales	Microbacteriaceae	Microbacterium		bacteria_SW_f5_3_Non_specific_Fg	4_NSP_Fg	3_dsRNA_Fg	0
ASV14	Bacteria	Actinobacteriota	Actinobacteria	Micrococcales	Microbacteriaceae	Microbacterium		bacteria_SW_e4_2_No_treatment	1_NT	1_NT	0
ASV14	Bacteria	Actinobacteriota	Actinobacteria	Micrococcales	Microbacteriaceae	Microbacterium		bacteria_SW_e5_1_No_treatment_Fg	2_NT_Fg	2_NT_Fg	0
ASV14	Bacteria	Actinobacteriota	Actinobacteria	Micrococcales	Microbacteriaceae	Microbacterium		bacteria_SW_g3_6_Cyp51	5_Cyp51	4_dsRNA	0
ASV14	Bacteria	Actinobacteriota	Actinobacteria	Micrococcales	Microbacteriaceae	Microbacterium		bacteria_SW_h5_7_SdhB_Fg	8_SdhB_Fg	3_dsRNA_Fg	0
ASV14	Bacteria	Actinobacteriota	Actinobacteria	Micrococcales	Microbacteriaceae	Microbacterium		bacteria_SW_g1_6_Cyp51	5_Cyp51	4_dsRNA	0
ASV140	Bacteria	Proteobacteria	Alphaproteobacteria	Rhizobiales	Xanthobacteraceae	Bradyrhizobium		bacteria_SW_e7_1_No_treatment_Fg	2_NT_Fg	2_NT_Fg	1.68421
ASV140	Bacteria	Proteobacteria	Alphaproteobacteria	Rhizobiales	Xanthobacteraceae	Bradyrhizobium		bacteria_SW_f1_4_Non_specific	3_NSP	4_dsRNA	1.47368
ASV140	Bacteria	Proteobacteria	Alphaproteobacteria	Rhizobiales	Xanthobacteraceae	Bradyrhizobium		bacteria_SW_f6_3_Non_specific_Fg	4_NSP_Fg	3_dsRNA_Fg	0
ASV140	Bacteria	Proteobacteria	Alphaproteobacteria	Rhizobiales	Xanthobacteraceae	Bradyrhizobium		bacteria_SW_h4_8_SdhB	7_SdhB	4_dsRNA	0
ASV140	Bacteria	Proteobacteria	Alphaproteobacteria	Rhizobiales	Xanthobacteraceae	Bradyrhizobium		bacteria_SW_g4_6_Cyp51	5_Cyp51	4_dsRNA	0
ASV140	Bacteria	Proteobacteria	Alphaproteobacteria	Rhizobiales	Xanthobacteraceae	Bradyrhizobium		bacteria_SW_g5_5_Cyp51_Fg	6_Cyp51_Fg	3_dsRNA_Fg	0
ASV140	Bacteria	Proteobacteria	Alphaproteobacteria	Rhizobiales	Xanthobacteraceae	Bradyrhizobium		bacteria_SW_g2_6_Cyp51	5_Cyp51	4_dsRNA	0
ASV140	Bacteria	Proteobacteria	Alphaproteobacteria	Rhizobiales	Xanthobacteraceae	Bradyrhizobium		bacteria_SW_f7_3_Non_specific_Fg	4_NSP_Fg	3_dsRNA_Fg	0
ASV140	Bacteria	Proteobacteria	Alphaproteobacteria	Rhizobiales	Xanthobacteraceae	Bradyrhizobium		bacteria_SW_h1_8_SdhB	7_SdhB	4_dsRNA	0
ASV140	Bacteria	Proteobacteria	Alphaproteobacteria	Rhizobiales	Xanthobacteraceae	Bradyrhizobium		bacteria_SW_f2_4_Non_specific	3_NSP	4_dsRNA	0
ASV140	Bacteria	Proteobacteria	Alphaproteobacteria	Rhizobiales	Xanthobacteraceae	Bradyrhizobium		bacteria_SW_h7_7_SdhB_Fg	8_SdhB_Fg	3_dsRNA_Fg	0
ASV140	Bacteria	Proteobacteria	Alphaproteobacteria	Rhizobiales	Xanthobacteraceae	Bradyrhizobium		bacteria_SW_g6_5_Cyp51_Fg	6_Cyp51_Fg	3_dsRNA_Fg	0
ASV140	Bacteria	Proteobacteria	Alphaproteobacteria	Rhizobiales	Xanthobacteraceae	Bradyrhizobium		bacteria_SW_f3_4_Non_specific	3_NSP	4_dsRNA	0
ASV140	Bacteria	Proteobacteria	Alphaproteobacteria	Rhizobiales	Xanthobacteraceae	Bradyrhizobium		bacteria_SW_g1_6_Cyp51	5_Cyp51	4_dsRNA	0
ASV140	Bacteria	Proteobacteria	Alphaproteobacteria	Rhizobiales	Xanthobacteraceae	Bradyrhizobium		bacteria_SW_g3_6_Cyp51	5_Cyp51	4_dsRNA	0
ASV140	Bacteria	Proteobacteria	Alphaproteobacteria	Rhizobiales	Xanthobacteraceae	Bradyrhizobium		bacteria_SW_h8_7_SdhB_Fg	8_SdhB_Fg	3_dsRNA_Fg	0
ASV140	Bacteria	Proteobacteria	Alphaproteobacteria	Rhizobiales	Xanthobacteraceae	Bradyrhizobium		bacteria_SW_e4_2_No_treatment	1_NT	1_NT	0
ASV140	Bacteria	Proteobacteria	Alphaproteobacteria	Rhizobiales	Xanthobacteraceae	Bradyrhizobium		bacteria_SW_h3_8_SdhB	7_SdhB	4_dsRNA	0
ASV140	Bacteria	Proteobacteria	Alphaproteobacteria	Rhizobiales	Xanthobacteraceae	Bradyrhizobium		bacteria_SW_g8_5_Cyp51_Fg	6_Cyp51_Fg	3_dsRNA_Fg	0
ASV140	Bacteria	Proteobacteria	Alphaproteobacteria	Rhizobiales	Xanthobacteraceae	Bradyrhizobium		bacteria_SW_e1_2_No_treatment	1_NT	1_NT	0
ASV140	Bacteria	Proteobacteria	Alphaproteobacteria	Rhizobiales	Xanthobacteraceae	Bradyrhizobium		bacteria_SW_e8_1_No_treatment_Fg	2_NT_Fg	2_NT_Fg	0
ASV140	Bacteria	Proteobacteria	Alphaproteobacteria	Rhizobiales	Xanthobacteraceae	Bradyrhizobium		bacteria_SW_e5_1_No_treatment_Fg	2_NT_Fg	2_NT_Fg	0
ASV140	Bacteria	Proteobacteria	Alphaproteobacteria	Rhizobiales	Xanthobacteraceae	Bradyrhizobium		bacteria_SW_h6_7_SdhB_Fg	8_SdhB_Fg	3_dsRNA_Fg	0
ASV140	Bacteria	Proteobacteria	Alphaproteobacteria	Rhizobiales	Xanthobacteraceae	Bradyrhizobium		bacteria_SW_f4_4_Non_specific	3_NSP	4_dsRNA	0
ASV140	Bacteria	Proteobacteria	Alphaproteobacteria	Rhizobiales	Xanthobacteraceae	Bradyrhizobium		bacteria_SW_h5_7_SdhB_Fg	8_SdhB_Fg	3_dsRNA_Fg	0
ASV140	Bacteria	Proteobacteria	Alphaproteobacteria	Rhizobiales	Xanthobacteraceae	Bradyrhizobium		bacteria_SW_e2_2_No_treatment	1_NT	1_NT	0
ASV140	Bacteria	Proteobacteria	Alphaproteobacteria	Rhizobiales	Xanthobacteraceae	Bradyrhizobium		bacteria_SW_e6_1_No_treatment_Fg	2_NT_Fg	2_NT_Fg	0
ASV140	Bacteria	Proteobacteria	Alphaproteobacteria	Rhizobiales	Xanthobacteraceae	Bradyrhizobium		bacteria_SW_f8_3_Non_specific_Fg	4_NSP_Fg	3_dsRNA_Fg	0
ASV140	Bacteria	Proteobacteria	Alphaproteobacteria	Rhizobiales	Xanthobacteraceae	Bradyrhizobium		bacteria_SW_h2_8_SdhB	7_SdhB	4_dsRNA	0
ASV140	Bacteria	Proteobacteria	Alphaproteobacteria	Rhizobiales	Xanthobacteraceae	Bradyrhizobium		bacteria_SW_f5_3_Non_specific_Fg	4_NSP_Fg	3_dsRNA_Fg	0
ASV140	Bacteria	Proteobacteria	Alphaproteobacteria	Rhizobiales	Xanthobacteraceae	Bradyrhizobium		bacteria_SW_g7_5_Cyp51_Fg	6_Cyp51_Fg	3_dsRNA_Fg	0
ASV140	Bacteria	Proteobacteria	Alphaproteobacteria	Rhizobiales	Xanthobacteraceae	Bradyrhizobium		bacteria_SW_e3_2_No_treatment	1_NT	1_NT	0
ASV141	Bacteria	Proteobacteria	Gammaproteobacteria	Enterobacterales	Erwiniaceae			bacteria_SW_h7_7_SdhB_Fg	8_SdhB_Fg	3_dsRNA_Fg	0.421053
ASV141	Bacteria	Proteobacteria	Gammaproteobacteria	Enterobacterales	Erwiniaceae			bacteria_SW_g5_5_Cyp51_Fg	6_Cyp51_Fg	3_dsRNA_Fg	0
ASV141	Bacteria	Proteobacteria	Gammaproteobacteria	Enterobacterales	Erwiniaceae			bacteria_SW_f6_3_Non_specific_Fg	4_NSP_Fg	3_dsRNA_Fg	0
ASV141	Bacteria	Proteobacteria	Gammaproteobacteria	Enterobacterales	Erwiniaceae			bacteria_SW_h8_7_SdhB_Fg	8_SdhB_Fg	3_dsRNA_Fg	0
ASV141	Bacteria	Proteobacteria	Gammaproteobacteria	Enterobacterales	Erwiniaceae			bacteria_SW_g6_5_Cyp51_Fg	6_Cyp51_Fg	3_dsRNA_Fg	0
ASV141	Bacteria	Proteobacteria	Gammaproteobacteria	Enterobacterales	Erwiniaceae			bacteria_SW_f8_3_Non_specific_Fg	4_NSP_Fg	3_dsRNA_Fg	0
ASV141	Bacteria	Proteobacteria	Gammaproteobacteria	Enterobacterales	Erwiniaceae			bacteria_SW_g1_6_Cyp51	5_Cyp51	4_dsRNA	0
ASV141	Bacteria	Proteobacteria	Gammaproteobacteria	Enterobacterales	Erwiniaceae			bacteria_SW_e4_2_No_treatment	1_NT	1_NT	0
ASV141	Bacteria	Proteobacteria	Gammaproteobacteria	Enterobacterales	Erwiniaceae			bacteria_SW_e8_1_No_treatment_Fg	2_NT_Fg	2_NT_Fg	0
ASV141	Bacteria	Proteobacteria	Gammaproteobacteria	Enterobacterales	Erwiniaceae			bacteria_SW_e5_1_No_treatment_Fg	2_NT_Fg	2_NT_Fg	0
ASV141	Bacteria	Proteobacteria	Gammaproteobacteria	Enterobacterales	Erwiniaceae			bacteria_SW_e6_1_No_treatment_Fg	2_NT_Fg	2_NT_Fg	0
ASV141	Bacteria	Proteobacteria	Gammaproteobacteria	Enterobacterales	Erwiniaceae			bacteria_SW_e7_1_No_treatment_Fg	2_NT_Fg	2_NT_Fg	0
ASV141	Bacteria	Proteobacteria	Gammaproteobacteria	Enterobacterales	Erwiniaceae			bacteria_SW_f3_4_Non_specific	3_NSP	4_dsRNA	0
ASV141	Bacteria	Proteobacteria	Gammaproteobacteria	Enterobacterales	Erwiniaceae			bacteria_SW_h5_7_SdhB_Fg	8_SdhB_Fg	3_dsRNA_Fg	0
ASV141	Bacteria	Proteobacteria	Gammaproteobacteria	Enterobacterales	Erwiniaceae			bacteria_SW_h6_7_SdhB_Fg	8_SdhB_Fg	3_dsRNA_Fg	0
ASV141	Bacteria	Proteobacteria	Gammaproteobacteria	Enterobacterales	Erwiniaceae			bacteria_SW_g8_5_Cyp51_Fg	6_Cyp51_Fg	3_dsRNA_Fg	0
ASV141	Bacteria	Proteobacteria	Gammaproteobacteria	Enterobacterales	Erwiniaceae			bacteria_SW_g2_6_Cyp51	5_Cyp51	4_dsRNA	0
ASV141	Bacteria	Proteobacteria	Gammaproteobacteria	Enterobacterales	Erwiniaceae			bacteria_SW_e3_2_No_treatment	1_NT	1_NT	0
ASV141	Bacteria	Proteobacteria	Gammaproteobacteria	Enterobacterales	Erwiniaceae			bacteria_SW_g4_6_Cyp51	5_Cyp51	4_dsRNA	0
ASV141	Bacteria	Proteobacteria	Gammaproteobacteria	Enterobacterales	Erwiniaceae			bacteria_SW_f1_4_Non_specific	3_NSP	4_dsRNA	0
ASV141	Bacteria	Proteobacteria	Gammaproteobacteria	Enterobacterales	Erwiniaceae			bacteria_SW_f4_4_Non_specific	3_NSP	4_dsRNA	0
ASV141	Bacteria	Proteobacteria	Gammaproteobacteria	Enterobacterales	Erwiniaceae			bacteria_SW_e2_2_No_treatment	1_NT	1_NT	0
ASV141	Bacteria	Proteobacteria	Gammaproteobacteria	Enterobacterales	Erwiniaceae			bacteria_SW_f2_4_Non_specific	3_NSP	4_dsRNA	0
ASV141	Bacteria	Proteobacteria	Gammaproteobacteria	Enterobacterales	Erwiniaceae			bacteria_SW_h1_8_SdhB	7_SdhB	4_dsRNA	0
ASV141	Bacteria	Proteobacteria	Gammaproteobacteria	Enterobacterales	Erwiniaceae			bacteria_SW_f7_3_Non_specific_Fg	4_NSP_Fg	3_dsRNA_Fg	0
ASV141	Bacteria	Proteobacteria	Gammaproteobacteria	Enterobacterales	Erwiniaceae			bacteria_SW_e1_2_No_treatment	1_NT	1_NT	0
ASV141	Bacteria	Proteobacteria	Gammaproteobacteria	Enterobacterales	Erwiniaceae			bacteria_SW_h2_8_SdhB	7_SdhB	4_dsRNA	0
ASV141	Bacteria	Proteobacteria	Gammaproteobacteria	Enterobacterales	Erwiniaceae			bacteria_SW_h3_8_SdhB	7_SdhB	4_dsRNA	0
ASV141	Bacteria	Proteobacteria	Gammaproteobacteria	Enterobacterales	Erwiniaceae			bacteria_SW_h4_8_SdhB	7_SdhB	4_dsRNA	0
ASV141	Bacteria	Proteobacteria	Gammaproteobacteria	Enterobacterales	Erwiniaceae			bacteria_SW_g7_5_Cyp51_Fg	6_Cyp51_Fg	3_dsRNA_Fg	0
ASV141	Bacteria	Proteobacteria	Gammaproteobacteria	Enterobacterales	Erwiniaceae			bacteria_SW_f5_3_Non_specific_Fg	4_NSP_Fg	3_dsRNA_Fg	0
ASV141	Bacteria	Proteobacteria	Gammaproteobacteria	Enterobacterales	Erwiniaceae			bacteria_SW_g3_6_Cyp51	5_Cyp51	4_dsRNA	0
ASV142	Bacteria	Bacteroidota	Bacteroidia	Chitinophagales	Chitinophagaceae	Arachidicoccus		bacteria_SW_f3_4_Non_specific	3_NSP	4_dsRNA	0.210526
ASV142	Bacteria	Bacteroidota	Bacteroidia	Chitinophagales	Chitinophagaceae	Arachidicoccus		bacteria_SW_h3_8_SdhB	7_SdhB	4_dsRNA	0
ASV142	Bacteria	Bacteroidota	Bacteroidia	Chitinophagales	Chitinophagaceae	Arachidicoccus		bacteria_SW_f8_3_Non_specific_Fg	4_NSP_Fg	3_dsRNA_Fg	0
ASV142	Bacteria	Bacteroidota	Bacteroidia	Chitinophagales	Chitinophagaceae	Arachidicoccus		bacteria_SW_f4_4_Non_specific	3_NSP	4_dsRNA	0
ASV142	Bacteria	Bacteroidota	Bacteroidia	Chitinophagales	Chitinophagaceae	Arachidicoccus		bacteria_SW_f1_4_Non_specific	3_NSP	4_dsRNA	0
ASV142	Bacteria	Bacteroidota	Bacteroidia	Chitinophagales	Chitinophagaceae	Arachidicoccus		bacteria_SW_g4_6_Cyp51	5_Cyp51	4_dsRNA	0
ASV142	Bacteria	Bacteroidota	Bacteroidia	Chitinophagales	Chitinophagaceae	Arachidicoccus		bacteria_SW_e6_1_No_treatment_Fg	2_NT_Fg	2_NT_Fg	0
ASV142	Bacteria	Bacteroidota	Bacteroidia	Chitinophagales	Chitinophagaceae	Arachidicoccus		bacteria_SW_g7_5_Cyp51_Fg	6_Cyp51_Fg	3_dsRNA_Fg	0
ASV142	Bacteria	Bacteroidota	Bacteroidia	Chitinophagales	Chitinophagaceae	Arachidicoccus		bacteria_SW_f2_4_Non_specific	3_NSP	4_dsRNA	0
ASV142	Bacteria	Bacteroidota	Bacteroidia	Chitinophagales	Chitinophagaceae	Arachidicoccus		bacteria_SW_g1_6_Cyp51	5_Cyp51	4_dsRNA	0
ASV142	Bacteria	Bacteroidota	Bacteroidia	Chitinophagales	Chitinophagaceae	Arachidicoccus		bacteria_SW_f7_3_Non_specific_Fg	4_NSP_Fg	3_dsRNA_Fg	0
ASV142	Bacteria	Bacteroidota	Bacteroidia	Chitinophagales	Chitinophagaceae	Arachidicoccus		bacteria_SW_g8_5_Cyp51_Fg	6_Cyp51_Fg	3_dsRNA_Fg	0
ASV142	Bacteria	Bacteroidota	Bacteroidia	Chitinophagales	Chitinophagaceae	Arachidicoccus		bacteria_SW_f5_3_Non_specific_Fg	4_NSP_Fg	3_dsRNA_Fg	0
ASV142	Bacteria	Bacteroidota	Bacteroidia	Chitinophagales	Chitinophagaceae	Arachidicoccus		bacteria_SW_e4_2_No_treatment	1_NT	1_NT	0
ASV142	Bacteria	Bacteroidota	Bacteroidia	Chitinophagales	Chitinophagaceae	Arachidicoccus		bacteria_SW_h7_7_SdhB_Fg	8_SdhB_Fg	3_dsRNA_Fg	0
ASV142	Bacteria	Bacteroidota	Bacteroidia	Chitinophagales	Chitinophagaceae	Arachidicoccus		bacteria_SW_e3_2_No_treatment	1_NT	1_NT	0
ASV142	Bacteria	Bacteroidota	Bacteroidia	Chitinophagales	Chitinophagaceae	Arachidicoccus		bacteria_SW_h2_8_SdhB	7_SdhB	4_dsRNA	0
ASV142	Bacteria	Bacteroidota	Bacteroidia	Chitinophagales	Chitinophagaceae	Arachidicoccus		bacteria_SW_h1_8_SdhB	7_SdhB	4_dsRNA	0
ASV142	Bacteria	Bacteroidota	Bacteroidia	Chitinophagales	Chitinophagaceae	Arachidicoccus		bacteria_SW_h4_8_SdhB	7_SdhB	4_dsRNA	0
ASV142	Bacteria	Bacteroidota	Bacteroidia	Chitinophagales	Chitinophagaceae	Arachidicoccus		bacteria_SW_e5_1_No_treatment_Fg	2_NT_Fg	2_NT_Fg	0
ASV142	Bacteria	Bacteroidota	Bacteroidia	Chitinophagales	Chitinophagaceae	Arachidicoccus		bacteria_SW_g3_6_Cyp51	5_Cyp51	4_dsRNA	0
ASV142	Bacteria	Bacteroidota	Bacteroidia	Chitinophagales	Chitinophagaceae	Arachidicoccus		bacteria_SW_f6_3_Non_specific_Fg	4_NSP_Fg	3_dsRNA_Fg	0
ASV142	Bacteria	Bacteroidota	Bacteroidia	Chitinophagales	Chitinophagaceae	Arachidicoccus		bacteria_SW_h6_7_SdhB_Fg	8_SdhB_Fg	3_dsRNA_Fg	0
ASV142	Bacteria	Bacteroidota	Bacteroidia	Chitinophagales	Chitinophagaceae	Arachidicoccus		bacteria_SW_g5_5_Cyp51_Fg	6_Cyp51_Fg	3_dsRNA_Fg	0
ASV142	Bacteria	Bacteroidota	Bacteroidia	Chitinophagales	Chitinophagaceae	Arachidicoccus		bacteria_SW_e7_1_No_treatment_Fg	2_NT_Fg	2_NT_Fg	0
ASV142	Bacteria	Bacteroidota	Bacteroidia	Chitinophagales	Chitinophagaceae	Arachidicoccus		bacteria_SW_h8_7_SdhB_Fg	8_SdhB_Fg	3_dsRNA_Fg	0
ASV142	Bacteria	Bacteroidota	Bacteroidia	Chitinophagales	Chitinophagaceae	Arachidicoccus		bacteria_SW_h5_7_SdhB_Fg	8_SdhB_Fg	3_dsRNA_Fg	0
ASV142	Bacteria	Bacteroidota	Bacteroidia	Chitinophagales	Chitinophagaceae	Arachidicoccus		bacteria_SW_e1_2_No_treatment	1_NT	1_NT	0
ASV142	Bacteria	Bacteroidota	Bacteroidia	Chitinophagales	Chitinophagaceae	Arachidicoccus		bacteria_SW_e8_1_No_treatment_Fg	2_NT_Fg	2_NT_Fg	0
ASV142	Bacteria	Bacteroidota	Bacteroidia	Chitinophagales	Chitinophagaceae	Arachidicoccus		bacteria_SW_e2_2_No_treatment	1_NT	1_NT	0
ASV142	Bacteria	Bacteroidota	Bacteroidia	Chitinophagales	Chitinophagaceae	Arachidicoccus		bacteria_SW_g6_5_Cyp51_Fg	6_Cyp51_Fg	3_dsRNA_Fg	0
ASV142	Bacteria	Bacteroidota	Bacteroidia	Chitinophagales	Chitinophagaceae	Arachidicoccus		bacteria_SW_g2_6_Cyp51	5_Cyp51	4_dsRNA	0
ASV143	Bacteria	Actinobacteriota	Actinobacteria	Micrococcales	Microbacteriaceae	Frigoribacterium	Cryocola_sp.	bacteria_SW_g1_6_Cyp51	5_Cyp51	4_dsRNA	0.842105
ASV143	Bacteria	Actinobacteriota	Actinobacteria	Micrococcales	Microbacteriaceae	Frigoribacterium	Cryocola_sp.	bacteria_SW_f5_3_Non_specific_Fg	4_NSP_Fg	3_dsRNA_Fg	0.421053
ASV143	Bacteria	Actinobacteriota	Actinobacteria	Micrococcales	Microbacteriaceae	Frigoribacterium	Cryocola_sp.	bacteria_SW_f7_3_Non_specific_Fg	4_NSP_Fg	3_dsRNA_Fg	0
ASV143	Bacteria	Actinobacteriota	Actinobacteria	Micrococcales	Microbacteriaceae	Frigoribacterium	Cryocola_sp.	bacteria_SW_e3_2_No_treatment	1_NT	1_NT	0
ASV143	Bacteria	Actinobacteriota	Actinobacteria	Micrococcales	Microbacteriaceae	Frigoribacterium	Cryocola_sp.	bacteria_SW_e5_1_No_treatment_Fg	2_NT_Fg	2_NT_Fg	0
ASV143	Bacteria	Actinobacteriota	Actinobacteria	Micrococcales	Microbacteriaceae	Frigoribacterium	Cryocola_sp.	bacteria_SW_e2_2_No_treatment	1_NT	1_NT	0
ASV143	Bacteria	Actinobacteriota	Actinobacteria	Micrococcales	Microbacteriaceae	Frigoribacterium	Cryocola_sp.	bacteria_SW_h8_7_SdhB_Fg	8_SdhB_Fg	3_dsRNA_Fg	0
ASV143	Bacteria	Actinobacteriota	Actinobacteria	Micrococcales	Microbacteriaceae	Frigoribacterium	Cryocola_sp.	bacteria_SW_f8_3_Non_specific_Fg	4_NSP_Fg	3_dsRNA_Fg	0
ASV143	Bacteria	Actinobacteriota	Actinobacteria	Micrococcales	Microbacteriaceae	Frigoribacterium	Cryocola_sp.	bacteria_SW_h2_8_SdhB	7_SdhB	4_dsRNA	0
ASV143	Bacteria	Actinobacteriota	Actinobacteria	Micrococcales	Microbacteriaceae	Frigoribacterium	Cryocola_sp.	bacteria_SW_e8_1_No_treatment_Fg	2_NT_Fg	2_NT_Fg	0
ASV143	Bacteria	Actinobacteriota	Actinobacteria	Micrococcales	Microbacteriaceae	Frigoribacterium	Cryocola_sp.	bacteria_SW_e4_2_No_treatment	1_NT	1_NT	0
ASV143	Bacteria	Actinobacteriota	Actinobacteria	Micrococcales	Microbacteriaceae	Frigoribacterium	Cryocola_sp.	bacteria_SW_h7_7_SdhB_Fg	8_SdhB_Fg	3_dsRNA_Fg	0
ASV143	Bacteria	Actinobacteriota	Actinobacteria	Micrococcales	Microbacteriaceae	Frigoribacterium	Cryocola_sp.	bacteria_SW_h5_7_SdhB_Fg	8_SdhB_Fg	3_dsRNA_Fg	0
ASV143	Bacteria	Actinobacteriota	Actinobacteria	Micrococcales	Microbacteriaceae	Frigoribacterium	Cryocola_sp.	bacteria_SW_f1_4_Non_specific	3_NSP	4_dsRNA	0
ASV143	Bacteria	Actinobacteriota	Actinobacteria	Micrococcales	Microbacteriaceae	Frigoribacterium	Cryocola_sp.	bacteria_SW_h4_8_SdhB	7_SdhB	4_dsRNA	0
ASV143	Bacteria	Actinobacteriota	Actinobacteria	Micrococcales	Microbacteriaceae	Frigoribacterium	Cryocola_sp.	bacteria_SW_e6_1_No_treatment_Fg	2_NT_Fg	2_NT_Fg	0
ASV143	Bacteria	Actinobacteriota	Actinobacteria	Micrococcales	Microbacteriaceae	Frigoribacterium	Cryocola_sp.	bacteria_SW_f4_4_Non_specific	3_NSP	4_dsRNA	0
ASV143	Bacteria	Actinobacteriota	Actinobacteria	Micrococcales	Microbacteriaceae	Frigoribacterium	Cryocola_sp.	bacteria_SW_e1_2_No_treatment	1_NT	1_NT	0
ASV143	Bacteria	Actinobacteriota	Actinobacteria	Micrococcales	Microbacteriaceae	Frigoribacterium	Cryocola_sp.	bacteria_SW_h3_8_SdhB	7_SdhB	4_dsRNA	0
ASV143	Bacteria	Actinobacteriota	Actinobacteria	Micrococcales	Microbacteriaceae	Frigoribacterium	Cryocola_sp.	bacteria_SW_g8_5_Cyp51_Fg	6_Cyp51_Fg	3_dsRNA_Fg	0
ASV143	Bacteria	Actinobacteriota	Actinobacteria	Micrococcales	Microbacteriaceae	Frigoribacterium	Cryocola_sp.	bacteria_SW_h1_8_SdhB	7_SdhB	4_dsRNA	0
ASV143	Bacteria	Actinobacteriota	Actinobacteria	Micrococcales	Microbacteriaceae	Frigoribacterium	Cryocola_sp.	bacteria_SW_f6_3_Non_specific_Fg	4_NSP_Fg	3_dsRNA_Fg	0
ASV143	Bacteria	Actinobacteriota	Actinobacteria	Micrococcales	Microbacteriaceae	Frigoribacterium	Cryocola_sp.	bacteria_SW_e7_1_No_treatment_Fg	2_NT_Fg	2_NT_Fg	0
ASV143	Bacteria	Actinobacteriota	Actinobacteria	Micrococcales	Microbacteriaceae	Frigoribacterium	Cryocola_sp.	bacteria_SW_g4_6_Cyp51	5_Cyp51	4_dsRNA	0
ASV143	Bacteria	Actinobacteriota	Actinobacteria	Micrococcales	Microbacteriaceae	Frigoribacterium	Cryocola_sp.	bacteria_SW_g3_6_Cyp51	5_Cyp51	4_dsRNA	0
ASV143	Bacteria	Actinobacteriota	Actinobacteria	Micrococcales	Microbacteriaceae	Frigoribacterium	Cryocola_sp.	bacteria_SW_g7_5_Cyp51_Fg	6_Cyp51_Fg	3_dsRNA_Fg	0
ASV143	Bacteria	Actinobacteriota	Actinobacteria	Micrococcales	Microbacteriaceae	Frigoribacterium	Cryocola_sp.	bacteria_SW_g2_6_Cyp51	5_Cyp51	4_dsRNA	0
ASV143	Bacteria	Actinobacteriota	Actinobacteria	Micrococcales	Microbacteriaceae	Frigoribacterium	Cryocola_sp.	bacteria_SW_h6_7_SdhB_Fg	8_SdhB_Fg	3_dsRNA_Fg	0
ASV143	Bacteria	Actinobacteriota	Actinobacteria	Micrococcales	Microbacteriaceae	Frigoribacterium	Cryocola_sp.	bacteria_SW_f3_4_Non_specific	3_NSP	4_dsRNA	0
ASV143	Bacteria	Actinobacteriota	Actinobacteria	Micrococcales	Microbacteriaceae	Frigoribacterium	Cryocola_sp.	bacteria_SW_f2_4_Non_specific	3_NSP	4_dsRNA	0
ASV143	Bacteria	Actinobacteriota	Actinobacteria	Micrococcales	Microbacteriaceae	Frigoribacterium	Cryocola_sp.	bacteria_SW_g6_5_Cyp51_Fg	6_Cyp51_Fg	3_dsRNA_Fg	0
ASV143	Bacteria	Actinobacteriota	Actinobacteria	Micrococcales	Microbacteriaceae	Frigoribacterium	Cryocola_sp.	bacteria_SW_g5_5_Cyp51_Fg	6_Cyp51_Fg	3_dsRNA_Fg	0
ASV144	Bacteria	Proteobacteria	Alphaproteobacteria	Micropepsales	Micropepsaceae	Micropepsis	uncultured_bacterium	bacteria_SW_g1_6_Cyp51	5_Cyp51	4_dsRNA	1.05263
ASV144	Bacteria	Proteobacteria	Alphaproteobacteria	Micropepsales	Micropepsaceae	Micropepsis	uncultured_bacterium	bacteria_SW_g6_5_Cyp51_Fg	6_Cyp51_Fg	3_dsRNA_Fg	0
ASV144	Bacteria	Proteobacteria	Alphaproteobacteria	Micropepsales	Micropepsaceae	Micropepsis	uncultured_bacterium	bacteria_SW_f6_3_Non_specific_Fg	4_NSP_Fg	3_dsRNA_Fg	0
ASV144	Bacteria	Proteobacteria	Alphaproteobacteria	Micropepsales	Micropepsaceae	Micropepsis	uncultured_bacterium	bacteria_SW_h4_8_SdhB	7_SdhB	4_dsRNA	0
ASV144	Bacteria	Proteobacteria	Alphaproteobacteria	Micropepsales	Micropepsaceae	Micropepsis	uncultured_bacterium	bacteria_SW_e8_1_No_treatment_Fg	2_NT_Fg	2_NT_Fg	0
ASV144	Bacteria	Proteobacteria	Alphaproteobacteria	Micropepsales	Micropepsaceae	Micropepsis	uncultured_bacterium	bacteria_SW_h7_7_SdhB_Fg	8_SdhB_Fg	3_dsRNA_Fg	0
ASV144	Bacteria	Proteobacteria	Alphaproteobacteria	Micropepsales	Micropepsaceae	Micropepsis	uncultured_bacterium	bacteria_SW_g8_5_Cyp51_Fg	6_Cyp51_Fg	3_dsRNA_Fg	0
ASV144	Bacteria	Proteobacteria	Alphaproteobacteria	Micropepsales	Micropepsaceae	Micropepsis	uncultured_bacterium	bacteria_SW_e1_2_No_treatment	1_NT	1_NT	0
ASV144	Bacteria	Proteobacteria	Alphaproteobacteria	Micropepsales	Micropepsaceae	Micropepsis	uncultured_bacterium	bacteria_SW_e5_1_No_treatment_Fg	2_NT_Fg	2_NT_Fg	0
ASV144	Bacteria	Proteobacteria	Alphaproteobacteria	Micropepsales	Micropepsaceae	Micropepsis	uncultured_bacterium	bacteria_SW_g5_5_Cyp51_Fg	6_Cyp51_Fg	3_dsRNA_Fg	0
ASV144	Bacteria	Proteobacteria	Alphaproteobacteria	Micropepsales	Micropepsaceae	Micropepsis	uncultured_bacterium	bacteria_SW_g3_6_Cyp51	5_Cyp51	4_dsRNA	0
ASV144	Bacteria	Proteobacteria	Alphaproteobacteria	Micropepsales	Micropepsaceae	Micropepsis	uncultured_bacterium	bacteria_SW_f1_4_Non_specific	3_NSP	4_dsRNA	0
ASV144	Bacteria	Proteobacteria	Alphaproteobacteria	Micropepsales	Micropepsaceae	Micropepsis	uncultured_bacterium	bacteria_SW_h8_7_SdhB_Fg	8_SdhB_Fg	3_dsRNA_Fg	0
ASV144	Bacteria	Proteobacteria	Alphaproteobacteria	Micropepsales	Micropepsaceae	Micropepsis	uncultured_bacterium	bacteria_SW_h3_8_SdhB	7_SdhB	4_dsRNA	0
ASV144	Bacteria	Proteobacteria	Alphaproteobacteria	Micropepsales	Micropepsaceae	Micropepsis	uncultured_bacterium	bacteria_SW_e4_2_No_treatment	1_NT	1_NT	0
ASV144	Bacteria	Proteobacteria	Alphaproteobacteria	Micropepsales	Micropepsaceae	Micropepsis	uncultured_bacterium	bacteria_SW_f7_3_Non_specific_Fg	4_NSP_Fg	3_dsRNA_Fg	0
ASV144	Bacteria	Proteobacteria	Alphaproteobacteria	Micropepsales	Micropepsaceae	Micropepsis	uncultured_bacterium	bacteria_SW_h1_8_SdhB	7_SdhB	4_dsRNA	0
ASV144	Bacteria	Proteobacteria	Alphaproteobacteria	Micropepsales	Micropepsaceae	Micropepsis	uncultured_bacterium	bacteria_SW_h2_8_SdhB	7_SdhB	4_dsRNA	0
ASV144	Bacteria	Proteobacteria	Alphaproteobacteria	Micropepsales	Micropepsaceae	Micropepsis	uncultured_bacterium	bacteria_SW_e3_2_No_treatment	1_NT	1_NT	0
ASV144	Bacteria	Proteobacteria	Alphaproteobacteria	Micropepsales	Micropepsaceae	Micropepsis	uncultured_bacterium	bacteria_SW_e7_1_No_treatment_Fg	2_NT_Fg	2_NT_Fg	0
ASV144	Bacteria	Proteobacteria	Alphaproteobacteria	Micropepsales	Micropepsaceae	Micropepsis	uncultured_bacterium	bacteria_SW_g4_6_Cyp51	5_Cyp51	4_dsRNA	0
ASV144	Bacteria	Proteobacteria	Alphaproteobacteria	Micropepsales	Micropepsaceae	Micropepsis	uncultured_bacterium	bacteria_SW_f3_4_Non_specific	3_NSP	4_dsRNA	0
ASV144	Bacteria	Proteobacteria	Alphaproteobacteria	Micropepsales	Micropepsaceae	Micropepsis	uncultured_bacterium	bacteria_SW_e2_2_No_treatment	1_NT	1_NT	0
ASV144	Bacteria	Proteobacteria	Alphaproteobacteria	Micropepsales	Micropepsaceae	Micropepsis	uncultured_bacterium	bacteria_SW_f5_3_Non_specific_Fg	4_NSP_Fg	3_dsRNA_Fg	0
ASV144	Bacteria	Proteobacteria	Alphaproteobacteria	Micropepsales	Micropepsaceae	Micropepsis	uncultured_bacterium	bacteria_SW_g2_6_Cyp51	5_Cyp51	4_dsRNA	0
ASV144	Bacteria	Proteobacteria	Alphaproteobacteria	Micropepsales	Micropepsaceae	Micropepsis	uncultured_bacterium	bacteria_SW_h6_7_SdhB_Fg	8_SdhB_Fg	3_dsRNA_Fg	0
ASV144	Bacteria	Proteobacteria	Alphaproteobacteria	Micropepsales	Micropepsaceae	Micropepsis	uncultured_bacterium	bacteria_SW_f4_4_Non_specific	3_NSP	4_dsRNA	0
ASV144	Bacteria	Proteobacteria	Alphaproteobacteria	Micropepsales	Micropepsaceae	Micropepsis	uncultured_bacterium	bacteria_SW_f2_4_Non_specific	3_NSP	4_dsRNA	0
ASV144	Bacteria	Proteobacteria	Alphaproteobacteria	Micropepsales	Micropepsaceae	Micropepsis	uncultured_bacterium	bacteria_SW_g7_5_Cyp51_Fg	6_Cyp51_Fg	3_dsRNA_Fg	0
ASV144	Bacteria	Proteobacteria	Alphaproteobacteria	Micropepsales	Micropepsaceae	Micropepsis	uncultured_bacterium	bacteria_SW_h5_7_SdhB_Fg	8_SdhB_Fg	3_dsRNA_Fg	0
ASV144	Bacteria	Proteobacteria	Alphaproteobacteria	Micropepsales	Micropepsaceae	Micropepsis	uncultured_bacterium	bacteria_SW_e6_1_No_treatment_Fg	2_NT_Fg	2_NT_Fg	0
ASV144	Bacteria	Proteobacteria	Alphaproteobacteria	Micropepsales	Micropepsaceae	Micropepsis	uncultured_bacterium	bacteria_SW_f8_3_Non_specific_Fg	4_NSP_Fg	3_dsRNA_Fg	0
ASV145	Bacteria	Bacteroidota	Bacteroidia	Chitinophagales	Chitinophagaceae	uncultured	uncultured_Sphingobacteriales	bacteria_SW_h6_7_SdhB_Fg	8_SdhB_Fg	3_dsRNA_Fg	1.89474
ASV145	Bacteria	Bacteroidota	Bacteroidia	Chitinophagales	Chitinophagaceae	uncultured	uncultured_Sphingobacteriales	bacteria_SW_f1_4_Non_specific	3_NSP	4_dsRNA	0
ASV145	Bacteria	Bacteroidota	Bacteroidia	Chitinophagales	Chitinophagaceae	uncultured	uncultured_Sphingobacteriales	bacteria_SW_g4_6_Cyp51	5_Cyp51	4_dsRNA	0
ASV145	Bacteria	Bacteroidota	Bacteroidia	Chitinophagales	Chitinophagaceae	uncultured	uncultured_Sphingobacteriales	bacteria_SW_h7_7_SdhB_Fg	8_SdhB_Fg	3_dsRNA_Fg	0
ASV145	Bacteria	Bacteroidota	Bacteroidia	Chitinophagales	Chitinophagaceae	uncultured	uncultured_Sphingobacteriales	bacteria_SW_g1_6_Cyp51	5_Cyp51	4_dsRNA	0
ASV145	Bacteria	Bacteroidota	Bacteroidia	Chitinophagales	Chitinophagaceae	uncultured	uncultured_Sphingobacteriales	bacteria_SW_f2_4_Non_specific	3_NSP	4_dsRNA	0
ASV145	Bacteria	Bacteroidota	Bacteroidia	Chitinophagales	Chitinophagaceae	uncultured	uncultured_Sphingobacteriales	bacteria_SW_f6_3_Non_specific_Fg	4_NSP_Fg	3_dsRNA_Fg	0
ASV145	Bacteria	Bacteroidota	Bacteroidia	Chitinophagales	Chitinophagaceae	uncultured	uncultured_Sphingobacteriales	bacteria_SW_g8_5_Cyp51_Fg	6_Cyp51_Fg	3_dsRNA_Fg	0
ASV145	Bacteria	Bacteroidota	Bacteroidia	Chitinophagales	Chitinophagaceae	uncultured	uncultured_Sphingobacteriales	bacteria_SW_h8_7_SdhB_Fg	8_SdhB_Fg	3_dsRNA_Fg	0
ASV145	Bacteria	Bacteroidota	Bacteroidia	Chitinophagales	Chitinophagaceae	uncultured	uncultured_Sphingobacteriales	bacteria_SW_g2_6_Cyp51	5_Cyp51	4_dsRNA	0
ASV145	Bacteria	Bacteroidota	Bacteroidia	Chitinophagales	Chitinophagaceae	uncultured	uncultured_Sphingobacteriales	bacteria_SW_g5_5_Cyp51_Fg	6_Cyp51_Fg	3_dsRNA_Fg	0
ASV145	Bacteria	Bacteroidota	Bacteroidia	Chitinophagales	Chitinophagaceae	uncultured	uncultured_Sphingobacteriales	bacteria_SW_e7_1_No_treatment_Fg	2_NT_Fg	2_NT_Fg	0
ASV145	Bacteria	Bacteroidota	Bacteroidia	Chitinophagales	Chitinophagaceae	uncultured	uncultured_Sphingobacteriales	bacteria_SW_e5_1_No_treatment_Fg	2_NT_Fg	2_NT_Fg	0
ASV145	Bacteria	Bacteroidota	Bacteroidia	Chitinophagales	Chitinophagaceae	uncultured	uncultured_Sphingobacteriales	bacteria_SW_e4_2_No_treatment	1_NT	1_NT	0
ASV145	Bacteria	Bacteroidota	Bacteroidia	Chitinophagales	Chitinophagaceae	uncultured	uncultured_Sphingobacteriales	bacteria_SW_h4_8_SdhB	7_SdhB	4_dsRNA	0
ASV145	Bacteria	Bacteroidota	Bacteroidia	Chitinophagales	Chitinophagaceae	uncultured	uncultured_Sphingobacteriales	bacteria_SW_f3_4_Non_specific	3_NSP	4_dsRNA	0
ASV145	Bacteria	Bacteroidota	Bacteroidia	Chitinophagales	Chitinophagaceae	uncultured	uncultured_Sphingobacteriales	bacteria_SW_f8_3_Non_specific_Fg	4_NSP_Fg	3_dsRNA_Fg	0
ASV145	Bacteria	Bacteroidota	Bacteroidia	Chitinophagales	Chitinophagaceae	uncultured	uncultured_Sphingobacteriales	bacteria_SW_f4_4_Non_specific	3_NSP	4_dsRNA	0
ASV145	Bacteria	Bacteroidota	Bacteroidia	Chitinophagales	Chitinophagaceae	uncultured	uncultured_Sphingobacteriales	bacteria_SW_h1_8_SdhB	7_SdhB	4_dsRNA	0
ASV145	Bacteria	Bacteroidota	Bacteroidia	Chitinophagales	Chitinophagaceae	uncultured	uncultured_Sphingobacteriales	bacteria_SW_e1_2_No_treatment	1_NT	1_NT	0
ASV145	Bacteria	Bacteroidota	Bacteroidia	Chitinophagales	Chitinophagaceae	uncultured	uncultured_Sphingobacteriales	bacteria_SW_e2_2_No_treatment	1_NT	1_NT	0
ASV145	Bacteria	Bacteroidota	Bacteroidia	Chitinophagales	Chitinophagaceae	uncultured	uncultured_Sphingobacteriales	bacteria_SW_f7_3_Non_specific_Fg	4_NSP_Fg	3_dsRNA_Fg	0
ASV145	Bacteria	Bacteroidota	Bacteroidia	Chitinophagales	Chitinophagaceae	uncultured	uncultured_Sphingobacteriales	bacteria_SW_e3_2_No_treatment	1_NT	1_NT	0
ASV145	Bacteria	Bacteroidota	Bacteroidia	Chitinophagales	Chitinophagaceae	uncultured	uncultured_Sphingobacteriales	bacteria_SW_h3_8_SdhB	7_SdhB	4_dsRNA	0
ASV145	Bacteria	Bacteroidota	Bacteroidia	Chitinophagales	Chitinophagaceae	uncultured	uncultured_Sphingobacteriales	bacteria_SW_g7_5_Cyp51_Fg	6_Cyp51_Fg	3_dsRNA_Fg	0
ASV145	Bacteria	Bacteroidota	Bacteroidia	Chitinophagales	Chitinophagaceae	uncultured	uncultured_Sphingobacteriales	bacteria_SW_f5_3_Non_specific_Fg	4_NSP_Fg	3_dsRNA_Fg	0
ASV145	Bacteria	Bacteroidota	Bacteroidia	Chitinophagales	Chitinophagaceae	uncultured	uncultured_Sphingobacteriales	bacteria_SW_g6_5_Cyp51_Fg	6_Cyp51_Fg	3_dsRNA_Fg	0
ASV145	Bacteria	Bacteroidota	Bacteroidia	Chitinophagales	Chitinophagaceae	uncultured	uncultured_Sphingobacteriales	bacteria_SW_g3_6_Cyp51	5_Cyp51	4_dsRNA	0
ASV145	Bacteria	Bacteroidota	Bacteroidia	Chitinophagales	Chitinophagaceae	uncultured	uncultured_Sphingobacteriales	bacteria_SW_h5_7_SdhB_Fg	8_SdhB_Fg	3_dsRNA_Fg	0
ASV145	Bacteria	Bacteroidota	Bacteroidia	Chitinophagales	Chitinophagaceae	uncultured	uncultured_Sphingobacteriales	bacteria_SW_e6_1_No_treatment_Fg	2_NT_Fg	2_NT_Fg	0
ASV145	Bacteria	Bacteroidota	Bacteroidia	Chitinophagales	Chitinophagaceae	uncultured	uncultured_Sphingobacteriales	bacteria_SW_h2_8_SdhB	7_SdhB	4_dsRNA	0
ASV145	Bacteria	Bacteroidota	Bacteroidia	Chitinophagales	Chitinophagaceae	uncultured	uncultured_Sphingobacteriales	bacteria_SW_e8_1_No_treatment_Fg	2_NT_Fg	2_NT_Fg	0
ASV146	Bacteria	Bacteroidota	Bacteroidia	Flavobacteriales	Crocinitomicaceae	Wandonia	uncultured_bacterium	bacteria_SW_f3_4_Non_specific	3_NSP	4_dsRNA	0.210526
ASV146	Bacteria	Bacteroidota	Bacteroidia	Flavobacteriales	Crocinitomicaceae	Wandonia	uncultured_bacterium	bacteria_SW_h5_7_SdhB_Fg	8_SdhB_Fg	3_dsRNA_Fg	0
ASV146	Bacteria	Bacteroidota	Bacteroidia	Flavobacteriales	Crocinitomicaceae	Wandonia	uncultured_bacterium	bacteria_SW_e1_2_No_treatment	1_NT	1_NT	0
ASV146	Bacteria	Bacteroidota	Bacteroidia	Flavobacteriales	Crocinitomicaceae	Wandonia	uncultured_bacterium	bacteria_SW_f7_3_Non_specific_Fg	4_NSP_Fg	3_dsRNA_Fg	0
ASV146	Bacteria	Bacteroidota	Bacteroidia	Flavobacteriales	Crocinitomicaceae	Wandonia	uncultured_bacterium	bacteria_SW_g2_6_Cyp51	5_Cyp51	4_dsRNA	0
ASV146	Bacteria	Bacteroidota	Bacteroidia	Flavobacteriales	Crocinitomicaceae	Wandonia	uncultured_bacterium	bacteria_SW_e8_1_No_treatment_Fg	2_NT_Fg	2_NT_Fg	0
ASV146	Bacteria	Bacteroidota	Bacteroidia	Flavobacteriales	Crocinitomicaceae	Wandonia	uncultured_bacterium	bacteria_SW_e7_1_No_treatment_Fg	2_NT_Fg	2_NT_Fg	0
ASV146	Bacteria	Bacteroidota	Bacteroidia	Flavobacteriales	Crocinitomicaceae	Wandonia	uncultured_bacterium	bacteria_SW_h1_8_SdhB	7_SdhB	4_dsRNA	0
ASV146	Bacteria	Bacteroidota	Bacteroidia	Flavobacteriales	Crocinitomicaceae	Wandonia	uncultured_bacterium	bacteria_SW_f8_3_Non_specific_Fg	4_NSP_Fg	3_dsRNA_Fg	0
ASV146	Bacteria	Bacteroidota	Bacteroidia	Flavobacteriales	Crocinitomicaceae	Wandonia	uncultured_bacterium	bacteria_SW_g3_6_Cyp51	5_Cyp51	4_dsRNA	0
ASV146	Bacteria	Bacteroidota	Bacteroidia	Flavobacteriales	Crocinitomicaceae	Wandonia	uncultured_bacterium	bacteria_SW_e5_1_No_treatment_Fg	2_NT_Fg	2_NT_Fg	0
ASV146	Bacteria	Bacteroidota	Bacteroidia	Flavobacteriales	Crocinitomicaceae	Wandonia	uncultured_bacterium	bacteria_SW_e4_2_No_treatment	1_NT	1_NT	0
ASV146	Bacteria	Bacteroidota	Bacteroidia	Flavobacteriales	Crocinitomicaceae	Wandonia	uncultured_bacterium	bacteria_SW_h4_8_SdhB	7_SdhB	4_dsRNA	0
ASV146	Bacteria	Bacteroidota	Bacteroidia	Flavobacteriales	Crocinitomicaceae	Wandonia	uncultured_bacterium	bacteria_SW_h2_8_SdhB	7_SdhB	4_dsRNA	0
ASV146	Bacteria	Bacteroidota	Bacteroidia	Flavobacteriales	Crocinitomicaceae	Wandonia	uncultured_bacterium	bacteria_SW_f4_4_Non_specific	3_NSP	4_dsRNA	0
ASV146	Bacteria	Bacteroidota	Bacteroidia	Flavobacteriales	Crocinitomicaceae	Wandonia	uncultured_bacterium	bacteria_SW_f1_4_Non_specific	3_NSP	4_dsRNA	0
ASV146	Bacteria	Bacteroidota	Bacteroidia	Flavobacteriales	Crocinitomicaceae	Wandonia	uncultured_bacterium	bacteria_SW_e2_2_No_treatment	1_NT	1_NT	0
ASV146	Bacteria	Bacteroidota	Bacteroidia	Flavobacteriales	Crocinitomicaceae	Wandonia	uncultured_bacterium	bacteria_SW_f6_3_Non_specific_Fg	4_NSP_Fg	3_dsRNA_Fg	0
ASV146	Bacteria	Bacteroidota	Bacteroidia	Flavobacteriales	Crocinitomicaceae	Wandonia	uncultured_bacterium	bacteria_SW_e3_2_No_treatment	1_NT	1_NT	0
ASV146	Bacteria	Bacteroidota	Bacteroidia	Flavobacteriales	Crocinitomicaceae	Wandonia	uncultured_bacterium	bacteria_SW_f2_4_Non_specific	3_NSP	4_dsRNA	0
ASV146	Bacteria	Bacteroidota	Bacteroidia	Flavobacteriales	Crocinitomicaceae	Wandonia	uncultured_bacterium	bacteria_SW_g6_5_Cyp51_Fg	6_Cyp51_Fg	3_dsRNA_Fg	0
ASV146	Bacteria	Bacteroidota	Bacteroidia	Flavobacteriales	Crocinitomicaceae	Wandonia	uncultured_bacterium	bacteria_SW_g4_6_Cyp51	5_Cyp51	4_dsRNA	0
ASV146	Bacteria	Bacteroidota	Bacteroidia	Flavobacteriales	Crocinitomicaceae	Wandonia	uncultured_bacterium	bacteria_SW_f5_3_Non_specific_Fg	4_NSP_Fg	3_dsRNA_Fg	0
ASV146	Bacteria	Bacteroidota	Bacteroidia	Flavobacteriales	Crocinitomicaceae	Wandonia	uncultured_bacterium	bacteria_SW_e6_1_No_treatment_Fg	2_NT_Fg	2_NT_Fg	0
ASV146	Bacteria	Bacteroidota	Bacteroidia	Flavobacteriales	Crocinitomicaceae	Wandonia	uncultured_bacterium	bacteria_SW_h7_7_SdhB_Fg	8_SdhB_Fg	3_dsRNA_Fg	0
ASV146	Bacteria	Bacteroidota	Bacteroidia	Flavobacteriales	Crocinitomicaceae	Wandonia	uncultured_bacterium	bacteria_SW_h6_7_SdhB_Fg	8_SdhB_Fg	3_dsRNA_Fg	0
ASV146	Bacteria	Bacteroidota	Bacteroidia	Flavobacteriales	Crocinitomicaceae	Wandonia	uncultured_bacterium	bacteria_SW_g8_5_Cyp51_Fg	6_Cyp51_Fg	3_dsRNA_Fg	0
ASV146	Bacteria	Bacteroidota	Bacteroidia	Flavobacteriales	Crocinitomicaceae	Wandonia	uncultured_bacterium	bacteria_SW_h3_8_SdhB	7_SdhB	4_dsRNA	0
ASV146	Bacteria	Bacteroidota	Bacteroidia	Flavobacteriales	Crocinitomicaceae	Wandonia	uncultured_bacterium	bacteria_SW_g5_5_Cyp51_Fg	6_Cyp51_Fg	3_dsRNA_Fg	0
ASV146	Bacteria	Bacteroidota	Bacteroidia	Flavobacteriales	Crocinitomicaceae	Wandonia	uncultured_bacterium	bacteria_SW_h8_7_SdhB_Fg	8_SdhB_Fg	3_dsRNA_Fg	0
ASV146	Bacteria	Bacteroidota	Bacteroidia	Flavobacteriales	Crocinitomicaceae	Wandonia	uncultured_bacterium	bacteria_SW_g7_5_Cyp51_Fg	6_Cyp51_Fg	3_dsRNA_Fg	0
ASV146	Bacteria	Bacteroidota	Bacteroidia	Flavobacteriales	Crocinitomicaceae	Wandonia	uncultured_bacterium	bacteria_SW_g1_6_Cyp51	5_Cyp51	4_dsRNA	0
ASV147	Bacteria	Bacteroidota	Bacteroidia	Cytophagales	Spirosomaceae	Spirosoma		bacteria_SW_f1_4_Non_specific	3_NSP	4_dsRNA	0.842105
ASV147	Bacteria	Bacteroidota	Bacteroidia	Cytophagales	Spirosomaceae	Spirosoma		bacteria_SW_f2_4_Non_specific	3_NSP	4_dsRNA	0.210526
ASV147	Bacteria	Bacteroidota	Bacteroidia	Cytophagales	Spirosomaceae	Spirosoma		bacteria_SW_f6_3_Non_specific_Fg	4_NSP_Fg	3_dsRNA_Fg	0
ASV147	Bacteria	Bacteroidota	Bacteroidia	Cytophagales	Spirosomaceae	Spirosoma		bacteria_SW_e2_2_No_treatment	1_NT	1_NT	0
ASV147	Bacteria	Bacteroidota	Bacteroidia	Cytophagales	Spirosomaceae	Spirosoma		bacteria_SW_g4_6_Cyp51	5_Cyp51	4_dsRNA	0
ASV147	Bacteria	Bacteroidota	Bacteroidia	Cytophagales	Spirosomaceae	Spirosoma		bacteria_SW_g6_5_Cyp51_Fg	6_Cyp51_Fg	3_dsRNA_Fg	0
ASV147	Bacteria	Bacteroidota	Bacteroidia	Cytophagales	Spirosomaceae	Spirosoma		bacteria_SW_g7_5_Cyp51_Fg	6_Cyp51_Fg	3_dsRNA_Fg	0
ASV147	Bacteria	Bacteroidota	Bacteroidia	Cytophagales	Spirosomaceae	Spirosoma		bacteria_SW_g8_5_Cyp51_Fg	6_Cyp51_Fg	3_dsRNA_Fg	0
ASV147	Bacteria	Bacteroidota	Bacteroidia	Cytophagales	Spirosomaceae	Spirosoma		bacteria_SW_f4_4_Non_specific	3_NSP	4_dsRNA	0
ASV147	Bacteria	Bacteroidota	Bacteroidia	Cytophagales	Spirosomaceae	Spirosoma		bacteria_SW_e3_2_No_treatment	1_NT	1_NT	0
ASV147	Bacteria	Bacteroidota	Bacteroidia	Cytophagales	Spirosomaceae	Spirosoma		bacteria_SW_h3_8_SdhB	7_SdhB	4_dsRNA	0
ASV147	Bacteria	Bacteroidota	Bacteroidia	Cytophagales	Spirosomaceae	Spirosoma		bacteria_SW_h7_7_SdhB_Fg	8_SdhB_Fg	3_dsRNA_Fg	0
ASV147	Bacteria	Bacteroidota	Bacteroidia	Cytophagales	Spirosomaceae	Spirosoma		bacteria_SW_h2_8_SdhB	7_SdhB	4_dsRNA	0
ASV147	Bacteria	Bacteroidota	Bacteroidia	Cytophagales	Spirosomaceae	Spirosoma		bacteria_SW_h8_7_SdhB_Fg	8_SdhB_Fg	3_dsRNA_Fg	0
ASV147	Bacteria	Bacteroidota	Bacteroidia	Cytophagales	Spirosomaceae	Spirosoma		bacteria_SW_f5_3_Non_specific_Fg	4_NSP_Fg	3_dsRNA_Fg	0
ASV147	Bacteria	Bacteroidota	Bacteroidia	Cytophagales	Spirosomaceae	Spirosoma		bacteria_SW_e1_2_No_treatment	1_NT	1_NT	0
ASV147	Bacteria	Bacteroidota	Bacteroidia	Cytophagales	Spirosomaceae	Spirosoma		bacteria_SW_f8_3_Non_specific_Fg	4_NSP_Fg	3_dsRNA_Fg	0
ASV147	Bacteria	Bacteroidota	Bacteroidia	Cytophagales	Spirosomaceae	Spirosoma		bacteria_SW_h5_7_SdhB_Fg	8_SdhB_Fg	3_dsRNA_Fg	0
ASV147	Bacteria	Bacteroidota	Bacteroidia	Cytophagales	Spirosomaceae	Spirosoma		bacteria_SW_g1_6_Cyp51	5_Cyp51	4_dsRNA	0
ASV147	Bacteria	Bacteroidota	Bacteroidia	Cytophagales	Spirosomaceae	Spirosoma		bacteria_SW_e7_1_No_treatment_Fg	2_NT_Fg	2_NT_Fg	0
ASV147	Bacteria	Bacteroidota	Bacteroidia	Cytophagales	Spirosomaceae	Spirosoma		bacteria_SW_f3_4_Non_specific	3_NSP	4_dsRNA	0
ASV147	Bacteria	Bacteroidota	Bacteroidia	Cytophagales	Spirosomaceae	Spirosoma		bacteria_SW_h1_8_SdhB	7_SdhB	4_dsRNA	0
ASV147	Bacteria	Bacteroidota	Bacteroidia	Cytophagales	Spirosomaceae	Spirosoma		bacteria_SW_e4_2_No_treatment	1_NT	1_NT	0
ASV147	Bacteria	Bacteroidota	Bacteroidia	Cytophagales	Spirosomaceae	Spirosoma		bacteria_SW_g5_5_Cyp51_Fg	6_Cyp51_Fg	3_dsRNA_Fg	0
ASV147	Bacteria	Bacteroidota	Bacteroidia	Cytophagales	Spirosomaceae	Spirosoma		bacteria_SW_e6_1_No_treatment_Fg	2_NT_Fg	2_NT_Fg	0
ASV147	Bacteria	Bacteroidota	Bacteroidia	Cytophagales	Spirosomaceae	Spirosoma		bacteria_SW_h4_8_SdhB	7_SdhB	4_dsRNA	0
ASV147	Bacteria	Bacteroidota	Bacteroidia	Cytophagales	Spirosomaceae	Spirosoma		bacteria_SW_e5_1_No_treatment_Fg	2_NT_Fg	2_NT_Fg	0
ASV147	Bacteria	Bacteroidota	Bacteroidia	Cytophagales	Spirosomaceae	Spirosoma		bacteria_SW_h6_7_SdhB_Fg	8_SdhB_Fg	3_dsRNA_Fg	0
ASV147	Bacteria	Bacteroidota	Bacteroidia	Cytophagales	Spirosomaceae	Spirosoma		bacteria_SW_g3_6_Cyp51	5_Cyp51	4_dsRNA	0
ASV147	Bacteria	Bacteroidota	Bacteroidia	Cytophagales	Spirosomaceae	Spirosoma		bacteria_SW_f7_3_Non_specific_Fg	4_NSP_Fg	3_dsRNA_Fg	0
ASV147	Bacteria	Bacteroidota	Bacteroidia	Cytophagales	Spirosomaceae	Spirosoma		bacteria_SW_e8_1_No_treatment_Fg	2_NT_Fg	2_NT_Fg	0
ASV147	Bacteria	Bacteroidota	Bacteroidia	Cytophagales	Spirosomaceae	Spirosoma		bacteria_SW_g2_6_Cyp51	5_Cyp51	4_dsRNA	0
ASV148	Bacteria	Bacteroidota	Bacteroidia	Sphingobacteriales	Sphingobacteriaceae	Pedobacter		bacteria_SW_f4_4_Non_specific	3_NSP	4_dsRNA	1.26316
ASV148	Bacteria	Bacteroidota	Bacteroidia	Sphingobacteriales	Sphingobacteriaceae	Pedobacter		bacteria_SW_f1_4_Non_specific	3_NSP	4_dsRNA	1.26316
ASV148	Bacteria	Bacteroidota	Bacteroidia	Sphingobacteriales	Sphingobacteriaceae	Pedobacter		bacteria_SW_f2_4_Non_specific	3_NSP	4_dsRNA	0.210526
ASV148	Bacteria	Bacteroidota	Bacteroidia	Sphingobacteriales	Sphingobacteriaceae	Pedobacter		bacteria_SW_g6_5_Cyp51_Fg	6_Cyp51_Fg	3_dsRNA_Fg	0
ASV148	Bacteria	Bacteroidota	Bacteroidia	Sphingobacteriales	Sphingobacteriaceae	Pedobacter		bacteria_SW_g7_5_Cyp51_Fg	6_Cyp51_Fg	3_dsRNA_Fg	0
ASV148	Bacteria	Bacteroidota	Bacteroidia	Sphingobacteriales	Sphingobacteriaceae	Pedobacter		bacteria_SW_h7_7_SdhB_Fg	8_SdhB_Fg	3_dsRNA_Fg	0
ASV148	Bacteria	Bacteroidota	Bacteroidia	Sphingobacteriales	Sphingobacteriaceae	Pedobacter		bacteria_SW_g8_5_Cyp51_Fg	6_Cyp51_Fg	3_dsRNA_Fg	0
ASV148	Bacteria	Bacteroidota	Bacteroidia	Sphingobacteriales	Sphingobacteriaceae	Pedobacter		bacteria_SW_g3_6_Cyp51	5_Cyp51	4_dsRNA	0
ASV148	Bacteria	Bacteroidota	Bacteroidia	Sphingobacteriales	Sphingobacteriaceae	Pedobacter		bacteria_SW_g5_5_Cyp51_Fg	6_Cyp51_Fg	3_dsRNA_Fg	0
ASV148	Bacteria	Bacteroidota	Bacteroidia	Sphingobacteriales	Sphingobacteriaceae	Pedobacter		bacteria_SW_e3_2_No_treatment	1_NT	1_NT	0
ASV148	Bacteria	Bacteroidota	Bacteroidia	Sphingobacteriales	Sphingobacteriaceae	Pedobacter		bacteria_SW_e6_1_No_treatment_Fg	2_NT_Fg	2_NT_Fg	0
ASV148	Bacteria	Bacteroidota	Bacteroidia	Sphingobacteriales	Sphingobacteriaceae	Pedobacter		bacteria_SW_h8_7_SdhB_Fg	8_SdhB_Fg	3_dsRNA_Fg	0
ASV148	Bacteria	Bacteroidota	Bacteroidia	Sphingobacteriales	Sphingobacteriaceae	Pedobacter		bacteria_SW_h6_7_SdhB_Fg	8_SdhB_Fg	3_dsRNA_Fg	0
ASV148	Bacteria	Bacteroidota	Bacteroidia	Sphingobacteriales	Sphingobacteriaceae	Pedobacter		bacteria_SW_e8_1_No_treatment_Fg	2_NT_Fg	2_NT_Fg	0
ASV148	Bacteria	Bacteroidota	Bacteroidia	Sphingobacteriales	Sphingobacteriaceae	Pedobacter		bacteria_SW_g1_6_Cyp51	5_Cyp51	4_dsRNA	0
ASV148	Bacteria	Bacteroidota	Bacteroidia	Sphingobacteriales	Sphingobacteriaceae	Pedobacter		bacteria_SW_h1_8_SdhB	7_SdhB	4_dsRNA	0
ASV148	Bacteria	Bacteroidota	Bacteroidia	Sphingobacteriales	Sphingobacteriaceae	Pedobacter		bacteria_SW_h4_8_SdhB	7_SdhB	4_dsRNA	0
ASV148	Bacteria	Bacteroidota	Bacteroidia	Sphingobacteriales	Sphingobacteriaceae	Pedobacter		bacteria_SW_f6_3_Non_specific_Fg	4_NSP_Fg	3_dsRNA_Fg	0
ASV148	Bacteria	Bacteroidota	Bacteroidia	Sphingobacteriales	Sphingobacteriaceae	Pedobacter		bacteria_SW_f7_3_Non_specific_Fg	4_NSP_Fg	3_dsRNA_Fg	0
ASV148	Bacteria	Bacteroidota	Bacteroidia	Sphingobacteriales	Sphingobacteriaceae	Pedobacter		bacteria_SW_e2_2_No_treatment	1_NT	1_NT	0
ASV148	Bacteria	Bacteroidota	Bacteroidia	Sphingobacteriales	Sphingobacteriaceae	Pedobacter		bacteria_SW_f5_3_Non_specific_Fg	4_NSP_Fg	3_dsRNA_Fg	0
ASV148	Bacteria	Bacteroidota	Bacteroidia	Sphingobacteriales	Sphingobacteriaceae	Pedobacter		bacteria_SW_e5_1_No_treatment_Fg	2_NT_Fg	2_NT_Fg	0
ASV148	Bacteria	Bacteroidota	Bacteroidia	Sphingobacteriales	Sphingobacteriaceae	Pedobacter		bacteria_SW_e4_2_No_treatment	1_NT	1_NT	0
ASV148	Bacteria	Bacteroidota	Bacteroidia	Sphingobacteriales	Sphingobacteriaceae	Pedobacter		bacteria_SW_f3_4_Non_specific	3_NSP	4_dsRNA	0
ASV148	Bacteria	Bacteroidota	Bacteroidia	Sphingobacteriales	Sphingobacteriaceae	Pedobacter		bacteria_SW_e1_2_No_treatment	1_NT	1_NT	0
ASV148	Bacteria	Bacteroidota	Bacteroidia	Sphingobacteriales	Sphingobacteriaceae	Pedobacter		bacteria_SW_g4_6_Cyp51	5_Cyp51	4_dsRNA	0
ASV148	Bacteria	Bacteroidota	Bacteroidia	Sphingobacteriales	Sphingobacteriaceae	Pedobacter		bacteria_SW_h2_8_SdhB	7_SdhB	4_dsRNA	0
ASV148	Bacteria	Bacteroidota	Bacteroidia	Sphingobacteriales	Sphingobacteriaceae	Pedobacter		bacteria_SW_h5_7_SdhB_Fg	8_SdhB_Fg	3_dsRNA_Fg	0
ASV148	Bacteria	Bacteroidota	Bacteroidia	Sphingobacteriales	Sphingobacteriaceae	Pedobacter		bacteria_SW_f8_3_Non_specific_Fg	4_NSP_Fg	3_dsRNA_Fg	0
ASV148	Bacteria	Bacteroidota	Bacteroidia	Sphingobacteriales	Sphingobacteriaceae	Pedobacter		bacteria_SW_g2_6_Cyp51	5_Cyp51	4_dsRNA	0
ASV148	Bacteria	Bacteroidota	Bacteroidia	Sphingobacteriales	Sphingobacteriaceae	Pedobacter		bacteria_SW_h3_8_SdhB	7_SdhB	4_dsRNA	0
ASV148	Bacteria	Bacteroidota	Bacteroidia	Sphingobacteriales	Sphingobacteriaceae	Pedobacter		bacteria_SW_e7_1_No_treatment_Fg	2_NT_Fg	2_NT_Fg	0
ASV149	Bacteria	Actinobacteriota	Actinobacteria	Micrococcales	Microbacteriaceae			bacteria_SW_h4_8_SdhB	7_SdhB	4_dsRNA	0.210526
ASV149	Bacteria	Actinobacteriota	Actinobacteria	Micrococcales	Microbacteriaceae			bacteria_SW_h3_8_SdhB	7_SdhB	4_dsRNA	0.210526
ASV149	Bacteria	Actinobacteriota	Actinobacteria	Micrococcales	Microbacteriaceae			bacteria_SW_f8_3_Non_specific_Fg	4_NSP_Fg	3_dsRNA_Fg	0
ASV149	Bacteria	Actinobacteriota	Actinobacteria	Micrococcales	Microbacteriaceae			bacteria_SW_f1_4_Non_specific	3_NSP	4_dsRNA	0
ASV149	Bacteria	Actinobacteriota	Actinobacteria	Micrococcales	Microbacteriaceae			bacteria_SW_e1_2_No_treatment	1_NT	1_NT	0
ASV149	Bacteria	Actinobacteriota	Actinobacteria	Micrococcales	Microbacteriaceae			bacteria_SW_h7_7_SdhB_Fg	8_SdhB_Fg	3_dsRNA_Fg	0
ASV149	Bacteria	Actinobacteriota	Actinobacteria	Micrococcales	Microbacteriaceae			bacteria_SW_e6_1_No_treatment_Fg	2_NT_Fg	2_NT_Fg	0
ASV149	Bacteria	Actinobacteriota	Actinobacteria	Micrococcales	Microbacteriaceae			bacteria_SW_f7_3_Non_specific_Fg	4_NSP_Fg	3_dsRNA_Fg	0
ASV149	Bacteria	Actinobacteriota	Actinobacteria	Micrococcales	Microbacteriaceae			bacteria_SW_g8_5_Cyp51_Fg	6_Cyp51_Fg	3_dsRNA_Fg	0
ASV149	Bacteria	Actinobacteriota	Actinobacteria	Micrococcales	Microbacteriaceae			bacteria_SW_h6_7_SdhB_Fg	8_SdhB_Fg	3_dsRNA_Fg	0
ASV149	Bacteria	Actinobacteriota	Actinobacteria	Micrococcales	Microbacteriaceae			bacteria_SW_f4_4_Non_specific	3_NSP	4_dsRNA	0
ASV149	Bacteria	Actinobacteriota	Actinobacteria	Micrococcales	Microbacteriaceae			bacteria_SW_h1_8_SdhB	7_SdhB	4_dsRNA	0
ASV149	Bacteria	Actinobacteriota	Actinobacteria	Micrococcales	Microbacteriaceae			bacteria_SW_f2_4_Non_specific	3_NSP	4_dsRNA	0
ASV149	Bacteria	Actinobacteriota	Actinobacteria	Micrococcales	Microbacteriaceae			bacteria_SW_e7_1_No_treatment_Fg	2_NT_Fg	2_NT_Fg	0
ASV149	Bacteria	Actinobacteriota	Actinobacteria	Micrococcales	Microbacteriaceae			bacteria_SW_e5_1_No_treatment_Fg	2_NT_Fg	2_NT_Fg	0
ASV149	Bacteria	Actinobacteriota	Actinobacteria	Micrococcales	Microbacteriaceae			bacteria_SW_e2_2_No_treatment	1_NT	1_NT	0
ASV149	Bacteria	Actinobacteriota	Actinobacteria	Micrococcales	Microbacteriaceae			bacteria_SW_g7_5_Cyp51_Fg	6_Cyp51_Fg	3_dsRNA_Fg	0
ASV149	Bacteria	Actinobacteriota	Actinobacteria	Micrococcales	Microbacteriaceae			bacteria_SW_g4_6_Cyp51	5_Cyp51	4_dsRNA	0
ASV149	Bacteria	Actinobacteriota	Actinobacteria	Micrococcales	Microbacteriaceae			bacteria_SW_g3_6_Cyp51	5_Cyp51	4_dsRNA	0
ASV149	Bacteria	Actinobacteriota	Actinobacteria	Micrococcales	Microbacteriaceae			bacteria_SW_e4_2_No_treatment	1_NT	1_NT	0
ASV149	Bacteria	Actinobacteriota	Actinobacteria	Micrococcales	Microbacteriaceae			bacteria_SW_f5_3_Non_specific_Fg	4_NSP_Fg	3_dsRNA_Fg	0
ASV149	Bacteria	Actinobacteriota	Actinobacteria	Micrococcales	Microbacteriaceae			bacteria_SW_e3_2_No_treatment	1_NT	1_NT	0
ASV149	Bacteria	Actinobacteriota	Actinobacteria	Micrococcales	Microbacteriaceae			bacteria_SW_h5_7_SdhB_Fg	8_SdhB_Fg	3_dsRNA_Fg	0
ASV149	Bacteria	Actinobacteriota	Actinobacteria	Micrococcales	Microbacteriaceae			bacteria_SW_g1_6_Cyp51	5_Cyp51	4_dsRNA	0
ASV149	Bacteria	Actinobacteriota	Actinobacteria	Micrococcales	Microbacteriaceae			bacteria_SW_g6_5_Cyp51_Fg	6_Cyp51_Fg	3_dsRNA_Fg	0
ASV149	Bacteria	Actinobacteriota	Actinobacteria	Micrococcales	Microbacteriaceae			bacteria_SW_e8_1_No_treatment_Fg	2_NT_Fg	2_NT_Fg	0
ASV149	Bacteria	Actinobacteriota	Actinobacteria	Micrococcales	Microbacteriaceae			bacteria_SW_f3_4_Non_specific	3_NSP	4_dsRNA	0
ASV149	Bacteria	Actinobacteriota	Actinobacteria	Micrococcales	Microbacteriaceae			bacteria_SW_h2_8_SdhB	7_SdhB	4_dsRNA	0
ASV149	Bacteria	Actinobacteriota	Actinobacteria	Micrococcales	Microbacteriaceae			bacteria_SW_g5_5_Cyp51_Fg	6_Cyp51_Fg	3_dsRNA_Fg	0
ASV149	Bacteria	Actinobacteriota	Actinobacteria	Micrococcales	Microbacteriaceae			bacteria_SW_g2_6_Cyp51	5_Cyp51	4_dsRNA	0
ASV149	Bacteria	Actinobacteriota	Actinobacteria	Micrococcales	Microbacteriaceae			bacteria_SW_f6_3_Non_specific_Fg	4_NSP_Fg	3_dsRNA_Fg	0
ASV149	Bacteria	Actinobacteriota	Actinobacteria	Micrococcales	Microbacteriaceae			bacteria_SW_h8_7_SdhB_Fg	8_SdhB_Fg	3_dsRNA_Fg	0
ASV15	Bacteria	Proteobacteria	Gammaproteobacteria	Pseudomonadales	Moraxellaceae	Acinetobacter		bacteria_SW_h8_7_SdhB_Fg	8_SdhB_Fg	3_dsRNA_Fg	2.52632
ASV15	Bacteria	Proteobacteria	Gammaproteobacteria	Pseudomonadales	Moraxellaceae	Acinetobacter		bacteria_SW_h6_7_SdhB_Fg	8_SdhB_Fg	3_dsRNA_Fg	1.47368
ASV15	Bacteria	Proteobacteria	Gammaproteobacteria	Pseudomonadales	Moraxellaceae	Acinetobacter		bacteria_SW_h3_8_SdhB	7_SdhB	4_dsRNA	1.47368
ASV15	Bacteria	Proteobacteria	Gammaproteobacteria	Pseudomonadales	Moraxellaceae	Acinetobacter		bacteria_SW_h2_8_SdhB	7_SdhB	4_dsRNA	1.47368
ASV15	Bacteria	Proteobacteria	Gammaproteobacteria	Pseudomonadales	Moraxellaceae	Acinetobacter		bacteria_SW_h4_8_SdhB	7_SdhB	4_dsRNA	1.26316
ASV15	Bacteria	Proteobacteria	Gammaproteobacteria	Pseudomonadales	Moraxellaceae	Acinetobacter		bacteria_SW_h1_8_SdhB	7_SdhB	4_dsRNA	1.26316
ASV15	Bacteria	Proteobacteria	Gammaproteobacteria	Pseudomonadales	Moraxellaceae	Acinetobacter		bacteria_SW_f6_3_Non_specific_Fg	4_NSP_Fg	3_dsRNA_Fg	0.421053
ASV15	Bacteria	Proteobacteria	Gammaproteobacteria	Pseudomonadales	Moraxellaceae	Acinetobacter		bacteria_SW_h7_7_SdhB_Fg	8_SdhB_Fg	3_dsRNA_Fg	0.210526
ASV15	Bacteria	Proteobacteria	Gammaproteobacteria	Pseudomonadales	Moraxellaceae	Acinetobacter		bacteria_SW_e7_1_No_treatment_Fg	2_NT_Fg	2_NT_Fg	0
ASV15	Bacteria	Proteobacteria	Gammaproteobacteria	Pseudomonadales	Moraxellaceae	Acinetobacter		bacteria_SW_f2_4_Non_specific	3_NSP	4_dsRNA	0
ASV15	Bacteria	Proteobacteria	Gammaproteobacteria	Pseudomonadales	Moraxellaceae	Acinetobacter		bacteria_SW_g4_6_Cyp51	5_Cyp51	4_dsRNA	0
ASV15	Bacteria	Proteobacteria	Gammaproteobacteria	Pseudomonadales	Moraxellaceae	Acinetobacter		bacteria_SW_g1_6_Cyp51	5_Cyp51	4_dsRNA	0
ASV15	Bacteria	Proteobacteria	Gammaproteobacteria	Pseudomonadales	Moraxellaceae	Acinetobacter		bacteria_SW_e8_1_No_treatment_Fg	2_NT_Fg	2_NT_Fg	0
[truncated: 23,795 more rows]

## Sheet: fun_relative_abundance_wheat
AsvId	Kingdom	Phylum	Class	Order	Family	Genus	Species	Sample	Treatment	TreatmentGroup	Abundance
ASV1	Fungi	Ascomycota	Sordariomycetes	Hypocreales	Nectriaceae	Fusarium		fungi_SW_e5_1_No_treatment_Fg	2_NT_Fg	2_NT_Fg	98.6255
ASV1	Fungi	Ascomycota	Sordariomycetes	Hypocreales	Nectriaceae	Fusarium		fungi_SW_e7_1_No_treatment_Fg	2_NT_Fg	2_NT_Fg	98.0601
ASV1	Fungi	Ascomycota	Sordariomycetes	Hypocreales	Nectriaceae	Fusarium		fungi_SW_g5_5_Cyp51_Fg	6_Cyp51_Fg	3_dsRNA_Fg	94.9015
ASV1	Fungi	Ascomycota	Sordariomycetes	Hypocreales	Nectriaceae	Fusarium		fungi_SW_h8_7_SdhB_Fg	8_SdhB_Fg	3_dsRNA_Fg	93.1273
ASV1	Fungi	Ascomycota	Sordariomycetes	Hypocreales	Nectriaceae	Fusarium		fungi_SW_h7_7_SdhB_Fg	8_SdhB_Fg	3_dsRNA_Fg	91.4701
ASV1	Fungi	Ascomycota	Sordariomycetes	Hypocreales	Nectriaceae	Fusarium		fungi_SW_h5_7_SdhB_Fg	8_SdhB_Fg	3_dsRNA_Fg	91.3823
ASV1	Fungi	Ascomycota	Sordariomycetes	Hypocreales	Nectriaceae	Fusarium		fungi_SW_e8_1_No_treatment_Fg	2_NT_Fg	2_NT_Fg	89.9591
ASV1	Fungi	Ascomycota	Sordariomycetes	Hypocreales	Nectriaceae	Fusarium		fungi_SW_g7_5_Cyp51_Fg	6_Cyp51_Fg	3_dsRNA_Fg	87.5317
ASV1	Fungi	Ascomycota	Sordariomycetes	Hypocreales	Nectriaceae	Fusarium		fungi_SW_g6_5_Cyp51_Fg	6_Cyp51_Fg	3_dsRNA_Fg	86.6933
ASV1	Fungi	Ascomycota	Sordariomycetes	Hypocreales	Nectriaceae	Fusarium		fungi_SW_f7_3_Non_specific_Fg	4_NSP_Fg	3_dsRNA_Fg	83.2911
ASV1	Fungi	Ascomycota	Sordariomycetes	Hypocreales	Nectriaceae	Fusarium		fungi_SW_f6_3_Non_specific_Fg	4_NSP_Fg	3_dsRNA_Fg	82.053
ASV1	Fungi	Ascomycota	Sordariomycetes	Hypocreales	Nectriaceae	Fusarium		fungi_SW_g8_5_Cyp51_Fg	6_Cyp51_Fg	3_dsRNA_Fg	80.854
ASV1	Fungi	Ascomycota	Sordariomycetes	Hypocreales	Nectriaceae	Fusarium		fungi_SW_f8_3_Non_specific_Fg	4_NSP_Fg	3_dsRNA_Fg	58.0815
ASV1	Fungi	Ascomycota	Sordariomycetes	Hypocreales	Nectriaceae	Fusarium		fungi_SW_h6_7_SdhB_Fg	8_SdhB_Fg	3_dsRNA_Fg	43.0201
ASV1	Fungi	Ascomycota	Sordariomycetes	Hypocreales	Nectriaceae	Fusarium		fungi_SW_e6_1_No_treatment_Fg	2_NT_Fg	2_NT_Fg	38.2823
ASV1	Fungi	Ascomycota	Sordariomycetes	Hypocreales	Nectriaceae	Fusarium		fungi_SW_f5_3_Non_specific_Fg	4_NSP_Fg	3_dsRNA_Fg	20.7253
ASV1	Fungi	Ascomycota	Sordariomycetes	Hypocreales	Nectriaceae	Fusarium		fungi_SW_e2_2_No_treatment	1_NT	1_NT	1.98869
ASV1	Fungi	Ascomycota	Sordariomycetes	Hypocreales	Nectriaceae	Fusarium		fungi_SW_g1_6_Cyp51	5_Cyp51	4_dsRNA	0.116982
ASV1	Fungi	Ascomycota	Sordariomycetes	Hypocreales	Nectriaceae	Fusarium		fungi_SW_h1_8_SdhB	7_SdhB	4_dsRNA	0.0974849
ASV1	Fungi	Ascomycota	Sordariomycetes	Hypocreales	Nectriaceae	Fusarium		fungi_SW_f3_4_Non_specific	3_NSP	4_dsRNA	0
ASV1	Fungi	Ascomycota	Sordariomycetes	Hypocreales	Nectriaceae	Fusarium		fungi_SW_e4_2_No_treatment	1_NT	1_NT	0
ASV1	Fungi	Ascomycota	Sordariomycetes	Hypocreales	Nectriaceae	Fusarium		fungi_SW_f1_4_Non_specific	3_NSP	4_dsRNA	0
ASV1	Fungi	Ascomycota	Sordariomycetes	Hypocreales	Nectriaceae	Fusarium		fungi_SW_f2_4_Non_specific	3_NSP	4_dsRNA	0
ASV1	Fungi	Ascomycota	Sordariomycetes	Hypocreales	Nectriaceae	Fusarium		fungi_SW_g2_6_Cyp51	5_Cyp51	4_dsRNA	0
ASV1	Fungi	Ascomycota	Sordariomycetes	Hypocreales	Nectriaceae	Fusarium		fungi_SW_h4_8_SdhB	7_SdhB	4_dsRNA	0
ASV1	Fungi	Ascomycota	Sordariomycetes	Hypocreales	Nectriaceae	Fusarium		fungi_SW_e1_2_No_treatment	1_NT	1_NT	0
ASV1	Fungi	Ascomycota	Sordariomycetes	Hypocreales	Nectriaceae	Fusarium		fungi_SW_f4_4_Non_specific	3_NSP	4_dsRNA	0
ASV1	Fungi	Ascomycota	Sordariomycetes	Hypocreales	Nectriaceae	Fusarium		fungi_SW_h2_8_SdhB	7_SdhB	4_dsRNA	0
ASV1	Fungi	Ascomycota	Sordariomycetes	Hypocreales	Nectriaceae	Fusarium		fungi_SW_g4_6_Cyp51	5_Cyp51	4_dsRNA	0
ASV1	Fungi	Ascomycota	Sordariomycetes	Hypocreales	Nectriaceae	Fusarium		fungi_SW_h3_8_SdhB	7_SdhB	4_dsRNA	0
ASV1	Fungi	Ascomycota	Sordariomycetes	Hypocreales	Nectriaceae	Fusarium		fungi_SW_g3_6_Cyp51	5_Cyp51	4_dsRNA	0
ASV1	Fungi	Ascomycota	Sordariomycetes	Hypocreales	Nectriaceae	Fusarium		fungi_SW_e3_2_No_treatment	1_NT	1_NT	0
ASV10	Fungi	Ascomycota	Sordariomycetes	Hypocreales	Nectriaceae	Neonectria		fungi_SW_f8_3_Non_specific_Fg	4_NSP_Fg	3_dsRNA_Fg	30.9807
ASV10	Fungi	Ascomycota	Sordariomycetes	Hypocreales	Nectriaceae	Neonectria		fungi_SW_e8_1_No_treatment_Fg	2_NT_Fg	2_NT_Fg	0
ASV10	Fungi	Ascomycota	Sordariomycetes	Hypocreales	Nectriaceae	Neonectria		fungi_SW_g2_6_Cyp51	5_Cyp51	4_dsRNA	0
ASV10	Fungi	Ascomycota	Sordariomycetes	Hypocreales	Nectriaceae	Neonectria		fungi_SW_f4_4_Non_specific	3_NSP	4_dsRNA	0
ASV10	Fungi	Ascomycota	Sordariomycetes	Hypocreales	Nectriaceae	Neonectria		fungi_SW_f3_4_Non_specific	3_NSP	4_dsRNA	0
ASV10	Fungi	Ascomycota	Sordariomycetes	Hypocreales	Nectriaceae	Neonectria		fungi_SW_e4_2_No_treatment	1_NT	1_NT	0
ASV10	Fungi	Ascomycota	Sordariomycetes	Hypocreales	Nectriaceae	Neonectria		fungi_SW_f7_3_Non_specific_Fg	4_NSP_Fg	3_dsRNA_Fg	0
ASV10	Fungi	Ascomycota	Sordariomycetes	Hypocreales	Nectriaceae	Neonectria		fungi_SW_h6_7_SdhB_Fg	8_SdhB_Fg	3_dsRNA_Fg	0
ASV10	Fungi	Ascomycota	Sordariomycetes	Hypocreales	Nectriaceae	Neonectria		fungi_SW_f5_3_Non_specific_Fg	4_NSP_Fg	3_dsRNA_Fg	0
ASV10	Fungi	Ascomycota	Sordariomycetes	Hypocreales	Nectriaceae	Neonectria		fungi_SW_h8_7_SdhB_Fg	8_SdhB_Fg	3_dsRNA_Fg	0
ASV10	Fungi	Ascomycota	Sordariomycetes	Hypocreales	Nectriaceae	Neonectria		fungi_SW_e6_1_No_treatment_Fg	2_NT_Fg	2_NT_Fg	0
ASV10	Fungi	Ascomycota	Sordariomycetes	Hypocreales	Nectriaceae	Neonectria		fungi_SW_f2_4_Non_specific	3_NSP	4_dsRNA	0
ASV10	Fungi	Ascomycota	Sordariomycetes	Hypocreales	Nectriaceae	Neonectria		fungi_SW_e5_1_No_treatment_Fg	2_NT_Fg	2_NT_Fg	0
ASV10	Fungi	Ascomycota	Sordariomycetes	Hypocreales	Nectriaceae	Neonectria		fungi_SW_h5_7_SdhB_Fg	8_SdhB_Fg	3_dsRNA_Fg	0
ASV10	Fungi	Ascomycota	Sordariomycetes	Hypocreales	Nectriaceae	Neonectria		fungi_SW_g8_5_Cyp51_Fg	6_Cyp51_Fg	3_dsRNA_Fg	0
ASV10	Fungi	Ascomycota	Sordariomycetes	Hypocreales	Nectriaceae	Neonectria		fungi_SW_e1_2_No_treatment	1_NT	1_NT	0
ASV10	Fungi	Ascomycota	Sordariomycetes	Hypocreales	Nectriaceae	Neonectria		fungi_SW_h7_7_SdhB_Fg	8_SdhB_Fg	3_dsRNA_Fg	0
ASV10	Fungi	Ascomycota	Sordariomycetes	Hypocreales	Nectriaceae	Neonectria		fungi_SW_h4_8_SdhB	7_SdhB	4_dsRNA	0
ASV10	Fungi	Ascomycota	Sordariomycetes	Hypocreales	Nectriaceae	Neonectria		fungi_SW_h3_8_SdhB	7_SdhB	4_dsRNA	0
ASV10	Fungi	Ascomycota	Sordariomycetes	Hypocreales	Nectriaceae	Neonectria		fungi_SW_f6_3_Non_specific_Fg	4_NSP_Fg	3_dsRNA_Fg	0
ASV10	Fungi	Ascomycota	Sordariomycetes	Hypocreales	Nectriaceae	Neonectria		fungi_SW_g6_5_Cyp51_Fg	6_Cyp51_Fg	3_dsRNA_Fg	0
ASV10	Fungi	Ascomycota	Sordariomycetes	Hypocreales	Nectriaceae	Neonectria		fungi_SW_g1_6_Cyp51	5_Cyp51	4_dsRNA	0
ASV10	Fungi	Ascomycota	Sordariomycetes	Hypocreales	Nectriaceae	Neonectria		fungi_SW_g4_6_Cyp51	5_Cyp51	4_dsRNA	0
ASV10	Fungi	Ascomycota	Sordariomycetes	Hypocreales	Nectriaceae	Neonectria		fungi_SW_g7_5_Cyp51_Fg	6_Cyp51_Fg	3_dsRNA_Fg	0
ASV10	Fungi	Ascomycota	Sordariomycetes	Hypocreales	Nectriaceae	Neonectria		fungi_SW_e7_1_No_treatment_Fg	2_NT_Fg	2_NT_Fg	0
ASV10	Fungi	Ascomycota	Sordariomycetes	Hypocreales	Nectriaceae	Neonectria		fungi_SW_g5_5_Cyp51_Fg	6_Cyp51_Fg	3_dsRNA_Fg	0
ASV10	Fungi	Ascomycota	Sordariomycetes	Hypocreales	Nectriaceae	Neonectria		fungi_SW_h1_8_SdhB	7_SdhB	4_dsRNA	0
ASV10	Fungi	Ascomycota	Sordariomycetes	Hypocreales	Nectriaceae	Neonectria		fungi_SW_g3_6_Cyp51	5_Cyp51	4_dsRNA	0
ASV10	Fungi	Ascomycota	Sordariomycetes	Hypocreales	Nectriaceae	Neonectria		fungi_SW_e2_2_No_treatment	1_NT	1_NT	0
ASV10	Fungi	Ascomycota	Sordariomycetes	Hypocreales	Nectriaceae	Neonectria		fungi_SW_e3_2_No_treatment	1_NT	1_NT	0
ASV10	Fungi	Ascomycota	Sordariomycetes	Hypocreales	Nectriaceae	Neonectria		fungi_SW_f1_4_Non_specific	3_NSP	4_dsRNA	0
ASV10	Fungi	Ascomycota	Sordariomycetes	Hypocreales	Nectriaceae	Neonectria		fungi_SW_h2_8_SdhB	7_SdhB	4_dsRNA	0
ASV100	Fungi	Ascomycota	Sordariomycetes	Hypocreales	Bionectriaceae			fungi_SW_e6_1_No_treatment_Fg	2_NT_Fg	2_NT_Fg	0.867616
ASV100	Fungi	Ascomycota	Sordariomycetes	Hypocreales	Bionectriaceae			fungi_SW_f5_3_Non_specific_Fg	4_NSP_Fg	3_dsRNA_Fg	0.146227
ASV100	Fungi	Ascomycota	Sordariomycetes	Hypocreales	Bionectriaceae			fungi_SW_e4_2_No_treatment	1_NT	1_NT	0
ASV100	Fungi	Ascomycota	Sordariomycetes	Hypocreales	Bionectriaceae			fungi_SW_h4_8_SdhB	7_SdhB	4_dsRNA	0
ASV100	Fungi	Ascomycota	Sordariomycetes	Hypocreales	Bionectriaceae			fungi_SW_g8_5_Cyp51_Fg	6_Cyp51_Fg	3_dsRNA_Fg	0
ASV100	Fungi	Ascomycota	Sordariomycetes	Hypocreales	Bionectriaceae			fungi_SW_e8_1_No_treatment_Fg	2_NT_Fg	2_NT_Fg	0
ASV100	Fungi	Ascomycota	Sordariomycetes	Hypocreales	Bionectriaceae			fungi_SW_h3_8_SdhB	7_SdhB	4_dsRNA	0
ASV100	Fungi	Ascomycota	Sordariomycetes	Hypocreales	Bionectriaceae			fungi_SW_f3_4_Non_specific	3_NSP	4_dsRNA	0
ASV100	Fungi	Ascomycota	Sordariomycetes	Hypocreales	Bionectriaceae			fungi_SW_e7_1_No_treatment_Fg	2_NT_Fg	2_NT_Fg	0
ASV100	Fungi	Ascomycota	Sordariomycetes	Hypocreales	Bionectriaceae			fungi_SW_g7_5_Cyp51_Fg	6_Cyp51_Fg	3_dsRNA_Fg	0
ASV100	Fungi	Ascomycota	Sordariomycetes	Hypocreales	Bionectriaceae			fungi_SW_h2_8_SdhB	7_SdhB	4_dsRNA	0
ASV100	Fungi	Ascomycota	Sordariomycetes	Hypocreales	Bionectriaceae			fungi_SW_e2_2_No_treatment	1_NT	1_NT	0
ASV100	Fungi	Ascomycota	Sordariomycetes	Hypocreales	Bionectriaceae			fungi_SW_e5_1_No_treatment_Fg	2_NT_Fg	2_NT_Fg	0
ASV100	Fungi	Ascomycota	Sordariomycetes	Hypocreales	Bionectriaceae			fungi_SW_h7_7_SdhB_Fg	8_SdhB_Fg	3_dsRNA_Fg	0
ASV100	Fungi	Ascomycota	Sordariomycetes	Hypocreales	Bionectriaceae			fungi_SW_e3_2_No_treatment	1_NT	1_NT	0
ASV100	Fungi	Ascomycota	Sordariomycetes	Hypocreales	Bionectriaceae			fungi_SW_g3_6_Cyp51	5_Cyp51	4_dsRNA	0
ASV100	Fungi	Ascomycota	Sordariomycetes	Hypocreales	Bionectriaceae			fungi_SW_e1_2_No_treatment	1_NT	1_NT	0
ASV100	Fungi	Ascomycota	Sordariomycetes	Hypocreales	Bionectriaceae			fungi_SW_g2_6_Cyp51	5_Cyp51	4_dsRNA	0
ASV100	Fungi	Ascomycota	Sordariomycetes	Hypocreales	Bionectriaceae			fungi_SW_h1_8_SdhB	7_SdhB	4_dsRNA	0
ASV100	Fungi	Ascomycota	Sordariomycetes	Hypocreales	Bionectriaceae			fungi_SW_h5_7_SdhB_Fg	8_SdhB_Fg	3_dsRNA_Fg	0
ASV100	Fungi	Ascomycota	Sordariomycetes	Hypocreales	Bionectriaceae			fungi_SW_f2_4_Non_specific	3_NSP	4_dsRNA	0
ASV100	Fungi	Ascomycota	Sordariomycetes	Hypocreales	Bionectriaceae			fungi_SW_f6_3_Non_specific_Fg	4_NSP_Fg	3_dsRNA_Fg	0
ASV100	Fungi	Ascomycota	Sordariomycetes	Hypocreales	Bionectriaceae			fungi_SW_g5_5_Cyp51_Fg	6_Cyp51_Fg	3_dsRNA_Fg	0
ASV100	Fungi	Ascomycota	Sordariomycetes	Hypocreales	Bionectriaceae			fungi_SW_h8_7_SdhB_Fg	8_SdhB_Fg	3_dsRNA_Fg	0
ASV100	Fungi	Ascomycota	Sordariomycetes	Hypocreales	Bionectriaceae			fungi_SW_g4_6_Cyp51	5_Cyp51	4_dsRNA	0
ASV100	Fungi	Ascomycota	Sordariomycetes	Hypocreales	Bionectriaceae			fungi_SW_f4_4_Non_specific	3_NSP	4_dsRNA	0
ASV100	Fungi	Ascomycota	Sordariomycetes	Hypocreales	Bionectriaceae			fungi_SW_h6_7_SdhB_Fg	8_SdhB_Fg	3_dsRNA_Fg	0
ASV100	Fungi	Ascomycota	Sordariomycetes	Hypocreales	Bionectriaceae			fungi_SW_f8_3_Non_specific_Fg	4_NSP_Fg	3_dsRNA_Fg	0
ASV100	Fungi	Ascomycota	Sordariomycetes	Hypocreales	Bionectriaceae			fungi_SW_g1_6_Cyp51	5_Cyp51	4_dsRNA	0
ASV100	Fungi	Ascomycota	Sordariomycetes	Hypocreales	Bionectriaceae			fungi_SW_f1_4_Non_specific	3_NSP	4_dsRNA	0
ASV100	Fungi	Ascomycota	Sordariomycetes	Hypocreales	Bionectriaceae			fungi_SW_g6_5_Cyp51_Fg	6_Cyp51_Fg	3_dsRNA_Fg	0
ASV100	Fungi	Ascomycota	Sordariomycetes	Hypocreales	Bionectriaceae			fungi_SW_f7_3_Non_specific_Fg	4_NSP_Fg	3_dsRNA_Fg	0
ASV101	Fungi	Ascomycota	Leotiomycetes	Thelebolales	Pseudeurotiaceae	Pseudeurotium		fungi_SW_g7_5_Cyp51_Fg	6_Cyp51_Fg	3_dsRNA_Fg	0.789628
ASV101	Fungi	Ascomycota	Leotiomycetes	Thelebolales	Pseudeurotiaceae	Pseudeurotium		fungi_SW_h5_7_SdhB_Fg	8_SdhB_Fg	3_dsRNA_Fg	0
ASV101	Fungi	Ascomycota	Leotiomycetes	Thelebolales	Pseudeurotiaceae	Pseudeurotium		fungi_SW_e4_2_No_treatment	1_NT	1_NT	0
ASV101	Fungi	Ascomycota	Leotiomycetes	Thelebolales	Pseudeurotiaceae	Pseudeurotium		fungi_SW_g5_5_Cyp51_Fg	6_Cyp51_Fg	3_dsRNA_Fg	0
ASV101	Fungi	Ascomycota	Leotiomycetes	Thelebolales	Pseudeurotiaceae	Pseudeurotium		fungi_SW_h3_8_SdhB	7_SdhB	4_dsRNA	0
ASV101	Fungi	Ascomycota	Leotiomycetes	Thelebolales	Pseudeurotiaceae	Pseudeurotium		fungi_SW_g1_6_Cyp51	5_Cyp51	4_dsRNA	0
ASV101	Fungi	Ascomycota	Leotiomycetes	Thelebolales	Pseudeurotiaceae	Pseudeurotium		fungi_SW_h7_7_SdhB_Fg	8_SdhB_Fg	3_dsRNA_Fg	0
ASV101	Fungi	Ascomycota	Leotiomycetes	Thelebolales	Pseudeurotiaceae	Pseudeurotium		fungi_SW_f8_3_Non_specific_Fg	4_NSP_Fg	3_dsRNA_Fg	0
ASV101	Fungi	Ascomycota	Leotiomycetes	Thelebolales	Pseudeurotiaceae	Pseudeurotium		fungi_SW_f5_3_Non_specific_Fg	4_NSP_Fg	3_dsRNA_Fg	0
ASV101	Fungi	Ascomycota	Leotiomycetes	Thelebolales	Pseudeurotiaceae	Pseudeurotium		fungi_SW_f4_4_Non_specific	3_NSP	4_dsRNA	0
ASV101	Fungi	Ascomycota	Leotiomycetes	Thelebolales	Pseudeurotiaceae	Pseudeurotium		fungi_SW_h4_8_SdhB	7_SdhB	4_dsRNA	0
ASV101	Fungi	Ascomycota	Leotiomycetes	Thelebolales	Pseudeurotiaceae	Pseudeurotium		fungi_SW_g3_6_Cyp51	5_Cyp51	4_dsRNA	0
ASV101	Fungi	Ascomycota	Leotiomycetes	Thelebolales	Pseudeurotiaceae	Pseudeurotium		fungi_SW_e6_1_No_treatment_Fg	2_NT_Fg	2_NT_Fg	0
ASV101	Fungi	Ascomycota	Leotiomycetes	Thelebolales	Pseudeurotiaceae	Pseudeurotium		fungi_SW_f6_3_Non_specific_Fg	4_NSP_Fg	3_dsRNA_Fg	0
ASV101	Fungi	Ascomycota	Leotiomycetes	Thelebolales	Pseudeurotiaceae	Pseudeurotium		fungi_SW_f1_4_Non_specific	3_NSP	4_dsRNA	0
ASV101	Fungi	Ascomycota	Leotiomycetes	Thelebolales	Pseudeurotiaceae	Pseudeurotium		fungi_SW_g6_5_Cyp51_Fg	6_Cyp51_Fg	3_dsRNA_Fg	0
ASV101	Fungi	Ascomycota	Leotiomycetes	Thelebolales	Pseudeurotiaceae	Pseudeurotium		fungi_SW_e7_1_No_treatment_Fg	2_NT_Fg	2_NT_Fg	0
ASV101	Fungi	Ascomycota	Leotiomycetes	Thelebolales	Pseudeurotiaceae	Pseudeurotium		fungi_SW_e3_2_No_treatment	1_NT	1_NT	0
ASV101	Fungi	Ascomycota	Leotiomycetes	Thelebolales	Pseudeurotiaceae	Pseudeurotium		fungi_SW_g2_6_Cyp51	5_Cyp51	4_dsRNA	0
ASV101	Fungi	Ascomycota	Leotiomycetes	Thelebolales	Pseudeurotiaceae	Pseudeurotium		fungi_SW_g4_6_Cyp51	5_Cyp51	4_dsRNA	0
ASV101	Fungi	Ascomycota	Leotiomycetes	Thelebolales	Pseudeurotiaceae	Pseudeurotium		fungi_SW_e1_2_No_treatment	1_NT	1_NT	0
ASV101	Fungi	Ascomycota	Leotiomycetes	Thelebolales	Pseudeurotiaceae	Pseudeurotium		fungi_SW_f2_4_Non_specific	3_NSP	4_dsRNA	0
ASV101	Fungi	Ascomycota	Leotiomycetes	Thelebolales	Pseudeurotiaceae	Pseudeurotium		fungi_SW_f7_3_Non_specific_Fg	4_NSP_Fg	3_dsRNA_Fg	0
ASV101	Fungi	Ascomycota	Leotiomycetes	Thelebolales	Pseudeurotiaceae	Pseudeurotium		fungi_SW_g8_5_Cyp51_Fg	6_Cyp51_Fg	3_dsRNA_Fg	0
ASV101	Fungi	Ascomycota	Leotiomycetes	Thelebolales	Pseudeurotiaceae	Pseudeurotium		fungi_SW_h6_7_SdhB_Fg	8_SdhB_Fg	3_dsRNA_Fg	0
ASV101	Fungi	Ascomycota	Leotiomycetes	Thelebolales	Pseudeurotiaceae	Pseudeurotium		fungi_SW_e2_2_No_treatment	1_NT	1_NT	0
ASV101	Fungi	Ascomycota	Leotiomycetes	Thelebolales	Pseudeurotiaceae	Pseudeurotium		fungi_SW_f3_4_Non_specific	3_NSP	4_dsRNA	0
ASV101	Fungi	Ascomycota	Leotiomycetes	Thelebolales	Pseudeurotiaceae	Pseudeurotium		fungi_SW_h2_8_SdhB	7_SdhB	4_dsRNA	0
ASV101	Fungi	Ascomycota	Leotiomycetes	Thelebolales	Pseudeurotiaceae	Pseudeurotium		fungi_SW_e5_1_No_treatment_Fg	2_NT_Fg	2_NT_Fg	0
ASV101	Fungi	Ascomycota	Leotiomycetes	Thelebolales	Pseudeurotiaceae	Pseudeurotium		fungi_SW_h1_8_SdhB	7_SdhB	4_dsRNA	0
ASV101	Fungi	Ascomycota	Leotiomycetes	Thelebolales	Pseudeurotiaceae	Pseudeurotium		fungi_SW_h8_7_SdhB_Fg	8_SdhB_Fg	3_dsRNA_Fg	0
ASV101	Fungi	Ascomycota	Leotiomycetes	Thelebolales	Pseudeurotiaceae	Pseudeurotium		fungi_SW_e8_1_No_treatment_Fg	2_NT_Fg	2_NT_Fg	0
ASV102	Fungi	Ascomycota	Eurotiomycetes	Eurotiales	Aspergillaceae	Penicillium	Penicillium_kongii	fungi_SW_e4_2_No_treatment	1_NT	1_NT	1.07233
ASV102	Fungi	Ascomycota	Eurotiomycetes	Eurotiales	Aspergillaceae	Penicillium	Penicillium_kongii	fungi_SW_e6_1_No_treatment_Fg	2_NT_Fg	2_NT_Fg	0.272958
ASV102	Fungi	Ascomycota	Eurotiomycetes	Eurotiales	Aspergillaceae	Penicillium	Penicillium_kongii	fungi_SW_h6_7_SdhB_Fg	8_SdhB_Fg	3_dsRNA_Fg	0.19497
ASV102	Fungi	Ascomycota	Eurotiomycetes	Eurotiales	Aspergillaceae	Penicillium	Penicillium_kongii	fungi_SW_e8_1_No_treatment_Fg	2_NT_Fg	2_NT_Fg	0.0584909
ASV102	Fungi	Ascomycota	Eurotiomycetes	Eurotiales	Aspergillaceae	Penicillium	Penicillium_kongii	fungi_SW_g5_5_Cyp51_Fg	6_Cyp51_Fg	3_dsRNA_Fg	0
ASV102	Fungi	Ascomycota	Eurotiomycetes	Eurotiales	Aspergillaceae	Penicillium	Penicillium_kongii	fungi_SW_h3_8_SdhB	7_SdhB	4_dsRNA	0
ASV102	Fungi	Ascomycota	Eurotiomycetes	Eurotiales	Aspergillaceae	Penicillium	Penicillium_kongii	fungi_SW_g2_6_Cyp51	5_Cyp51	4_dsRNA	0
ASV102	Fungi	Ascomycota	Eurotiomycetes	Eurotiales	Aspergillaceae	Penicillium	Penicillium_kongii	fungi_SW_h8_7_SdhB_Fg	8_SdhB_Fg	3_dsRNA_Fg	0
ASV102	Fungi	Ascomycota	Eurotiomycetes	Eurotiales	Aspergillaceae	Penicillium	Penicillium_kongii	fungi_SW_e2_2_No_treatment	1_NT	1_NT	0
ASV102	Fungi	Ascomycota	Eurotiomycetes	Eurotiales	Aspergillaceae	Penicillium	Penicillium_kongii	fungi_SW_f5_3_Non_specific_Fg	4_NSP_Fg	3_dsRNA_Fg	0
ASV102	Fungi	Ascomycota	Eurotiomycetes	Eurotiales	Aspergillaceae	Penicillium	Penicillium_kongii	fungi_SW_h4_8_SdhB	7_SdhB	4_dsRNA	0
ASV102	Fungi	Ascomycota	Eurotiomycetes	Eurotiales	Aspergillaceae	Penicillium	Penicillium_kongii	fungi_SW_f3_4_Non_specific	3_NSP	4_dsRNA	0
ASV102	Fungi	Ascomycota	Eurotiomycetes	Eurotiales	Aspergillaceae	Penicillium	Penicillium_kongii	fungi_SW_e3_2_No_treatment	1_NT	1_NT	0
ASV102	Fungi	Ascomycota	Eurotiomycetes	Eurotiales	Aspergillaceae	Penicillium	Penicillium_kongii	fungi_SW_g6_5_Cyp51_Fg	6_Cyp51_Fg	3_dsRNA_Fg	0
ASV102	Fungi	Ascomycota	Eurotiomycetes	Eurotiales	Aspergillaceae	Penicillium	Penicillium_kongii	fungi_SW_g1_6_Cyp51	5_Cyp51	4_dsRNA	0
ASV102	Fungi	Ascomycota	Eurotiomycetes	Eurotiales	Aspergillaceae	Penicillium	Penicillium_kongii	fungi_SW_e1_2_No_treatment	1_NT	1_NT	0
ASV102	Fungi	Ascomycota	Eurotiomycetes	Eurotiales	Aspergillaceae	Penicillium	Penicillium_kongii	fungi_SW_f8_3_Non_specific_Fg	4_NSP_Fg	3_dsRNA_Fg	0
ASV102	Fungi	Ascomycota	Eurotiomycetes	Eurotiales	Aspergillaceae	Penicillium	Penicillium_kongii	fungi_SW_h1_8_SdhB	7_SdhB	4_dsRNA	0
ASV102	Fungi	Ascomycota	Eurotiomycetes	Eurotiales	Aspergillaceae	Penicillium	Penicillium_kongii	fungi_SW_f7_3_Non_specific_Fg	4_NSP_Fg	3_dsRNA_Fg	0
ASV102	Fungi	Ascomycota	Eurotiomycetes	Eurotiales	Aspergillaceae	Penicillium	Penicillium_kongii	fungi_SW_e5_1_No_treatment_Fg	2_NT_Fg	2_NT_Fg	0
ASV102	Fungi	Ascomycota	Eurotiomycetes	Eurotiales	Aspergillaceae	Penicillium	Penicillium_kongii	fungi_SW_g3_6_Cyp51	5_Cyp51	4_dsRNA	0
ASV102	Fungi	Ascomycota	Eurotiomycetes	Eurotiales	Aspergillaceae	Penicillium	Penicillium_kongii	fungi_SW_g7_5_Cyp51_Fg	6_Cyp51_Fg	3_dsRNA_Fg	0
ASV102	Fungi	Ascomycota	Eurotiomycetes	Eurotiales	Aspergillaceae	Penicillium	Penicillium_kongii	fungi_SW_g8_5_Cyp51_Fg	6_Cyp51_Fg	3_dsRNA_Fg	0
ASV102	Fungi	Ascomycota	Eurotiomycetes	Eurotiales	Aspergillaceae	Penicillium	Penicillium_kongii	fungi_SW_f2_4_Non_specific	3_NSP	4_dsRNA	0
ASV102	Fungi	Ascomycota	Eurotiomycetes	Eurotiales	Aspergillaceae	Penicillium	Penicillium_kongii	fungi_SW_g4_6_Cyp51	5_Cyp51	4_dsRNA	0
ASV102	Fungi	Ascomycota	Eurotiomycetes	Eurotiales	Aspergillaceae	Penicillium	Penicillium_kongii	fungi_SW_h7_7_SdhB_Fg	8_SdhB_Fg	3_dsRNA_Fg	0
ASV102	Fungi	Ascomycota	Eurotiomycetes	Eurotiales	Aspergillaceae	Penicillium	Penicillium_kongii	fungi_SW_f4_4_Non_specific	3_NSP	4_dsRNA	0
ASV102	Fungi	Ascomycota	Eurotiomycetes	Eurotiales	Aspergillaceae	Penicillium	Penicillium_kongii	fungi_SW_h2_8_SdhB	7_SdhB	4_dsRNA	0
ASV102	Fungi	Ascomycota	Eurotiomycetes	Eurotiales	Aspergillaceae	Penicillium	Penicillium_kongii	fungi_SW_e7_1_No_treatment_Fg	2_NT_Fg	2_NT_Fg	0
ASV102	Fungi	Ascomycota	Eurotiomycetes	Eurotiales	Aspergillaceae	Penicillium	Penicillium_kongii	fungi_SW_f1_4_Non_specific	3_NSP	4_dsRNA	0
ASV102	Fungi	Ascomycota	Eurotiomycetes	Eurotiales	Aspergillaceae	Penicillium	Penicillium_kongii	fungi_SW_h5_7_SdhB_Fg	8_SdhB_Fg	3_dsRNA_Fg	0
ASV102	Fungi	Ascomycota	Eurotiomycetes	Eurotiales	Aspergillaceae	Penicillium	Penicillium_kongii	fungi_SW_f6_3_Non_specific_Fg	4_NSP_Fg	3_dsRNA_Fg	0
ASV103	Fungi	Ascomycota	Dothideomycetes	Capnodiales	Cladosporiaceae	Cladosporium		fungi_SW_g3_6_Cyp51	5_Cyp51	4_dsRNA	1.40378
ASV103	Fungi	Ascomycota	Dothideomycetes	Capnodiales	Cladosporiaceae	Cladosporium		fungi_SW_g6_5_Cyp51_Fg	6_Cyp51_Fg	3_dsRNA_Fg	0.0584909
ASV103	Fungi	Ascomycota	Dothideomycetes	Capnodiales	Cladosporiaceae	Cladosporium		fungi_SW_f6_3_Non_specific_Fg	4_NSP_Fg	3_dsRNA_Fg	0.038994
ASV103	Fungi	Ascomycota	Dothideomycetes	Capnodiales	Cladosporiaceae	Cladosporium		fungi_SW_e5_1_No_treatment_Fg	2_NT_Fg	2_NT_Fg	0.00974849
ASV103	Fungi	Ascomycota	Dothideomycetes	Capnodiales	Cladosporiaceae	Cladosporium		fungi_SW_f1_4_Non_specific	3_NSP	4_dsRNA	0
ASV103	Fungi	Ascomycota	Dothideomycetes	Capnodiales	Cladosporiaceae	Cladosporium		fungi_SW_e1_2_No_treatment	1_NT	1_NT	0
ASV103	Fungi	Ascomycota	Dothideomycetes	Capnodiales	Cladosporiaceae	Cladosporium		fungi_SW_e4_2_No_treatment	1_NT	1_NT	0
ASV103	Fungi	Ascomycota	Dothideomycetes	Capnodiales	Cladosporiaceae	Cladosporium		fungi_SW_g2_6_Cyp51	5_Cyp51	4_dsRNA	0
ASV103	Fungi	Ascomycota	Dothideomycetes	Capnodiales	Cladosporiaceae	Cladosporium		fungi_SW_f3_4_Non_specific	3_NSP	4_dsRNA	0
ASV103	Fungi	Ascomycota	Dothideomycetes	Capnodiales	Cladosporiaceae	Cladosporium		fungi_SW_f7_3_Non_specific_Fg	4_NSP_Fg	3_dsRNA_Fg	0
ASV103	Fungi	Ascomycota	Dothideomycetes	Capnodiales	Cladosporiaceae	Cladosporium		fungi_SW_g5_5_Cyp51_Fg	6_Cyp51_Fg	3_dsRNA_Fg	0
ASV103	Fungi	Ascomycota	Dothideomycetes	Capnodiales	Cladosporiaceae	Cladosporium		fungi_SW_e6_1_No_treatment_Fg	2_NT_Fg	2_NT_Fg	0
ASV103	Fungi	Ascomycota	Dothideomycetes	Capnodiales	Cladosporiaceae	Cladosporium		fungi_SW_e2_2_No_treatment	1_NT	1_NT	0
ASV103	Fungi	Ascomycota	Dothideomycetes	Capnodiales	Cladosporiaceae	Cladosporium		fungi_SW_g8_5_Cyp51_Fg	6_Cyp51_Fg	3_dsRNA_Fg	0
ASV103	Fungi	Ascomycota	Dothideomycetes	Capnodiales	Cladosporiaceae	Cladosporium		fungi_SW_f2_4_Non_specific	3_NSP	4_dsRNA	0
ASV103	Fungi	Ascomycota	Dothideomycetes	Capnodiales	Cladosporiaceae	Cladosporium		fungi_SW_h2_8_SdhB	7_SdhB	4_dsRNA	0
ASV103	Fungi	Ascomycota	Dothideomycetes	Capnodiales	Cladosporiaceae	Cladosporium		fungi_SW_e3_2_No_treatment	1_NT	1_NT	0
ASV103	Fungi	Ascomycota	Dothideomycetes	Capnodiales	Cladosporiaceae	Cladosporium		fungi_SW_h1_8_SdhB	7_SdhB	4_dsRNA	0
ASV103	Fungi	Ascomycota	Dothideomycetes	Capnodiales	Cladosporiaceae	Cladosporium		fungi_SW_g1_6_Cyp51	5_Cyp51	4_dsRNA	0
ASV103	Fungi	Ascomycota	Dothideomycetes	Capnodiales	Cladosporiaceae	Cladosporium		fungi_SW_g4_6_Cyp51	5_Cyp51	4_dsRNA	0
ASV103	Fungi	Ascomycota	Dothideomycetes	Capnodiales	Cladosporiaceae	Cladosporium		fungi_SW_h8_7_SdhB_Fg	8_SdhB_Fg	3_dsRNA_Fg	0
ASV103	Fungi	Ascomycota	Dothideomycetes	Capnodiales	Cladosporiaceae	Cladosporium		fungi_SW_h6_7_SdhB_Fg	8_SdhB_Fg	3_dsRNA_Fg	0
ASV103	Fungi	Ascomycota	Dothideomycetes	Capnodiales	Cladosporiaceae	Cladosporium		fungi_SW_e8_1_No_treatment_Fg	2_NT_Fg	2_NT_Fg	0
ASV103	Fungi	Ascomycota	Dothideomycetes	Capnodiales	Cladosporiaceae	Cladosporium		fungi_SW_g7_5_Cyp51_Fg	6_Cyp51_Fg	3_dsRNA_Fg	0
ASV103	Fungi	Ascomycota	Dothideomycetes	Capnodiales	Cladosporiaceae	Cladosporium		fungi_SW_f8_3_Non_specific_Fg	4_NSP_Fg	3_dsRNA_Fg	0
ASV103	Fungi	Ascomycota	Dothideomycetes	Capnodiales	Cladosporiaceae	Cladosporium		fungi_SW_h7_7_SdhB_Fg	8_SdhB_Fg	3_dsRNA_Fg	0
ASV103	Fungi	Ascomycota	Dothideomycetes	Capnodiales	Cladosporiaceae	Cladosporium		fungi_SW_f5_3_Non_specific_Fg	4_NSP_Fg	3_dsRNA_Fg	0
ASV103	Fungi	Ascomycota	Dothideomycetes	Capnodiales	Cladosporiaceae	Cladosporium		fungi_SW_h3_8_SdhB	7_SdhB	4_dsRNA	0
ASV103	Fungi	Ascomycota	Dothideomycetes	Capnodiales	Cladosporiaceae	Cladosporium		fungi_SW_e7_1_No_treatment_Fg	2_NT_Fg	2_NT_Fg	0
ASV103	Fungi	Ascomycota	Dothideomycetes	Capnodiales	Cladosporiaceae	Cladosporium		fungi_SW_h5_7_SdhB_Fg	8_SdhB_Fg	3_dsRNA_Fg	0
ASV103	Fungi	Ascomycota	Dothideomycetes	Capnodiales	Cladosporiaceae	Cladosporium		fungi_SW_f4_4_Non_specific	3_NSP	4_dsRNA	0
ASV103	Fungi	Ascomycota	Dothideomycetes	Capnodiales	Cladosporiaceae	Cladosporium		fungi_SW_h4_8_SdhB	7_SdhB	4_dsRNA	0
ASV104	Fungi	Basidiomycota	Malasseziomycetes	Malasseziales	Malasseziaceae	Malassezia	Malassezia_restricta	fungi_SW_e2_2_No_treatment	1_NT	1_NT	2.20316
ASV104	Fungi	Basidiomycota	Malasseziomycetes	Malasseziales	Malasseziaceae	Malassezia	Malassezia_restricta	fungi_SW_h7_7_SdhB_Fg	8_SdhB_Fg	3_dsRNA_Fg	0.146227
ASV104	Fungi	Basidiomycota	Malasseziomycetes	Malasseziales	Malasseziaceae	Malassezia	Malassezia_restricta	fungi_SW_e6_1_No_treatment_Fg	2_NT_Fg	2_NT_Fg	0.136479
ASV104	Fungi	Basidiomycota	Malasseziomycetes	Malasseziales	Malasseziaceae	Malassezia	Malassezia_restricta	fungi_SW_e4_2_No_treatment	1_NT	1_NT	0.0682394
ASV104	Fungi	Basidiomycota	Malasseziomycetes	Malasseziales	Malasseziaceae	Malassezia	Malassezia_restricta	fungi_SW_g5_5_Cyp51_Fg	6_Cyp51_Fg	3_dsRNA_Fg	0.0487424
ASV104	Fungi	Basidiomycota	Malasseziomycetes	Malasseziales	Malasseziaceae	Malassezia	Malassezia_restricta	fungi_SW_e7_1_No_treatment_Fg	2_NT_Fg	2_NT_Fg	0.0292455
ASV104	Fungi	Basidiomycota	Malasseziomycetes	Malasseziales	Malasseziaceae	Malassezia	Malassezia_restricta	fungi_SW_g2_6_Cyp51	5_Cyp51	4_dsRNA	0
ASV104	Fungi	Basidiomycota	Malasseziomycetes	Malasseziales	Malasseziaceae	Malassezia	Malassezia_restricta	fungi_SW_f1_4_Non_specific	3_NSP	4_dsRNA	0
ASV104	Fungi	Basidiomycota	Malasseziomycetes	Malasseziales	Malasseziaceae	Malassezia	Malassezia_restricta	fungi_SW_e5_1_No_treatment_Fg	2_NT_Fg	2_NT_Fg	0
ASV104	Fungi	Basidiomycota	Malasseziomycetes	Malasseziales	Malasseziaceae	Malassezia	Malassezia_restricta	fungi_SW_f2_4_Non_specific	3_NSP	4_dsRNA	0
ASV104	Fungi	Basidiomycota	Malasseziomycetes	Malasseziales	Malasseziaceae	Malassezia	Malassezia_restricta	fungi_SW_h1_8_SdhB	7_SdhB	4_dsRNA	0
ASV104	Fungi	Basidiomycota	Malasseziomycetes	Malasseziales	Malasseziaceae	Malassezia	Malassezia_restricta	fungi_SW_h8_7_SdhB_Fg	8_SdhB_Fg	3_dsRNA_Fg	0
ASV104	Fungi	Basidiomycota	Malasseziomycetes	Malasseziales	Malasseziaceae	Malassezia	Malassezia_restricta	fungi_SW_h4_8_SdhB	7_SdhB	4_dsRNA	0
ASV104	Fungi	Basidiomycota	Malasseziomycetes	Malasseziales	Malasseziaceae	Malassezia	Malassezia_restricta	fungi_SW_h6_7_SdhB_Fg	8_SdhB_Fg	3_dsRNA_Fg	0
ASV104	Fungi	Basidiomycota	Malasseziomycetes	Malasseziales	Malasseziaceae	Malassezia	Malassezia_restricta	fungi_SW_h2_8_SdhB	7_SdhB	4_dsRNA	0
ASV104	Fungi	Basidiomycota	Malasseziomycetes	Malasseziales	Malasseziaceae	Malassezia	Malassezia_restricta	fungi_SW_f4_4_Non_specific	3_NSP	4_dsRNA	0
ASV104	Fungi	Basidiomycota	Malasseziomycetes	Malasseziales	Malasseziaceae	Malassezia	Malassezia_restricta	fungi_SW_g1_6_Cyp51	5_Cyp51	4_dsRNA	0
ASV104	Fungi	Basidiomycota	Malasseziomycetes	Malasseziales	Malasseziaceae	Malassezia	Malassezia_restricta	fungi_SW_e3_2_No_treatment	1_NT	1_NT	0
ASV104	Fungi	Basidiomycota	Malasseziomycetes	Malasseziales	Malasseziaceae	Malassezia	Malassezia_restricta	fungi_SW_g8_5_Cyp51_Fg	6_Cyp51_Fg	3_dsRNA_Fg	0
ASV104	Fungi	Basidiomycota	Malasseziomycetes	Malasseziales	Malasseziaceae	Malassezia	Malassezia_restricta	fungi_SW_e1_2_No_treatment	1_NT	1_NT	0
ASV104	Fungi	Basidiomycota	Malasseziomycetes	Malasseziales	Malasseziaceae	Malassezia	Malassezia_restricta	fungi_SW_f3_4_Non_specific	3_NSP	4_dsRNA	0
ASV104	Fungi	Basidiomycota	Malasseziomycetes	Malasseziales	Malasseziaceae	Malassezia	Malassezia_restricta	fungi_SW_f7_3_Non_specific_Fg	4_NSP_Fg	3_dsRNA_Fg	0
ASV104	Fungi	Basidiomycota	Malasseziomycetes	Malasseziales	Malasseziaceae	Malassezia	Malassezia_restricta	fungi_SW_e8_1_No_treatment_Fg	2_NT_Fg	2_NT_Fg	0
ASV104	Fungi	Basidiomycota	Malasseziomycetes	Malasseziales	Malasseziaceae	Malassezia	Malassezia_restricta	fungi_SW_g3_6_Cyp51	5_Cyp51	4_dsRNA	0
ASV104	Fungi	Basidiomycota	Malasseziomycetes	Malasseziales	Malasseziaceae	Malassezia	Malassezia_restricta	fungi_SW_f8_3_Non_specific_Fg	4_NSP_Fg	3_dsRNA_Fg	0
ASV104	Fungi	Basidiomycota	Malasseziomycetes	Malasseziales	Malasseziaceae	Malassezia	Malassezia_restricta	fungi_SW_h5_7_SdhB_Fg	8_SdhB_Fg	3_dsRNA_Fg	0
ASV104	Fungi	Basidiomycota	Malasseziomycetes	Malasseziales	Malasseziaceae	Malassezia	Malassezia_restricta	fungi_SW_g6_5_Cyp51_Fg	6_Cyp51_Fg	3_dsRNA_Fg	0
ASV104	Fungi	Basidiomycota	Malasseziomycetes	Malasseziales	Malasseziaceae	Malassezia	Malassezia_restricta	fungi_SW_f6_3_Non_specific_Fg	4_NSP_Fg	3_dsRNA_Fg	0
ASV104	Fungi	Basidiomycota	Malasseziomycetes	Malasseziales	Malasseziaceae	Malassezia	Malassezia_restricta	fungi_SW_h3_8_SdhB	7_SdhB	4_dsRNA	0
ASV104	Fungi	Basidiomycota	Malasseziomycetes	Malasseziales	Malasseziaceae	Malassezia	Malassezia_restricta	fungi_SW_g7_5_Cyp51_Fg	6_Cyp51_Fg	3_dsRNA_Fg	0
ASV104	Fungi	Basidiomycota	Malasseziomycetes	Malasseziales	Malasseziaceae	Malassezia	Malassezia_restricta	fungi_SW_f5_3_Non_specific_Fg	4_NSP_Fg	3_dsRNA_Fg	0
ASV104	Fungi	Basidiomycota	Malasseziomycetes	Malasseziales	Malasseziaceae	Malassezia	Malassezia_restricta	fungi_SW_g4_6_Cyp51	5_Cyp51	4_dsRNA	0
ASV105	Fungi	Ascomycota	Sordariomycetes	Hypocreales	Clavicipitaceae	Keithomyces	Keithomyces_carneus	fungi_SW_e6_1_No_treatment_Fg	2_NT_Fg	2_NT_Fg	0.916358
ASV105	Fungi	Ascomycota	Sordariomycetes	Hypocreales	Clavicipitaceae	Keithomyces	Keithomyces_carneus	fungi_SW_f6_3_Non_specific_Fg	4_NSP_Fg	3_dsRNA_Fg	0.116982
ASV105	Fungi	Ascomycota	Sordariomycetes	Hypocreales	Clavicipitaceae	Keithomyces	Keithomyces_carneus	fungi_SW_e8_1_No_treatment_Fg	2_NT_Fg	2_NT_Fg	0
ASV105	Fungi	Ascomycota	Sordariomycetes	Hypocreales	Clavicipitaceae	Keithomyces	Keithomyces_carneus	fungi_SW_h7_7_SdhB_Fg	8_SdhB_Fg	3_dsRNA_Fg	0
ASV105	Fungi	Ascomycota	Sordariomycetes	Hypocreales	Clavicipitaceae	Keithomyces	Keithomyces_carneus	fungi_SW_f2_4_Non_specific	3_NSP	4_dsRNA	0
ASV105	Fungi	Ascomycota	Sordariomycetes	Hypocreales	Clavicipitaceae	Keithomyces	Keithomyces_carneus	fungi_SW_e3_2_No_treatment	1_NT	1_NT	0
ASV105	Fungi	Ascomycota	Sordariomycetes	Hypocreales	Clavicipitaceae	Keithomyces	Keithomyces_carneus	fungi_SW_e5_1_No_treatment_Fg	2_NT_Fg	2_NT_Fg	0
ASV105	Fungi	Ascomycota	Sordariomycetes	Hypocreales	Clavicipitaceae	Keithomyces	Keithomyces_carneus	fungi_SW_f5_3_Non_specific_Fg	4_NSP_Fg	3_dsRNA_Fg	0
ASV105	Fungi	Ascomycota	Sordariomycetes	Hypocreales	Clavicipitaceae	Keithomyces	Keithomyces_carneus	fungi_SW_g7_5_Cyp51_Fg	6_Cyp51_Fg	3_dsRNA_Fg	0
ASV105	Fungi	Ascomycota	Sordariomycetes	Hypocreales	Clavicipitaceae	Keithomyces	Keithomyces_carneus	fungi_SW_e1_2_No_treatment	1_NT	1_NT	0
ASV105	Fungi	Ascomycota	Sordariomycetes	Hypocreales	Clavicipitaceae	Keithomyces	Keithomyces_carneus	fungi_SW_h4_8_SdhB	7_SdhB	4_dsRNA	0
ASV105	Fungi	Ascomycota	Sordariomycetes	Hypocreales	Clavicipitaceae	Keithomyces	Keithomyces_carneus	fungi_SW_g4_6_Cyp51	5_Cyp51	4_dsRNA	0
ASV105	Fungi	Ascomycota	Sordariomycetes	Hypocreales	Clavicipitaceae	Keithomyces	Keithomyces_carneus	fungi_SW_f4_4_Non_specific	3_NSP	4_dsRNA	0
ASV105	Fungi	Ascomycota	Sordariomycetes	Hypocreales	Clavicipitaceae	Keithomyces	Keithomyces_carneus	fungi_SW_h6_7_SdhB_Fg	8_SdhB_Fg	3_dsRNA_Fg	0
ASV105	Fungi	Ascomycota	Sordariomycetes	Hypocreales	Clavicipitaceae	Keithomyces	Keithomyces_carneus	fungi_SW_f8_3_Non_specific_Fg	4_NSP_Fg	3_dsRNA_Fg	0
ASV105	Fungi	Ascomycota	Sordariomycetes	Hypocreales	Clavicipitaceae	Keithomyces	Keithomyces_carneus	fungi_SW_g5_5_Cyp51_Fg	6_Cyp51_Fg	3_dsRNA_Fg	0
ASV105	Fungi	Ascomycota	Sordariomycetes	Hypocreales	Clavicipitaceae	Keithomyces	Keithomyces_carneus	fungi_SW_h3_8_SdhB	7_SdhB	4_dsRNA	0
ASV105	Fungi	Ascomycota	Sordariomycetes	Hypocreales	Clavicipitaceae	Keithomyces	Keithomyces_carneus	fungi_SW_g1_6_Cyp51	5_Cyp51	4_dsRNA	0
ASV105	Fungi	Ascomycota	Sordariomycetes	Hypocreales	Clavicipitaceae	Keithomyces	Keithomyces_carneus	fungi_SW_g8_5_Cyp51_Fg	6_Cyp51_Fg	3_dsRNA_Fg	0
ASV105	Fungi	Ascomycota	Sordariomycetes	Hypocreales	Clavicipitaceae	Keithomyces	Keithomyces_carneus	fungi_SW_h5_7_SdhB_Fg	8_SdhB_Fg	3_dsRNA_Fg	0
ASV105	Fungi	Ascomycota	Sordariomycetes	Hypocreales	Clavicipitaceae	Keithomyces	Keithomyces_carneus	fungi_SW_f3_4_Non_specific	3_NSP	4_dsRNA	0
ASV105	Fungi	Ascomycota	Sordariomycetes	Hypocreales	Clavicipitaceae	Keithomyces	Keithomyces_carneus	fungi_SW_h8_7_SdhB_Fg	8_SdhB_Fg	3_dsRNA_Fg	0
ASV105	Fungi	Ascomycota	Sordariomycetes	Hypocreales	Clavicipitaceae	Keithomyces	Keithomyces_carneus	fungi_SW_h1_8_SdhB	7_SdhB	4_dsRNA	0
ASV105	Fungi	Ascomycota	Sordariomycetes	Hypocreales	Clavicipitaceae	Keithomyces	Keithomyces_carneus	fungi_SW_g3_6_Cyp51	5_Cyp51	4_dsRNA	0
ASV105	Fungi	Ascomycota	Sordariomycetes	Hypocreales	Clavicipitaceae	Keithomyces	Keithomyces_carneus	fungi_SW_e2_2_No_treatment	1_NT	1_NT	0
ASV105	Fungi	Ascomycota	Sordariomycetes	Hypocreales	Clavicipitaceae	Keithomyces	Keithomyces_carneus	fungi_SW_f1_4_Non_specific	3_NSP	4_dsRNA	0
ASV105	Fungi	Ascomycota	Sordariomycetes	Hypocreales	Clavicipitaceae	Keithomyces	Keithomyces_carneus	fungi_SW_h2_8_SdhB	7_SdhB	4_dsRNA	0
ASV105	Fungi	Ascomycota	Sordariomycetes	Hypocreales	Clavicipitaceae	Keithomyces	Keithomyces_carneus	fungi_SW_g2_6_Cyp51	5_Cyp51	4_dsRNA	0
ASV105	Fungi	Ascomycota	Sordariomycetes	Hypocreales	Clavicipitaceae	Keithomyces	Keithomyces_carneus	fungi_SW_e4_2_No_treatment	1_NT	1_NT	0
ASV105	Fungi	Ascomycota	Sordariomycetes	Hypocreales	Clavicipitaceae	Keithomyces	Keithomyces_carneus	fungi_SW_f7_3_Non_specific_Fg	4_NSP_Fg	3_dsRNA_Fg	0
ASV105	Fungi	Ascomycota	Sordariomycetes	Hypocreales	Clavicipitaceae	Keithomyces	Keithomyces_carneus	fungi_SW_g6_5_Cyp51_Fg	6_Cyp51_Fg	3_dsRNA_Fg	0
ASV105	Fungi	Ascomycota	Sordariomycetes	Hypocreales	Clavicipitaceae	Keithomyces	Keithomyces_carneus	fungi_SW_e7_1_No_treatment_Fg	2_NT_Fg	2_NT_Fg	0
ASV106	Fungi	Ascomycota	Leotiomycetes	Thelebolales	Pseudeurotiaceae	Pseudeurotium		fungi_SW_h6_7_SdhB_Fg	8_SdhB_Fg	3_dsRNA_Fg	0.653149
ASV106	Fungi	Ascomycota	Leotiomycetes	Thelebolales	Pseudeurotiaceae	Pseudeurotium		fungi_SW_e5_1_No_treatment_Fg	2_NT_Fg	2_NT_Fg	0.00974849
ASV106	Fungi	Ascomycota	Leotiomycetes	Thelebolales	Pseudeurotiaceae	Pseudeurotium		fungi_SW_h7_7_SdhB_Fg	8_SdhB_Fg	3_dsRNA_Fg	0
ASV106	Fungi	Ascomycota	Leotiomycetes	Thelebolales	Pseudeurotiaceae	Pseudeurotium		fungi_SW_g7_5_Cyp51_Fg	6_Cyp51_Fg	3_dsRNA_Fg	0
ASV106	Fungi	Ascomycota	Leotiomycetes	Thelebolales	Pseudeurotiaceae	Pseudeurotium		fungi_SW_f3_4_Non_specific	3_NSP	4_dsRNA	0
ASV106	Fungi	Ascomycota	Leotiomycetes	Thelebolales	Pseudeurotiaceae	Pseudeurotium		fungi_SW_e3_2_No_treatment	1_NT	1_NT	0
ASV106	Fungi	Ascomycota	Leotiomycetes	Thelebolales	Pseudeurotiaceae	Pseudeurotium		fungi_SW_h4_8_SdhB	7_SdhB	4_dsRNA	0
ASV106	Fungi	Ascomycota	Leotiomycetes	Thelebolales	Pseudeurotiaceae	Pseudeurotium		fungi_SW_e8_1_No_treatment_Fg	2_NT_Fg	2_NT_Fg	0
ASV106	Fungi	Ascomycota	Leotiomycetes	Thelebolales	Pseudeurotiaceae	Pseudeurotium		fungi_SW_f7_3_Non_specific_Fg	4_NSP_Fg	3_dsRNA_Fg	0
ASV106	Fungi	Ascomycota	Leotiomycetes	Thelebolales	Pseudeurotiaceae	Pseudeurotium		fungi_SW_f4_4_Non_specific	3_NSP	4_dsRNA	0
ASV106	Fungi	Ascomycota	Leotiomycetes	Thelebolales	Pseudeurotiaceae	Pseudeurotium		fungi_SW_g5_5_Cyp51_Fg	6_Cyp51_Fg	3_dsRNA_Fg	0
ASV106	Fungi	Ascomycota	Leotiomycetes	Thelebolales	Pseudeurotiaceae	Pseudeurotium		fungi_SW_f5_3_Non_specific_Fg	4_NSP_Fg	3_dsRNA_Fg	0
ASV106	Fungi	Ascomycota	Leotiomycetes	Thelebolales	Pseudeurotiaceae	Pseudeurotium		fungi_SW_f8_3_Non_specific_Fg	4_NSP_Fg	3_dsRNA_Fg	0
ASV106	Fungi	Ascomycota	Leotiomycetes	Thelebolales	Pseudeurotiaceae	Pseudeurotium		fungi_SW_e4_2_No_treatment	1_NT	1_NT	0
ASV106	Fungi	Ascomycota	Leotiomycetes	Thelebolales	Pseudeurotiaceae	Pseudeurotium		fungi_SW_h8_7_SdhB_Fg	8_SdhB_Fg	3_dsRNA_Fg	0
ASV106	Fungi	Ascomycota	Leotiomycetes	Thelebolales	Pseudeurotiaceae	Pseudeurotium		fungi_SW_e7_1_No_treatment_Fg	2_NT_Fg	2_NT_Fg	0
ASV106	Fungi	Ascomycota	Leotiomycetes	Thelebolales	Pseudeurotiaceae	Pseudeurotium		fungi_SW_g3_6_Cyp51	5_Cyp51	4_dsRNA	0
ASV106	Fungi	Ascomycota	Leotiomycetes	Thelebolales	Pseudeurotiaceae	Pseudeurotium		fungi_SW_g1_6_Cyp51	5_Cyp51	4_dsRNA	0
ASV106	Fungi	Ascomycota	Leotiomycetes	Thelebolales	Pseudeurotiaceae	Pseudeurotium		fungi_SW_f6_3_Non_specific_Fg	4_NSP_Fg	3_dsRNA_Fg	0
ASV106	Fungi	Ascomycota	Leotiomycetes	Thelebolales	Pseudeurotiaceae	Pseudeurotium		fungi_SW_g6_5_Cyp51_Fg	6_Cyp51_Fg	3_dsRNA_Fg	0
ASV106	Fungi	Ascomycota	Leotiomycetes	Thelebolales	Pseudeurotiaceae	Pseudeurotium		fungi_SW_h5_7_SdhB_Fg	8_SdhB_Fg	3_dsRNA_Fg	0
ASV106	Fungi	Ascomycota	Leotiomycetes	Thelebolales	Pseudeurotiaceae	Pseudeurotium		fungi_SW_f2_4_Non_specific	3_NSP	4_dsRNA	0
ASV106	Fungi	Ascomycota	Leotiomycetes	Thelebolales	Pseudeurotiaceae	Pseudeurotium		fungi_SW_g8_5_Cyp51_Fg	6_Cyp51_Fg	3_dsRNA_Fg	0
ASV106	Fungi	Ascomycota	Leotiomycetes	Thelebolales	Pseudeurotiaceae	Pseudeurotium		fungi_SW_g2_6_Cyp51	5_Cyp51	4_dsRNA	0
ASV106	Fungi	Ascomycota	Leotiomycetes	Thelebolales	Pseudeurotiaceae	Pseudeurotium		fungi_SW_h1_8_SdhB	7_SdhB	4_dsRNA	0
ASV106	Fungi	Ascomycota	Leotiomycetes	Thelebolales	Pseudeurotiaceae	Pseudeurotium		fungi_SW_h3_8_SdhB	7_SdhB	4_dsRNA	0
ASV106	Fungi	Ascomycota	Leotiomycetes	Thelebolales	Pseudeurotiaceae	Pseudeurotium		fungi_SW_e1_2_No_treatment	1_NT	1_NT	0
ASV106	Fungi	Ascomycota	Leotiomycetes	Thelebolales	Pseudeurotiaceae	Pseudeurotium		fungi_SW_f1_4_Non_specific	3_NSP	4_dsRNA	0
ASV106	Fungi	Ascomycota	Leotiomycetes	Thelebolales	Pseudeurotiaceae	Pseudeurotium		fungi_SW_e2_2_No_treatment	1_NT	1_NT	0
ASV106	Fungi	Ascomycota	Leotiomycetes	Thelebolales	Pseudeurotiaceae	Pseudeurotium		fungi_SW_h2_8_SdhB	7_SdhB	4_dsRNA	0
ASV106	Fungi	Ascomycota	Leotiomycetes	Thelebolales	Pseudeurotiaceae	Pseudeurotium		fungi_SW_e6_1_No_treatment_Fg	2_NT_Fg	2_NT_Fg	0
ASV106	Fungi	Ascomycota	Leotiomycetes	Thelebolales	Pseudeurotiaceae	Pseudeurotium		fungi_SW_g4_6_Cyp51	5_Cyp51	4_dsRNA	0
ASV107	Fungi	Ascomycota	Eurotiomycetes	Eurotiales	Aspergillaceae	Aspergillus	Aspergillus_restrictus	fungi_SW_h1_8_SdhB	7_SdhB	4_dsRNA	1.79372
ASV107	Fungi	Ascomycota	Eurotiomycetes	Eurotiales	Aspergillaceae	Aspergillus	Aspergillus_restrictus	fungi_SW_g1_6_Cyp51	5_Cyp51	4_dsRNA	0.12673
ASV107	Fungi	Ascomycota	Eurotiomycetes	Eurotiales	Aspergillaceae	Aspergillus	Aspergillus_restrictus	fungi_SW_h8_7_SdhB_Fg	8_SdhB_Fg	3_dsRNA_Fg	0.038994
ASV107	Fungi	Ascomycota	Eurotiomycetes	Eurotiales	Aspergillaceae	Aspergillus	Aspergillus_restrictus	fungi_SW_g5_5_Cyp51_Fg	6_Cyp51_Fg	3_dsRNA_Fg	0
ASV107	Fungi	Ascomycota	Eurotiomycetes	Eurotiales	Aspergillaceae	Aspergillus	Aspergillus_restrictus	fungi_SW_e2_2_No_treatment	1_NT	1_NT	0
ASV107	Fungi	Ascomycota	Eurotiomycetes	Eurotiales	Aspergillaceae	Aspergillus	Aspergillus_restrictus	fungi_SW_h4_8_SdhB	7_SdhB	4_dsRNA	0
ASV107	Fungi	Ascomycota	Eurotiomycetes	Eurotiales	Aspergillaceae	Aspergillus	Aspergillus_restrictus	fungi_SW_f2_4_Non_specific	3_NSP	4_dsRNA	0
ASV107	Fungi	Ascomycota	Eurotiomycetes	Eurotiales	Aspergillaceae	Aspergillus	Aspergillus_restrictus	fungi_SW_e7_1_No_treatment_Fg	2_NT_Fg	2_NT_Fg	0
ASV107	Fungi	Ascomycota	Eurotiomycetes	Eurotiales	Aspergillaceae	Aspergillus	Aspergillus_restrictus	fungi_SW_h3_8_SdhB	7_SdhB	4_dsRNA	0
ASV107	Fungi	Ascomycota	Eurotiomycetes	Eurotiales	Aspergillaceae	Aspergillus	Aspergillus_restrictus	fungi_SW_e5_1_No_treatment_Fg	2_NT_Fg	2_NT_Fg	0
ASV107	Fungi	Ascomycota	Eurotiomycetes	Eurotiales	Aspergillaceae	Aspergillus	Aspergillus_restrictus	fungi_SW_f3_4_Non_specific	3_NSP	4_dsRNA	0
ASV107	Fungi	Ascomycota	Eurotiomycetes	Eurotiales	Aspergillaceae	Aspergillus	Aspergillus_restrictus	fungi_SW_e4_2_No_treatment	1_NT	1_NT	0
ASV107	Fungi	Ascomycota	Eurotiomycetes	Eurotiales	Aspergillaceae	Aspergillus	Aspergillus_restrictus	fungi_SW_e6_1_No_treatment_Fg	2_NT_Fg	2_NT_Fg	0
ASV107	Fungi	Ascomycota	Eurotiomycetes	Eurotiales	Aspergillaceae	Aspergillus	Aspergillus_restrictus	fungi_SW_f5_3_Non_specific_Fg	4_NSP_Fg	3_dsRNA_Fg	0
ASV107	Fungi	Ascomycota	Eurotiomycetes	Eurotiales	Aspergillaceae	Aspergillus	Aspergillus_restrictus	fungi_SW_f6_3_Non_specific_Fg	4_NSP_Fg	3_dsRNA_Fg	0
ASV107	Fungi	Ascomycota	Eurotiomycetes	Eurotiales	Aspergillaceae	Aspergillus	Aspergillus_restrictus	fungi_SW_e1_2_No_treatment	1_NT	1_NT	0
ASV107	Fungi	Ascomycota	Eurotiomycetes	Eurotiales	Aspergillaceae	Aspergillus	Aspergillus_restrictus	fungi_SW_g3_6_Cyp51	5_Cyp51	4_dsRNA	0
ASV107	Fungi	Ascomycota	Eurotiomycetes	Eurotiales	Aspergillaceae	Aspergillus	Aspergillus_restrictus	fungi_SW_h2_8_SdhB	7_SdhB	4_dsRNA	0
ASV107	Fungi	Ascomycota	Eurotiomycetes	Eurotiales	Aspergillaceae	Aspergillus	Aspergillus_restrictus	fungi_SW_g4_6_Cyp51	5_Cyp51	4_dsRNA	0
ASV107	Fungi	Ascomycota	Eurotiomycetes	Eurotiales	Aspergillaceae	Aspergillus	Aspergillus_restrictus	fungi_SW_h6_7_SdhB_Fg	8_SdhB_Fg	3_dsRNA_Fg	0
ASV107	Fungi	Ascomycota	Eurotiomycetes	Eurotiales	Aspergillaceae	Aspergillus	Aspergillus_restrictus	fungi_SW_g2_6_Cyp51	5_Cyp51	4_dsRNA	0
ASV107	Fungi	Ascomycota	Eurotiomycetes	Eurotiales	Aspergillaceae	Aspergillus	Aspergillus_restrictus	fungi_SW_f4_4_Non_specific	3_NSP	4_dsRNA	0
ASV107	Fungi	Ascomycota	Eurotiomycetes	Eurotiales	Aspergillaceae	Aspergillus	Aspergillus_restrictus	fungi_SW_g7_5_Cyp51_Fg	6_Cyp51_Fg	3_dsRNA_Fg	0
ASV107	Fungi	Ascomycota	Eurotiomycetes	Eurotiales	Aspergillaceae	Aspergillus	Aspergillus_restrictus	fungi_SW_f1_4_Non_specific	3_NSP	4_dsRNA	0
ASV107	Fungi	Ascomycota	Eurotiomycetes	Eurotiales	Aspergillaceae	Aspergillus	Aspergillus_restrictus	fungi_SW_f7_3_Non_specific_Fg	4_NSP_Fg	3_dsRNA_Fg	0
ASV107	Fungi	Ascomycota	Eurotiomycetes	Eurotiales	Aspergillaceae	Aspergillus	Aspergillus_restrictus	fungi_SW_g6_5_Cyp51_Fg	6_Cyp51_Fg	3_dsRNA_Fg	0
ASV107	Fungi	Ascomycota	Eurotiomycetes	Eurotiales	Aspergillaceae	Aspergillus	Aspergillus_restrictus	fungi_SW_h5_7_SdhB_Fg	8_SdhB_Fg	3_dsRNA_Fg	0
ASV107	Fungi	Ascomycota	Eurotiomycetes	Eurotiales	Aspergillaceae	Aspergillus	Aspergillus_restrictus	fungi_SW_e3_2_No_treatment	1_NT	1_NT	0
ASV107	Fungi	Ascomycota	Eurotiomycetes	Eurotiales	Aspergillaceae	Aspergillus	Aspergillus_restrictus	fungi_SW_f8_3_Non_specific_Fg	4_NSP_Fg	3_dsRNA_Fg	0
ASV107	Fungi	Ascomycota	Eurotiomycetes	Eurotiales	Aspergillaceae	Aspergillus	Aspergillus_restrictus	fungi_SW_h7_7_SdhB_Fg	8_SdhB_Fg	3_dsRNA_Fg	0
ASV107	Fungi	Ascomycota	Eurotiomycetes	Eurotiales	Aspergillaceae	Aspergillus	Aspergillus_restrictus	fungi_SW_g8_5_Cyp51_Fg	6_Cyp51_Fg	3_dsRNA_Fg	0
ASV107	Fungi	Ascomycota	Eurotiomycetes	Eurotiales	Aspergillaceae	Aspergillus	Aspergillus_restrictus	fungi_SW_e8_1_No_treatment_Fg	2_NT_Fg	2_NT_Fg	0
ASV108	Fungi	Ascomycota	Leotiomycetes					fungi_SW_f2_4_Non_specific	3_NSP	4_dsRNA	1.44278
ASV108	Fungi	Ascomycota	Leotiomycetes					fungi_SW_h8_7_SdhB_Fg	8_SdhB_Fg	3_dsRNA_Fg	0
ASV108	Fungi	Ascomycota	Leotiomycetes					fungi_SW_f3_4_Non_specific	3_NSP	4_dsRNA	0
ASV108	Fungi	Ascomycota	Leotiomycetes					fungi_SW_g4_6_Cyp51	5_Cyp51	4_dsRNA	0
ASV108	Fungi	Ascomycota	Leotiomycetes					fungi_SW_g2_6_Cyp51	5_Cyp51	4_dsRNA	0
ASV108	Fungi	Ascomycota	Leotiomycetes					fungi_SW_h2_8_SdhB	7_SdhB	4_dsRNA	0
ASV108	Fungi	Ascomycota	Leotiomycetes					fungi_SW_h1_8_SdhB	7_SdhB	4_dsRNA	0
ASV108	Fungi	Ascomycota	Leotiomycetes					fungi_SW_g5_5_Cyp51_Fg	6_Cyp51_Fg	3_dsRNA_Fg	0
ASV108	Fungi	Ascomycota	Leotiomycetes					fungi_SW_g3_6_Cyp51	5_Cyp51	4_dsRNA	0
ASV108	Fungi	Ascomycota	Leotiomycetes					fungi_SW_e5_1_No_treatment_Fg	2_NT_Fg	2_NT_Fg	0
ASV108	Fungi	Ascomycota	Leotiomycetes					fungi_SW_e4_2_No_treatment	1_NT	1_NT	0
ASV108	Fungi	Ascomycota	Leotiomycetes					fungi_SW_e7_1_No_treatment_Fg	2_NT_Fg	2_NT_Fg	0
ASV108	Fungi	Ascomycota	Leotiomycetes					fungi_SW_h5_7_SdhB_Fg	8_SdhB_Fg	3_dsRNA_Fg	0
ASV108	Fungi	Ascomycota	Leotiomycetes					fungi_SW_f4_4_Non_specific	3_NSP	4_dsRNA	0
ASV108	Fungi	Ascomycota	Leotiomycetes					fungi_SW_e2_2_No_treatment	1_NT	1_NT	0
ASV108	Fungi	Ascomycota	Leotiomycetes					fungi_SW_e3_2_No_treatment	1_NT	1_NT	0
ASV108	Fungi	Ascomycota	Leotiomycetes					fungi_SW_e8_1_No_treatment_Fg	2_NT_Fg	2_NT_Fg	0
ASV108	Fungi	Ascomycota	Leotiomycetes					fungi_SW_h3_8_SdhB	7_SdhB	4_dsRNA	0
ASV108	Fungi	Ascomycota	Leotiomycetes					fungi_SW_f5_3_Non_specific_Fg	4_NSP_Fg	3_dsRNA_Fg	0
ASV108	Fungi	Ascomycota	Leotiomycetes					fungi_SW_e6_1_No_treatment_Fg	2_NT_Fg	2_NT_Fg	0
ASV108	Fungi	Ascomycota	Leotiomycetes					fungi_SW_f8_3_Non_specific_Fg	4_NSP_Fg	3_dsRNA_Fg	0
ASV108	Fungi	Ascomycota	Leotiomycetes					fungi_SW_f6_3_Non_specific_Fg	4_NSP_Fg	3_dsRNA_Fg	0
ASV108	Fungi	Ascomycota	Leotiomycetes					fungi_SW_g8_5_Cyp51_Fg	6_Cyp51_Fg	3_dsRNA_Fg	0
ASV108	Fungi	Ascomycota	Leotiomycetes					fungi_SW_f1_4_Non_specific	3_NSP	4_dsRNA	0
ASV108	Fungi	Ascomycota	Leotiomycetes					fungi_SW_h7_7_SdhB_Fg	8_SdhB_Fg	3_dsRNA_Fg	0
ASV108	Fungi	Ascomycota	Leotiomycetes					fungi_SW_e1_2_No_treatment	1_NT	1_NT	0
ASV108	Fungi	Ascomycota	Leotiomycetes					fungi_SW_h6_7_SdhB_Fg	8_SdhB_Fg	3_dsRNA_Fg	0
ASV108	Fungi	Ascomycota	Leotiomycetes					fungi_SW_g6_5_Cyp51_Fg	6_Cyp51_Fg	3_dsRNA_Fg	0
ASV108	Fungi	Ascomycota	Leotiomycetes					fungi_SW_f7_3_Non_specific_Fg	4_NSP_Fg	3_dsRNA_Fg	0
ASV108	Fungi	Ascomycota	Leotiomycetes					fungi_SW_g1_6_Cyp51	5_Cyp51	4_dsRNA	0
ASV108	Fungi	Ascomycota	Leotiomycetes					fungi_SW_h4_8_SdhB	7_SdhB	4_dsRNA	0
ASV108	Fungi	Ascomycota	Leotiomycetes					fungi_SW_g7_5_Cyp51_Fg	6_Cyp51_Fg	3_dsRNA_Fg	0
ASV109	Fungi	Ascomycota	Pezizomycetes	Pezizales	Pyronemataceae	Trichophaea	Trichophaea_contradicta	fungi_SW_h1_8_SdhB	7_SdhB	4_dsRNA	2.10567
ASV109	Fungi	Ascomycota	Pezizomycetes	Pezizales	Pyronemataceae	Trichophaea	Trichophaea_contradicta	fungi_SW_e4_2_No_treatment	1_NT	1_NT	0
ASV109	Fungi	Ascomycota	Pezizomycetes	Pezizales	Pyronemataceae	Trichophaea	Trichophaea_contradicta	fungi_SW_h2_8_SdhB	7_SdhB	4_dsRNA	0
ASV109	Fungi	Ascomycota	Pezizomycetes	Pezizales	Pyronemataceae	Trichophaea	Trichophaea_contradicta	fungi_SW_e1_2_No_treatment	1_NT	1_NT	0
ASV109	Fungi	Ascomycota	Pezizomycetes	Pezizales	Pyronemataceae	Trichophaea	Trichophaea_contradicta	fungi_SW_h7_7_SdhB_Fg	8_SdhB_Fg	3_dsRNA_Fg	0
ASV109	Fungi	Ascomycota	Pezizomycetes	Pezizales	Pyronemataceae	Trichophaea	Trichophaea_contradicta	fungi_SW_f6_3_Non_specific_Fg	4_NSP_Fg	3_dsRNA_Fg	0
ASV109	Fungi	Ascomycota	Pezizomycetes	Pezizales	Pyronemataceae	Trichophaea	Trichophaea_contradicta	fungi_SW_f3_4_Non_specific	3_NSP	4_dsRNA	0
ASV109	Fungi	Ascomycota	Pezizomycetes	Pezizales	Pyronemataceae	Trichophaea	Trichophaea_contradicta	fungi_SW_g5_5_Cyp51_Fg	6_Cyp51_Fg	3_dsRNA_Fg	0
ASV109	Fungi	Ascomycota	Pezizomycetes	Pezizales	Pyronemataceae	Trichophaea	Trichophaea_contradicta	fungi_SW_f5_3_Non_specific_Fg	4_NSP_Fg	3_dsRNA_Fg	0
ASV109	Fungi	Ascomycota	Pezizomycetes	Pezizales	Pyronemataceae	Trichophaea	Trichophaea_contradicta	fungi_SW_g7_5_Cyp51_Fg	6_Cyp51_Fg	3_dsRNA_Fg	0
ASV109	Fungi	Ascomycota	Pezizomycetes	Pezizales	Pyronemataceae	Trichophaea	Trichophaea_contradicta	fungi_SW_e8_1_No_treatment_Fg	2_NT_Fg	2_NT_Fg	0
ASV109	Fungi	Ascomycota	Pezizomycetes	Pezizales	Pyronemataceae	Trichophaea	Trichophaea_contradicta	fungi_SW_g1_6_Cyp51	5_Cyp51	4_dsRNA	0
ASV109	Fungi	Ascomycota	Pezizomycetes	Pezizales	Pyronemataceae	Trichophaea	Trichophaea_contradicta	fungi_SW_g6_5_Cyp51_Fg	6_Cyp51_Fg	3_dsRNA_Fg	0
ASV109	Fungi	Ascomycota	Pezizomycetes	Pezizales	Pyronemataceae	Trichophaea	Trichophaea_contradicta	fungi_SW_f1_4_Non_specific	3_NSP	4_dsRNA	0
ASV109	Fungi	Ascomycota	Pezizomycetes	Pezizales	Pyronemataceae	Trichophaea	Trichophaea_contradicta	fungi_SW_g2_6_Cyp51	5_Cyp51	4_dsRNA	0
ASV109	Fungi	Ascomycota	Pezizomycetes	Pezizales	Pyronemataceae	Trichophaea	Trichophaea_contradicta	fungi_SW_f7_3_Non_specific_Fg	4_NSP_Fg	3_dsRNA_Fg	0
ASV109	Fungi	Ascomycota	Pezizomycetes	Pezizales	Pyronemataceae	Trichophaea	Trichophaea_contradicta	fungi_SW_h5_7_SdhB_Fg	8_SdhB_Fg	3_dsRNA_Fg	0
ASV109	Fungi	Ascomycota	Pezizomycetes	Pezizales	Pyronemataceae	Trichophaea	Trichophaea_contradicta	fungi_SW_e5_1_No_treatment_Fg	2_NT_Fg	2_NT_Fg	0
ASV109	Fungi	Ascomycota	Pezizomycetes	Pezizales	Pyronemataceae	Trichophaea	Trichophaea_contradicta	fungi_SW_g4_6_Cyp51	5_Cyp51	4_dsRNA	0
ASV109	Fungi	Ascomycota	Pezizomycetes	Pezizales	Pyronemataceae	Trichophaea	Trichophaea_contradicta	fungi_SW_e7_1_No_treatment_Fg	2_NT_Fg	2_NT_Fg	0
ASV109	Fungi	Ascomycota	Pezizomycetes	Pezizales	Pyronemataceae	Trichophaea	Trichophaea_contradicta	fungi_SW_e2_2_No_treatment	1_NT	1_NT	0
ASV109	Fungi	Ascomycota	Pezizomycetes	Pezizales	Pyronemataceae	Trichophaea	Trichophaea_contradicta	fungi_SW_e6_1_No_treatment_Fg	2_NT_Fg	2_NT_Fg	0
ASV109	Fungi	Ascomycota	Pezizomycetes	Pezizales	Pyronemataceae	Trichophaea	Trichophaea_contradicta	fungi_SW_g8_5_Cyp51_Fg	6_Cyp51_Fg	3_dsRNA_Fg	0
ASV109	Fungi	Ascomycota	Pezizomycetes	Pezizales	Pyronemataceae	Trichophaea	Trichophaea_contradicta	fungi_SW_f4_4_Non_specific	3_NSP	4_dsRNA	0
ASV109	Fungi	Ascomycota	Pezizomycetes	Pezizales	Pyronemataceae	Trichophaea	Trichophaea_contradicta	fungi_SW_f2_4_Non_specific	3_NSP	4_dsRNA	0
ASV109	Fungi	Ascomycota	Pezizomycetes	Pezizales	Pyronemataceae	Trichophaea	Trichophaea_contradicta	fungi_SW_h6_7_SdhB_Fg	8_SdhB_Fg	3_dsRNA_Fg	0
ASV109	Fungi	Ascomycota	Pezizomycetes	Pezizales	Pyronemataceae	Trichophaea	Trichophaea_contradicta	fungi_SW_h8_7_SdhB_Fg	8_SdhB_Fg	3_dsRNA_Fg	0
ASV109	Fungi	Ascomycota	Pezizomycetes	Pezizales	Pyronemataceae	Trichophaea	Trichophaea_contradicta	fungi_SW_h4_8_SdhB	7_SdhB	4_dsRNA	0
ASV109	Fungi	Ascomycota	Pezizomycetes	Pezizales	Pyronemataceae	Trichophaea	Trichophaea_contradicta	fungi_SW_f8_3_Non_specific_Fg	4_NSP_Fg	3_dsRNA_Fg	0
ASV109	Fungi	Ascomycota	Pezizomycetes	Pezizales	Pyronemataceae	Trichophaea	Trichophaea_contradicta	fungi_SW_g3_6_Cyp51	5_Cyp51	4_dsRNA	0
ASV109	Fungi	Ascomycota	Pezizomycetes	Pezizales	Pyronemataceae	Trichophaea	Trichophaea_contradicta	fungi_SW_e3_2_No_treatment	1_NT	1_NT	0
ASV109	Fungi	Ascomycota	Pezizomycetes	Pezizales	Pyronemataceae	Trichophaea	Trichophaea_contradicta	fungi_SW_h3_8_SdhB	7_SdhB	4_dsRNA	0
ASV11	Fungi	Ascomycota	Dothideomycetes	Pleosporales	Pleosporaceae	Alternaria		fungi_SW_f5_3_Non_specific_Fg	4_NSP_Fg	3_dsRNA_Fg	13.3652
ASV11	Fungi	Ascomycota	Dothideomycetes	Pleosporales	Pleosporaceae	Alternaria		fungi_SW_e6_1_No_treatment_Fg	2_NT_Fg	2_NT_Fg	0.809125
ASV11	Fungi	Ascomycota	Dothideomycetes	Pleosporales	Pleosporaceae	Alternaria		fungi_SW_f6_3_Non_specific_Fg	4_NSP_Fg	3_dsRNA_Fg	0.536167
ASV11	Fungi	Ascomycota	Dothideomycetes	Pleosporales	Pleosporaceae	Alternaria		fungi_SW_h7_7_SdhB_Fg	8_SdhB_Fg	3_dsRNA_Fg	0.136479
ASV11	Fungi	Ascomycota	Dothideomycetes	Pleosporales	Pleosporaceae	Alternaria		fungi_SW_f7_3_Non_specific_Fg	4_NSP_Fg	3_dsRNA_Fg	0.0584909
ASV11	Fungi	Ascomycota	Dothideomycetes	Pleosporales	Pleosporaceae	Alternaria		fungi_SW_h8_7_SdhB_Fg	8_SdhB_Fg	3_dsRNA_Fg	0.019497
ASV11	Fungi	Ascomycota	Dothideomycetes	Pleosporales	Pleosporaceae	Alternaria		fungi_SW_g3_6_Cyp51	5_Cyp51	4_dsRNA	0
ASV11	Fungi	Ascomycota	Dothideomycetes	Pleosporales	Pleosporaceae	Alternaria		fungi_SW_h2_8_SdhB	7_SdhB	4_dsRNA	0
ASV11	Fungi	Ascomycota	Dothideomycetes	Pleosporales	Pleosporaceae	Alternaria		fungi_SW_g1_6_Cyp51	5_Cyp51	4_dsRNA	0
ASV11	Fungi	Ascomycota	Dothideomycetes	Pleosporales	Pleosporaceae	Alternaria		fungi_SW_g5_5_Cyp51_Fg	6_Cyp51_Fg	3_dsRNA_Fg	0
ASV11	Fungi	Ascomycota	Dothideomycetes	Pleosporales	Pleosporaceae	Alternaria		fungi_SW_h4_8_SdhB	7_SdhB	4_dsRNA	0
ASV11	Fungi	Ascomycota	Dothideomycetes	Pleosporales	Pleosporaceae	Alternaria		fungi_SW_e4_2_No_treatment	1_NT	1_NT	0
ASV11	Fungi	Ascomycota	Dothideomycetes	Pleosporales	Pleosporaceae	Alternaria		fungi_SW_e7_1_No_treatment_Fg	2_NT_Fg	2_NT_Fg	0
ASV11	Fungi	Ascomycota	Dothideomycetes	Pleosporales	Pleosporaceae	Alternaria		fungi_SW_f8_3_Non_specific_Fg	4_NSP_Fg	3_dsRNA_Fg	0
ASV11	Fungi	Ascomycota	Dothideomycetes	Pleosporales	Pleosporaceae	Alternaria		fungi_SW_e2_2_No_treatment	1_NT	1_NT	0
ASV11	Fungi	Ascomycota	Dothideomycetes	Pleosporales	Pleosporaceae	Alternaria		fungi_SW_e5_1_No_treatment_Fg	2_NT_Fg	2_NT_Fg	0
ASV11	Fungi	Ascomycota	Dothideomycetes	Pleosporales	Pleosporaceae	Alternaria		fungi_SW_f4_4_Non_specific	3_NSP	4_dsRNA	0
ASV11	Fungi	Ascomycota	Dothideomycetes	Pleosporales	Pleosporaceae	Alternaria		fungi_SW_g2_6_Cyp51	5_Cyp51	4_dsRNA	0
ASV11	Fungi	Ascomycota	Dothideomycetes	Pleosporales	Pleosporaceae	Alternaria		fungi_SW_h3_8_SdhB	7_SdhB	4_dsRNA	0
ASV11	Fungi	Ascomycota	Dothideomycetes	Pleosporales	Pleosporaceae	Alternaria		fungi_SW_e1_2_No_treatment	1_NT	1_NT	0
ASV11	Fungi	Ascomycota	Dothideomycetes	Pleosporales	Pleosporaceae	Alternaria		fungi_SW_h6_7_SdhB_Fg	8_SdhB_Fg	3_dsRNA_Fg	0
ASV11	Fungi	Ascomycota	Dothideomycetes	Pleosporales	Pleosporaceae	Alternaria		fungi_SW_h1_8_SdhB	7_SdhB	4_dsRNA	0
ASV11	Fungi	Ascomycota	Dothideomycetes	Pleosporales	Pleosporaceae	Alternaria		fungi_SW_f1_4_Non_specific	3_NSP	4_dsRNA	0
ASV11	Fungi	Ascomycota	Dothideomycetes	Pleosporales	Pleosporaceae	Alternaria		fungi_SW_g8_5_Cyp51_Fg	6_Cyp51_Fg	3_dsRNA_Fg	0
ASV11	Fungi	Ascomycota	Dothideomycetes	Pleosporales	Pleosporaceae	Alternaria		fungi_SW_e8_1_No_treatment_Fg	2_NT_Fg	2_NT_Fg	0
ASV11	Fungi	Ascomycota	Dothideomycetes	Pleosporales	Pleosporaceae	Alternaria		fungi_SW_f3_4_Non_specific	3_NSP	4_dsRNA	0
ASV11	Fungi	Ascomycota	Dothideomycetes	Pleosporales	Pleosporaceae	Alternaria		fungi_SW_f2_4_Non_specific	3_NSP	4_dsRNA	0
ASV11	Fungi	Ascomycota	Dothideomycetes	Pleosporales	Pleosporaceae	Alternaria		fungi_SW_e3_2_No_treatment	1_NT	1_NT	0
ASV11	Fungi	Ascomycota	Dothideomycetes	Pleosporales	Pleosporaceae	Alternaria		fungi_SW_g4_6_Cyp51	5_Cyp51	4_dsRNA	0
ASV11	Fungi	Ascomycota	Dothideomycetes	Pleosporales	Pleosporaceae	Alternaria		fungi_SW_g6_5_Cyp51_Fg	6_Cyp51_Fg	3_dsRNA_Fg	0
ASV11	Fungi	Ascomycota	Dothideomycetes	Pleosporales	Pleosporaceae	Alternaria		fungi_SW_g7_5_Cyp51_Fg	6_Cyp51_Fg	3_dsRNA_Fg	0
ASV11	Fungi	Ascomycota	Dothideomycetes	Pleosporales	Pleosporaceae	Alternaria		fungi_SW_h5_7_SdhB_Fg	8_SdhB_Fg	3_dsRNA_Fg	0
ASV110	Fungi	Ascomycota	Dothideomycetes	Pleosporales	Didymellaceae	Neodidymelliopsis	Neodidymelliopsis_sambuci	fungi_SW_f2_4_Non_specific	3_NSP	4_dsRNA	1.16982
ASV110	Fungi	Ascomycota	Dothideomycetes	Pleosporales	Didymellaceae	Neodidymelliopsis	Neodidymelliopsis_sambuci	fungi_SW_f5_3_Non_specific_Fg	4_NSP_Fg	3_dsRNA_Fg	0
ASV110	Fungi	Ascomycota	Dothideomycetes	Pleosporales	Didymellaceae	Neodidymelliopsis	Neodidymelliopsis_sambuci	fungi_SW_h3_8_SdhB	7_SdhB	4_dsRNA	0
ASV110	Fungi	Ascomycota	Dothideomycetes	Pleosporales	Didymellaceae	Neodidymelliopsis	Neodidymelliopsis_sambuci	fungi_SW_h2_8_SdhB	7_SdhB	4_dsRNA	0
ASV110	Fungi	Ascomycota	Dothideomycetes	Pleosporales	Didymellaceae	Neodidymelliopsis	Neodidymelliopsis_sambuci	fungi_SW_f3_4_Non_specific	3_NSP	4_dsRNA	0
ASV110	Fungi	Ascomycota	Dothideomycetes	Pleosporales	Didymellaceae	Neodidymelliopsis	Neodidymelliopsis_sambuci	fungi_SW_e6_1_No_treatment_Fg	2_NT_Fg	2_NT_Fg	0
ASV110	Fungi	Ascomycota	Dothideomycetes	Pleosporales	Didymellaceae	Neodidymelliopsis	Neodidymelliopsis_sambuci	fungi_SW_g1_6_Cyp51	5_Cyp51	4_dsRNA	0
ASV110	Fungi	Ascomycota	Dothideomycetes	Pleosporales	Didymellaceae	Neodidymelliopsis	Neodidymelliopsis_sambuci	fungi_SW_g8_5_Cyp51_Fg	6_Cyp51_Fg	3_dsRNA_Fg	0
ASV110	Fungi	Ascomycota	Dothideomycetes	Pleosporales	Didymellaceae	Neodidymelliopsis	Neodidymelliopsis_sambuci	fungi_SW_h1_8_SdhB	7_SdhB	4_dsRNA	0
ASV110	Fungi	Ascomycota	Dothideomycetes	Pleosporales	Didymellaceae	Neodidymelliopsis	Neodidymelliopsis_sambuci	fungi_SW_g3_6_Cyp51	5_Cyp51	4_dsRNA	0
ASV110	Fungi	Ascomycota	Dothideomycetes	Pleosporales	Didymellaceae	Neodidymelliopsis	Neodidymelliopsis_sambuci	fungi_SW_h8_7_SdhB_Fg	8_SdhB_Fg	3_dsRNA_Fg	0
ASV110	Fungi	Ascomycota	Dothideomycetes	Pleosporales	Didymellaceae	Neodidymelliopsis	Neodidymelliopsis_sambuci	fungi_SW_h5_7_SdhB_Fg	8_SdhB_Fg	3_dsRNA_Fg	0
ASV110	Fungi	Ascomycota	Dothideomycetes	Pleosporales	Didymellaceae	Neodidymelliopsis	Neodidymelliopsis_sambuci	fungi_SW_g5_5_Cyp51_Fg	6_Cyp51_Fg	3_dsRNA_Fg	0
ASV110	Fungi	Ascomycota	Dothideomycetes	Pleosporales	Didymellaceae	Neodidymelliopsis	Neodidymelliopsis_sambuci	fungi_SW_h6_7_SdhB_Fg	8_SdhB_Fg	3_dsRNA_Fg	0
ASV110	Fungi	Ascomycota	Dothideomycetes	Pleosporales	Didymellaceae	Neodidymelliopsis	Neodidymelliopsis_sambuci	fungi_SW_e1_2_No_treatment	1_NT	1_NT	0
ASV110	Fungi	Ascomycota	Dothideomycetes	Pleosporales	Didymellaceae	Neodidymelliopsis	Neodidymelliopsis_sambuci	fungi_SW_e8_1_No_treatment_Fg	2_NT_Fg	2_NT_Fg	0
ASV110	Fungi	Ascomycota	Dothideomycetes	Pleosporales	Didymellaceae	Neodidymelliopsis	Neodidymelliopsis_sambuci	fungi_SW_e4_2_No_treatment	1_NT	1_NT	0
ASV110	Fungi	Ascomycota	Dothideomycetes	Pleosporales	Didymellaceae	Neodidymelliopsis	Neodidymelliopsis_sambuci	fungi_SW_e5_1_No_treatment_Fg	2_NT_Fg	2_NT_Fg	0
ASV110	Fungi	Ascomycota	Dothideomycetes	Pleosporales	Didymellaceae	Neodidymelliopsis	Neodidymelliopsis_sambuci	fungi_SW_h7_7_SdhB_Fg	8_SdhB_Fg	3_dsRNA_Fg	0
ASV110	Fungi	Ascomycota	Dothideomycetes	Pleosporales	Didymellaceae	Neodidymelliopsis	Neodidymelliopsis_sambuci	fungi_SW_f6_3_Non_specific_Fg	4_NSP_Fg	3_dsRNA_Fg	0
ASV110	Fungi	Ascomycota	Dothideomycetes	Pleosporales	Didymellaceae	Neodidymelliopsis	Neodidymelliopsis_sambuci	fungi_SW_f1_4_Non_specific	3_NSP	4_dsRNA	0
ASV110	Fungi	Ascomycota	Dothideomycetes	Pleosporales	Didymellaceae	Neodidymelliopsis	Neodidymelliopsis_sambuci	fungi_SW_f8_3_Non_specific_Fg	4_NSP_Fg	3_dsRNA_Fg	0
ASV110	Fungi	Ascomycota	Dothideomycetes	Pleosporales	Didymellaceae	Neodidymelliopsis	Neodidymelliopsis_sambuci	fungi_SW_f4_4_Non_specific	3_NSP	4_dsRNA	0
ASV110	Fungi	Ascomycota	Dothideomycetes	Pleosporales	Didymellaceae	Neodidymelliopsis	Neodidymelliopsis_sambuci	fungi_SW_e3_2_No_treatment	1_NT	1_NT	0
ASV110	Fungi	Ascomycota	Dothideomycetes	Pleosporales	Didymellaceae	Neodidymelliopsis	Neodidymelliopsis_sambuci	fungi_SW_g6_5_Cyp51_Fg	6_Cyp51_Fg	3_dsRNA_Fg	0
ASV110	Fungi	Ascomycota	Dothideomycetes	Pleosporales	Didymellaceae	Neodidymelliopsis	Neodidymelliopsis_sambuci	fungi_SW_h4_8_SdhB	7_SdhB	4_dsRNA	0
ASV110	Fungi	Ascomycota	Dothideomycetes	Pleosporales	Didymellaceae	Neodidymelliopsis	Neodidymelliopsis_sambuci	fungi_SW_f7_3_Non_specific_Fg	4_NSP_Fg	3_dsRNA_Fg	0
ASV110	Fungi	Ascomycota	Dothideomycetes	Pleosporales	Didymellaceae	Neodidymelliopsis	Neodidymelliopsis_sambuci	fungi_SW_e2_2_No_treatment	1_NT	1_NT	0
ASV110	Fungi	Ascomycota	Dothideomycetes	Pleosporales	Didymellaceae	Neodidymelliopsis	Neodidymelliopsis_sambuci	fungi_SW_e7_1_No_treatment_Fg	2_NT_Fg	2_NT_Fg	0
ASV110	Fungi	Ascomycota	Dothideomycetes	Pleosporales	Didymellaceae	Neodidymelliopsis	Neodidymelliopsis_sambuci	fungi_SW_g7_5_Cyp51_Fg	6_Cyp51_Fg	3_dsRNA_Fg	0
ASV110	Fungi	Ascomycota	Dothideomycetes	Pleosporales	Didymellaceae	Neodidymelliopsis	Neodidymelliopsis_sambuci	fungi_SW_g2_6_Cyp51	5_Cyp51	4_dsRNA	0
ASV110	Fungi	Ascomycota	Dothideomycetes	Pleosporales	Didymellaceae	Neodidymelliopsis	Neodidymelliopsis_sambuci	fungi_SW_g4_6_Cyp51	5_Cyp51	4_dsRNA	0
ASV111	Fungi	Ascomycota	Saccharomycetes	Saccharomycetales	Debaryomycetaceae	Debaryomyces		fungi_SW_h2_8_SdhB	7_SdhB	4_dsRNA	1.48177
ASV111	Fungi	Ascomycota	Saccharomycetes	Saccharomycetales	Debaryomycetaceae	Debaryomyces		fungi_SW_g4_6_Cyp51	5_Cyp51	4_dsRNA	0.672646
ASV111	Fungi	Ascomycota	Saccharomycetes	Saccharomycetales	Debaryomycetaceae	Debaryomyces		fungi_SW_h7_7_SdhB_Fg	8_SdhB_Fg	3_dsRNA_Fg	0
ASV111	Fungi	Ascomycota	Saccharomycetes	Saccharomycetales	Debaryomycetaceae	Debaryomyces		fungi_SW_e4_2_No_treatment	1_NT	1_NT	0
ASV111	Fungi	Ascomycota	Saccharomycetes	Saccharomycetales	Debaryomycetaceae	Debaryomyces		fungi_SW_f5_3_Non_specific_Fg	4_NSP_Fg	3_dsRNA_Fg	0
ASV111	Fungi	Ascomycota	Saccharomycetes	Saccharomycetales	Debaryomycetaceae	Debaryomyces		fungi_SW_g3_6_Cyp51	5_Cyp51	4_dsRNA	0
ASV111	Fungi	Ascomycota	Saccharomycetes	Saccharomycetales	Debaryomycetaceae	Debaryomyces		fungi_SW_f6_3_Non_specific_Fg	4_NSP_Fg	3_dsRNA_Fg	0
ASV111	Fungi	Ascomycota	Saccharomycetes	Saccharomycetales	Debaryomycetaceae	Debaryomyces		fungi_SW_f8_3_Non_specific_Fg	4_NSP_Fg	3_dsRNA_Fg	0
ASV111	Fungi	Ascomycota	Saccharomycetes	Saccharomycetales	Debaryomycetaceae	Debaryomyces		fungi_SW_h3_8_SdhB	7_SdhB	4_dsRNA	0
ASV111	Fungi	Ascomycota	Saccharomycetes	Saccharomycetales	Debaryomycetaceae	Debaryomyces		fungi_SW_g8_5_Cyp51_Fg	6_Cyp51_Fg	3_dsRNA_Fg	0
ASV111	Fungi	Ascomycota	Saccharomycetes	Saccharomycetales	Debaryomycetaceae	Debaryomyces		fungi_SW_h8_7_SdhB_Fg	8_SdhB_Fg	3_dsRNA_Fg	0
ASV111	Fungi	Ascomycota	Saccharomycetes	Saccharomycetales	Debaryomycetaceae	Debaryomyces		fungi_SW_f3_4_Non_specific	3_NSP	4_dsRNA	0
ASV111	Fungi	Ascomycota	Saccharomycetes	Saccharomycetales	Debaryomycetaceae	Debaryomyces		fungi_SW_f2_4_Non_specific	3_NSP	4_dsRNA	0
ASV111	Fungi	Ascomycota	Saccharomycetes	Saccharomycetales	Debaryomycetaceae	Debaryomyces		fungi_SW_h4_8_SdhB	7_SdhB	4_dsRNA	0
ASV111	Fungi	Ascomycota	Saccharomycetes	Saccharomycetales	Debaryomycetaceae	Debaryomyces		fungi_SW_e1_2_No_treatment	1_NT	1_NT	0
ASV111	Fungi	Ascomycota	Saccharomycetes	Saccharomycetales	Debaryomycetaceae	Debaryomyces		fungi_SW_h6_7_SdhB_Fg	8_SdhB_Fg	3_dsRNA_Fg	0
ASV111	Fungi	Ascomycota	Saccharomycetes	Saccharomycetales	Debaryomycetaceae	Debaryomyces		fungi_SW_e5_1_No_treatment_Fg	2_NT_Fg	2_NT_Fg	0
ASV111	Fungi	Ascomycota	Saccharomycetes	Saccharomycetales	Debaryomycetaceae	Debaryomyces		fungi_SW_f4_4_Non_specific	3_NSP	4_dsRNA	0
ASV111	Fungi	Ascomycota	Saccharomycetes	Saccharomycetales	Debaryomycetaceae	Debaryomyces		fungi_SW_f1_4_Non_specific	3_NSP	4_dsRNA	0
ASV111	Fungi	Ascomycota	Saccharomycetes	Saccharomycetales	Debaryomycetaceae	Debaryomyces		fungi_SW_g2_6_Cyp51	5_Cyp51	4_dsRNA	0
ASV111	Fungi	Ascomycota	Saccharomycetes	Saccharomycetales	Debaryomycetaceae	Debaryomyces		fungi_SW_e7_1_No_treatment_Fg	2_NT_Fg	2_NT_Fg	0
ASV111	Fungi	Ascomycota	Saccharomycetes	Saccharomycetales	Debaryomycetaceae	Debaryomyces		fungi_SW_e3_2_No_treatment	1_NT	1_NT	0
ASV111	Fungi	Ascomycota	Saccharomycetes	Saccharomycetales	Debaryomycetaceae	Debaryomyces		fungi_SW_g6_5_Cyp51_Fg	6_Cyp51_Fg	3_dsRNA_Fg	0
ASV111	Fungi	Ascomycota	Saccharomycetes	Saccharomycetales	Debaryomycetaceae	Debaryomyces		fungi_SW_g7_5_Cyp51_Fg	6_Cyp51_Fg	3_dsRNA_Fg	0
ASV111	Fungi	Ascomycota	Saccharomycetes	Saccharomycetales	Debaryomycetaceae	Debaryomyces		fungi_SW_h1_8_SdhB	7_SdhB	4_dsRNA	0
ASV111	Fungi	Ascomycota	Saccharomycetes	Saccharomycetales	Debaryomycetaceae	Debaryomyces		fungi_SW_e6_1_No_treatment_Fg	2_NT_Fg	2_NT_Fg	0
ASV111	Fungi	Ascomycota	Saccharomycetes	Saccharomycetales	Debaryomycetaceae	Debaryomyces		fungi_SW_g5_5_Cyp51_Fg	6_Cyp51_Fg	3_dsRNA_Fg	0
ASV111	Fungi	Ascomycota	Saccharomycetes	Saccharomycetales	Debaryomycetaceae	Debaryomyces		fungi_SW_f7_3_Non_specific_Fg	4_NSP_Fg	3_dsRNA_Fg	0
ASV111	Fungi	Ascomycota	Saccharomycetes	Saccharomycetales	Debaryomycetaceae	Debaryomyces		fungi_SW_h5_7_SdhB_Fg	8_SdhB_Fg	3_dsRNA_Fg	0
ASV111	Fungi	Ascomycota	Saccharomycetes	Saccharomycetales	Debaryomycetaceae	Debaryomyces		fungi_SW_g1_6_Cyp51	5_Cyp51	4_dsRNA	0
ASV111	Fungi	Ascomycota	Saccharomycetes	Saccharomycetales	Debaryomycetaceae	Debaryomyces		fungi_SW_e8_1_No_treatment_Fg	2_NT_Fg	2_NT_Fg	0
ASV111	Fungi	Ascomycota	Saccharomycetes	Saccharomycetales	Debaryomycetaceae	Debaryomyces		fungi_SW_e2_2_No_treatment	1_NT	1_NT	0
ASV112	Fungi	Basidiomycota	Microbotryomycetes	Sporidiobolales	Sporidiobolaceae	Rhodosporidiobolus	Rhodosporidiobolus_odoratus	fungi_SW_e6_1_No_treatment_Fg	2_NT_Fg	2_NT_Fg	0.818873
ASV112	Fungi	Basidiomycota	Microbotryomycetes	Sporidiobolales	Sporidiobolaceae	Rhodosporidiobolus	Rhodosporidiobolus_odoratus	fungi_SW_f3_4_Non_specific	3_NSP	4_dsRNA	0
ASV112	Fungi	Basidiomycota	Microbotryomycetes	Sporidiobolales	Sporidiobolaceae	Rhodosporidiobolus	Rhodosporidiobolus_odoratus	fungi_SW_g1_6_Cyp51	5_Cyp51	4_dsRNA	0
ASV112	Fungi	Basidiomycota	Microbotryomycetes	Sporidiobolales	Sporidiobolaceae	Rhodosporidiobolus	Rhodosporidiobolus_odoratus	fungi_SW_f4_4_Non_specific	3_NSP	4_dsRNA	0
ASV112	Fungi	Basidiomycota	Microbotryomycetes	Sporidiobolales	Sporidiobolaceae	Rhodosporidiobolus	Rhodosporidiobolus_odoratus	fungi_SW_g2_6_Cyp51	5_Cyp51	4_dsRNA	0
ASV112	Fungi	Basidiomycota	Microbotryomycetes	Sporidiobolales	Sporidiobolaceae	Rhodosporidiobolus	Rhodosporidiobolus_odoratus	fungi_SW_e2_2_No_treatment	1_NT	1_NT	0
ASV112	Fungi	Basidiomycota	Microbotryomycetes	Sporidiobolales	Sporidiobolaceae	Rhodosporidiobolus	Rhodosporidiobolus_odoratus	fungi_SW_h8_7_SdhB_Fg	8_SdhB_Fg	3_dsRNA_Fg	0
ASV112	Fungi	Basidiomycota	Microbotryomycetes	Sporidiobolales	Sporidiobolaceae	Rhodosporidiobolus	Rhodosporidiobolus_odoratus	fungi_SW_f6_3_Non_specific_Fg	4_NSP_Fg	3_dsRNA_Fg	0
ASV112	Fungi	Basidiomycota	Microbotryomycetes	Sporidiobolales	Sporidiobolaceae	Rhodosporidiobolus	Rhodosporidiobolus_odoratus	fungi_SW_e3_2_No_treatment	1_NT	1_NT	0
ASV112	Fungi	Basidiomycota	Microbotryomycetes	Sporidiobolales	Sporidiobolaceae	Rhodosporidiobolus	Rhodosporidiobolus_odoratus	fungi_SW_e5_1_No_treatment_Fg	2_NT_Fg	2_NT_Fg	0
ASV112	Fungi	Basidiomycota	Microbotryomycetes	Sporidiobolales	Sporidiobolaceae	Rhodosporidiobolus	Rhodosporidiobolus_odoratus	fungi_SW_f8_3_Non_specific_Fg	4_NSP_Fg	3_dsRNA_Fg	0
ASV112	Fungi	Basidiomycota	Microbotryomycetes	Sporidiobolales	Sporidiobolaceae	Rhodosporidiobolus	Rhodosporidiobolus_odoratus	fungi_SW_g8_5_Cyp51_Fg	6_Cyp51_Fg	3_dsRNA_Fg	0
ASV112	Fungi	Basidiomycota	Microbotryomycetes	Sporidiobolales	Sporidiobolaceae	Rhodosporidiobolus	Rhodosporidiobolus_odoratus	fungi_SW_f2_4_Non_specific	3_NSP	4_dsRNA	0
ASV112	Fungi	Basidiomycota	Microbotryomycetes	Sporidiobolales	Sporidiobolaceae	Rhodosporidiobolus	Rhodosporidiobolus_odoratus	fungi_SW_e1_2_No_treatment	1_NT	1_NT	0
ASV112	Fungi	Basidiomycota	Microbotryomycetes	Sporidiobolales	Sporidiobolaceae	Rhodosporidiobolus	Rhodosporidiobolus_odoratus	fungi_SW_f1_4_Non_specific	3_NSP	4_dsRNA	0
ASV112	Fungi	Basidiomycota	Microbotryomycetes	Sporidiobolales	Sporidiobolaceae	Rhodosporidiobolus	Rhodosporidiobolus_odoratus	fungi_SW_h1_8_SdhB	7_SdhB	4_dsRNA	0
ASV112	Fungi	Basidiomycota	Microbotryomycetes	Sporidiobolales	Sporidiobolaceae	Rhodosporidiobolus	Rhodosporidiobolus_odoratus	fungi_SW_h6_7_SdhB_Fg	8_SdhB_Fg	3_dsRNA_Fg	0
ASV112	Fungi	Basidiomycota	Microbotryomycetes	Sporidiobolales	Sporidiobolaceae	Rhodosporidiobolus	Rhodosporidiobolus_odoratus	fungi_SW_h2_8_SdhB	7_SdhB	4_dsRNA	0
ASV112	Fungi	Basidiomycota	Microbotryomycetes	Sporidiobolales	Sporidiobolaceae	Rhodosporidiobolus	Rhodosporidiobolus_odoratus	fungi_SW_h4_8_SdhB	7_SdhB	4_dsRNA	0
ASV112	Fungi	Basidiomycota	Microbotryomycetes	Sporidiobolales	Sporidiobolaceae	Rhodosporidiobolus	Rhodosporidiobolus_odoratus	fungi_SW_e7_1_No_treatment_Fg	2_NT_Fg	2_NT_Fg	0
ASV112	Fungi	Basidiomycota	Microbotryomycetes	Sporidiobolales	Sporidiobolaceae	Rhodosporidiobolus	Rhodosporidiobolus_odoratus	fungi_SW_g5_5_Cyp51_Fg	6_Cyp51_Fg	3_dsRNA_Fg	0
ASV112	Fungi	Basidiomycota	Microbotryomycetes	Sporidiobolales	Sporidiobolaceae	Rhodosporidiobolus	Rhodosporidiobolus_odoratus	fungi_SW_h5_7_SdhB_Fg	8_SdhB_Fg	3_dsRNA_Fg	0
ASV112	Fungi	Basidiomycota	Microbotryomycetes	Sporidiobolales	Sporidiobolaceae	Rhodosporidiobolus	Rhodosporidiobolus_odoratus	fungi_SW_e4_2_No_treatment	1_NT	1_NT	0
ASV112	Fungi	Basidiomycota	Microbotryomycetes	Sporidiobolales	Sporidiobolaceae	Rhodosporidiobolus	Rhodosporidiobolus_odoratus	fungi_SW_g3_6_Cyp51	5_Cyp51	4_dsRNA	0
ASV112	Fungi	Basidiomycota	Microbotryomycetes	Sporidiobolales	Sporidiobolaceae	Rhodosporidiobolus	Rhodosporidiobolus_odoratus	fungi_SW_h7_7_SdhB_Fg	8_SdhB_Fg	3_dsRNA_Fg	0
ASV112	Fungi	Basidiomycota	Microbotryomycetes	Sporidiobolales	Sporidiobolaceae	Rhodosporidiobolus	Rhodosporidiobolus_odoratus	fungi_SW_h3_8_SdhB	7_SdhB	4_dsRNA	0
ASV112	Fungi	Basidiomycota	Microbotryomycetes	Sporidiobolales	Sporidiobolaceae	Rhodosporidiobolus	Rhodosporidiobolus_odoratus	fungi_SW_g4_6_Cyp51	5_Cyp51	4_dsRNA	0
ASV112	Fungi	Basidiomycota	Microbotryomycetes	Sporidiobolales	Sporidiobolaceae	Rhodosporidiobolus	Rhodosporidiobolus_odoratus	fungi_SW_f5_3_Non_specific_Fg	4_NSP_Fg	3_dsRNA_Fg	0
ASV112	Fungi	Basidiomycota	Microbotryomycetes	Sporidiobolales	Sporidiobolaceae	Rhodosporidiobolus	Rhodosporidiobolus_odoratus	fungi_SW_g6_5_Cyp51_Fg	6_Cyp51_Fg	3_dsRNA_Fg	0
ASV112	Fungi	Basidiomycota	Microbotryomycetes	Sporidiobolales	Sporidiobolaceae	Rhodosporidiobolus	Rhodosporidiobolus_odoratus	fungi_SW_f7_3_Non_specific_Fg	4_NSP_Fg	3_dsRNA_Fg	0
ASV112	Fungi	Basidiomycota	Microbotryomycetes	Sporidiobolales	Sporidiobolaceae	Rhodosporidiobolus	Rhodosporidiobolus_odoratus	fungi_SW_g7_5_Cyp51_Fg	6_Cyp51_Fg	3_dsRNA_Fg	0
ASV112	Fungi	Basidiomycota	Microbotryomycetes	Sporidiobolales	Sporidiobolaceae	Rhodosporidiobolus	Rhodosporidiobolus_odoratus	fungi_SW_e8_1_No_treatment_Fg	2_NT_Fg	2_NT_Fg	0
ASV113	Fungi	Ascomycota	Dothideomycetes	Capnodiales	Cladosporiaceae	Cladosporium	Cladosporium_halotolerans	fungi_SW_g1_6_Cyp51	5_Cyp51	4_dsRNA	0.263209
ASV113	Fungi	Ascomycota	Dothideomycetes	Capnodiales	Cladosporiaceae	Cladosporium	Cladosporium_halotolerans	fungi_SW_g6_5_Cyp51_Fg	6_Cyp51_Fg	3_dsRNA_Fg	0.0487424
ASV113	Fungi	Ascomycota	Dothideomycetes	Capnodiales	Cladosporiaceae	Cladosporium	Cladosporium_halotolerans	fungi_SW_f8_3_Non_specific_Fg	4_NSP_Fg	3_dsRNA_Fg	0
ASV113	Fungi	Ascomycota	Dothideomycetes	Capnodiales	Cladosporiaceae	Cladosporium	Cladosporium_halotolerans	fungi_SW_g5_5_Cyp51_Fg	6_Cyp51_Fg	3_dsRNA_Fg	0
ASV113	Fungi	Ascomycota	Dothideomycetes	Capnodiales	Cladosporiaceae	Cladosporium	Cladosporium_halotolerans	fungi_SW_e2_2_No_treatment	1_NT	1_NT	0
ASV113	Fungi	Ascomycota	Dothideomycetes	Capnodiales	Cladosporiaceae	Cladosporium	Cladosporium_halotolerans	fungi_SW_h8_7_SdhB_Fg	8_SdhB_Fg	3_dsRNA_Fg	0
ASV113	Fungi	Ascomycota	Dothideomycetes	Capnodiales	Cladosporiaceae	Cladosporium	Cladosporium_halotolerans	fungi_SW_f4_4_Non_specific	3_NSP	4_dsRNA	0
ASV113	Fungi	Ascomycota	Dothideomycetes	Capnodiales	Cladosporiaceae	Cladosporium	Cladosporium_halotolerans	fungi_SW_g4_6_Cyp51	5_Cyp51	4_dsRNA	0
ASV113	Fungi	Ascomycota	Dothideomycetes	Capnodiales	Cladosporiaceae	Cladosporium	Cladosporium_halotolerans	fungi_SW_f3_4_Non_specific	3_NSP	4_dsRNA	0
ASV113	Fungi	Ascomycota	Dothideomycetes	Capnodiales	Cladosporiaceae	Cladosporium	Cladosporium_halotolerans	fungi_SW_e8_1_No_treatment_Fg	2_NT_Fg	2_NT_Fg	0
ASV113	Fungi	Ascomycota	Dothideomycetes	Capnodiales	Cladosporiaceae	Cladosporium	Cladosporium_halotolerans	fungi_SW_g7_5_Cyp51_Fg	6_Cyp51_Fg	3_dsRNA_Fg	0
ASV113	Fungi	Ascomycota	Dothideomycetes	Capnodiales	Cladosporiaceae	Cladosporium	Cladosporium_halotolerans	fungi_SW_h4_8_SdhB	7_SdhB	4_dsRNA	0
ASV113	Fungi	Ascomycota	Dothideomycetes	Capnodiales	Cladosporiaceae	Cladosporium	Cladosporium_halotolerans	fungi_SW_e1_2_No_treatment	1_NT	1_NT	0
ASV113	Fungi	Ascomycota	Dothideomycetes	Capnodiales	Cladosporiaceae	Cladosporium	Cladosporium_halotolerans	fungi_SW_g2_6_Cyp51	5_Cyp51	4_dsRNA	0
ASV113	Fungi	Ascomycota	Dothideomycetes	Capnodiales	Cladosporiaceae	Cladosporium	Cladosporium_halotolerans	fungi_SW_f6_3_Non_specific_Fg	4_NSP_Fg	3_dsRNA_Fg	0
ASV113	Fungi	Ascomycota	Dothideomycetes	Capnodiales	Cladosporiaceae	Cladosporium	Cladosporium_halotolerans	fungi_SW_g8_5_Cyp51_Fg	6_Cyp51_Fg	3_dsRNA_Fg	0
ASV113	Fungi	Ascomycota	Dothideomycetes	Capnodiales	Cladosporiaceae	Cladosporium	Cladosporium_halotolerans	fungi_SW_h7_7_SdhB_Fg	8_SdhB_Fg	3_dsRNA_Fg	0
ASV113	Fungi	Ascomycota	Dothideomycetes	Capnodiales	Cladosporiaceae	Cladosporium	Cladosporium_halotolerans	fungi_SW_e4_2_No_treatment	1_NT	1_NT	0
ASV113	Fungi	Ascomycota	Dothideomycetes	Capnodiales	Cladosporiaceae	Cladosporium	Cladosporium_halotolerans	fungi_SW_e7_1_No_treatment_Fg	2_NT_Fg	2_NT_Fg	0
ASV113	Fungi	Ascomycota	Dothideomycetes	Capnodiales	Cladosporiaceae	Cladosporium	Cladosporium_halotolerans	fungi_SW_h5_7_SdhB_Fg	8_SdhB_Fg	3_dsRNA_Fg	0
ASV113	Fungi	Ascomycota	Dothideomycetes	Capnodiales	Cladosporiaceae	Cladosporium	Cladosporium_halotolerans	fungi_SW_f2_4_Non_specific	3_NSP	4_dsRNA	0
ASV113	Fungi	Ascomycota	Dothideomycetes	Capnodiales	Cladosporiaceae	Cladosporium	Cladosporium_halotolerans	fungi_SW_f5_3_Non_specific_Fg	4_NSP_Fg	3_dsRNA_Fg	0
ASV113	Fungi	Ascomycota	Dothideomycetes	Capnodiales	Cladosporiaceae	Cladosporium	Cladosporium_halotolerans	fungi_SW_f7_3_Non_specific_Fg	4_NSP_Fg	3_dsRNA_Fg	0
ASV113	Fungi	Ascomycota	Dothideomycetes	Capnodiales	Cladosporiaceae	Cladosporium	Cladosporium_halotolerans	fungi_SW_e3_2_No_treatment	1_NT	1_NT	0
ASV113	Fungi	Ascomycota	Dothideomycetes	Capnodiales	Cladosporiaceae	Cladosporium	Cladosporium_halotolerans	fungi_SW_h6_7_SdhB_Fg	8_SdhB_Fg	3_dsRNA_Fg	0
ASV113	Fungi	Ascomycota	Dothideomycetes	Capnodiales	Cladosporiaceae	Cladosporium	Cladosporium_halotolerans	fungi_SW_g3_6_Cyp51	5_Cyp51	4_dsRNA	0
ASV113	Fungi	Ascomycota	Dothideomycetes	Capnodiales	Cladosporiaceae	Cladosporium	Cladosporium_halotolerans	fungi_SW_e6_1_No_treatment_Fg	2_NT_Fg	2_NT_Fg	0
ASV113	Fungi	Ascomycota	Dothideomycetes	Capnodiales	Cladosporiaceae	Cladosporium	Cladosporium_halotolerans	fungi_SW_f1_4_Non_specific	3_NSP	4_dsRNA	0
ASV113	Fungi	Ascomycota	Dothideomycetes	Capnodiales	Cladosporiaceae	Cladosporium	Cladosporium_halotolerans	fungi_SW_e5_1_No_treatment_Fg	2_NT_Fg	2_NT_Fg	0
ASV113	Fungi	Ascomycota	Dothideomycetes	Capnodiales	Cladosporiaceae	Cladosporium	Cladosporium_halotolerans	fungi_SW_h3_8_SdhB	7_SdhB	4_dsRNA	0
ASV113	Fungi	Ascomycota	Dothideomycetes	Capnodiales	Cladosporiaceae	Cladosporium	Cladosporium_halotolerans	fungi_SW_h1_8_SdhB	7_SdhB	4_dsRNA	0
ASV113	Fungi	Ascomycota	Dothideomycetes	Capnodiales	Cladosporiaceae	Cladosporium	Cladosporium_halotolerans	fungi_SW_h2_8_SdhB	7_SdhB	4_dsRNA	0
ASV114	Fungi	Ascomycota	Dothideomycetes	Mycosphaerellales	Mycosphaerellaceae	Ramularia		fungi_SW_g6_5_Cyp51_Fg	6_Cyp51_Fg	3_dsRNA_Fg	0.497173
ASV114	Fungi	Ascomycota	Dothideomycetes	Mycosphaerellales	Mycosphaerellaceae	Ramularia		fungi_SW_h8_7_SdhB_Fg	8_SdhB_Fg	3_dsRNA_Fg	0
ASV114	Fungi	Ascomycota	Dothideomycetes	Mycosphaerellales	Mycosphaerellaceae	Ramularia		fungi_SW_e4_2_No_treatment	1_NT	1_NT	0
ASV114	Fungi	Ascomycota	Dothideomycetes	Mycosphaerellales	Mycosphaerellaceae	Ramularia		fungi_SW_h6_7_SdhB_Fg	8_SdhB_Fg	3_dsRNA_Fg	0
ASV114	Fungi	Ascomycota	Dothideomycetes	Mycosphaerellales	Mycosphaerellaceae	Ramularia		fungi_SW_h7_7_SdhB_Fg	8_SdhB_Fg	3_dsRNA_Fg	0
ASV114	Fungi	Ascomycota	Dothideomycetes	Mycosphaerellales	Mycosphaerellaceae	Ramularia		fungi_SW_f3_4_Non_specific	3_NSP	4_dsRNA	0
ASV114	Fungi	Ascomycota	Dothideomycetes	Mycosphaerellales	Mycosphaerellaceae	Ramularia		fungi_SW_h2_8_SdhB	7_SdhB	4_dsRNA	0
ASV114	Fungi	Ascomycota	Dothideomycetes	Mycosphaerellales	Mycosphaerellaceae	Ramularia		fungi_SW_g8_5_Cyp51_Fg	6_Cyp51_Fg	3_dsRNA_Fg	0
ASV114	Fungi	Ascomycota	Dothideomycetes	Mycosphaerellales	Mycosphaerellaceae	Ramularia		fungi_SW_g2_6_Cyp51	5_Cyp51	4_dsRNA	0
ASV114	Fungi	Ascomycota	Dothideomycetes	Mycosphaerellales	Mycosphaerellaceae	Ramularia		fungi_SW_h5_7_SdhB_Fg	8_SdhB_Fg	3_dsRNA_Fg	0
ASV114	Fungi	Ascomycota	Dothideomycetes	Mycosphaerellales	Mycosphaerellaceae	Ramularia		fungi_SW_f7_3_Non_specific_Fg	4_NSP_Fg	3_dsRNA_Fg	0
ASV114	Fungi	Ascomycota	Dothideomycetes	Mycosphaerellales	Mycosphaerellaceae	Ramularia		fungi_SW_f2_4_Non_specific	3_NSP	4_dsRNA	0
ASV114	Fungi	Ascomycota	Dothideomycetes	Mycosphaerellales	Mycosphaerellaceae	Ramularia		fungi_SW_e1_2_No_treatment	1_NT	1_NT	0
ASV114	Fungi	Ascomycota	Dothideomycetes	Mycosphaerellales	Mycosphaerellaceae	Ramularia		fungi_SW_h1_8_SdhB	7_SdhB	4_dsRNA	0
ASV114	Fungi	Ascomycota	Dothideomycetes	Mycosphaerellales	Mycosphaerellaceae	Ramularia		fungi_SW_e2_2_No_treatment	1_NT	1_NT	0
ASV114	Fungi	Ascomycota	Dothideomycetes	Mycosphaerellales	Mycosphaerellaceae	Ramularia		fungi_SW_g7_5_Cyp51_Fg	6_Cyp51_Fg	3_dsRNA_Fg	0
ASV114	Fungi	Ascomycota	Dothideomycetes	Mycosphaerellales	Mycosphaerellaceae	Ramularia		fungi_SW_e3_2_No_treatment	1_NT	1_NT	0
ASV114	Fungi	Ascomycota	Dothideomycetes	Mycosphaerellales	Mycosphaerellaceae	Ramularia		fungi_SW_f1_4_Non_specific	3_NSP	4_dsRNA	0
ASV114	Fungi	Ascomycota	Dothideomycetes	Mycosphaerellales	Mycosphaerellaceae	Ramularia		fungi_SW_h3_8_SdhB	7_SdhB	4_dsRNA	0
ASV114	Fungi	Ascomycota	Dothideomycetes	Mycosphaerellales	Mycosphaerellaceae	Ramularia		fungi_SW_f8_3_Non_specific_Fg	4_NSP_Fg	3_dsRNA_Fg	0
ASV114	Fungi	Ascomycota	Dothideomycetes	Mycosphaerellales	Mycosphaerellaceae	Ramularia		fungi_SW_f5_3_Non_specific_Fg	4_NSP_Fg	3_dsRNA_Fg	0
ASV114	Fungi	Ascomycota	Dothideomycetes	Mycosphaerellales	Mycosphaerellaceae	Ramularia		fungi_SW_h4_8_SdhB	7_SdhB	4_dsRNA	0
ASV114	Fungi	Ascomycota	Dothideomycetes	Mycosphaerellales	Mycosphaerellaceae	Ramularia		fungi_SW_g5_5_Cyp51_Fg	6_Cyp51_Fg	3_dsRNA_Fg	0
ASV114	Fungi	Ascomycota	Dothideomycetes	Mycosphaerellales	Mycosphaerellaceae	Ramularia		fungi_SW_f6_3_Non_specific_Fg	4_NSP_Fg	3_dsRNA_Fg	0
ASV114	Fungi	Ascomycota	Dothideomycetes	Mycosphaerellales	Mycosphaerellaceae	Ramularia		fungi_SW_e7_1_No_treatment_Fg	2_NT_Fg	2_NT_Fg	0
ASV114	Fungi	Ascomycota	Dothideomycetes	Mycosphaerellales	Mycosphaerellaceae	Ramularia		fungi_SW_e8_1_No_treatment_Fg	2_NT_Fg	2_NT_Fg	0
ASV114	Fungi	Ascomycota	Dothideomycetes	Mycosphaerellales	Mycosphaerellaceae	Ramularia		fungi_SW_e5_1_No_treatment_Fg	2_NT_Fg	2_NT_Fg	0
ASV114	Fungi	Ascomycota	Dothideomycetes	Mycosphaerellales	Mycosphaerellaceae	Ramularia		fungi_SW_f4_4_Non_specific	3_NSP	4_dsRNA	0
ASV114	Fungi	Ascomycota	Dothideomycetes	Mycosphaerellales	Mycosphaerellaceae	Ramularia		fungi_SW_g3_6_Cyp51	5_Cyp51	4_dsRNA	0
ASV114	Fungi	Ascomycota	Dothideomycetes	Mycosphaerellales	Mycosphaerellaceae	Ramularia		fungi_SW_e6_1_No_treatment_Fg	2_NT_Fg	2_NT_Fg	0
ASV114	Fungi	Ascomycota	Dothideomycetes	Mycosphaerellales	Mycosphaerellaceae	Ramularia		fungi_SW_g1_6_Cyp51	5_Cyp51	4_dsRNA	0
ASV114	Fungi	Ascomycota	Dothideomycetes	Mycosphaerellales	Mycosphaerellaceae	Ramularia		fungi_SW_g4_6_Cyp51	5_Cyp51	4_dsRNA	0
ASV115	Fungi	Fungi_phy_Incertae_sedis	Fungi_cls_Incertae_sedis	Fungi_ord_Incertae_sedis	Fungi_fam_Incertae_sedis	Fungi_gen_Incertae_sedis	Fungi_sp	fungi_SW_e1_2_No_treatment	1_NT	1_NT	0.799376
ASV115	Fungi	Fungi_phy_Incertae_sedis	Fungi_cls_Incertae_sedis	Fungi_ord_Incertae_sedis	Fungi_fam_Incertae_sedis	Fungi_gen_Incertae_sedis	Fungi_sp	fungi_SW_h1_8_SdhB	7_SdhB	4_dsRNA	0.233964
ASV115	Fungi	Fungi_phy_Incertae_sedis	Fungi_cls_Incertae_sedis	Fungi_ord_Incertae_sedis	Fungi_fam_Incertae_sedis	Fungi_gen_Incertae_sedis	Fungi_sp	fungi_SW_h6_7_SdhB_Fg	8_SdhB_Fg	3_dsRNA_Fg	0.185221
ASV115	Fungi	Fungi_phy_Incertae_sedis	Fungi_cls_Incertae_sedis	Fungi_ord_Incertae_sedis	Fungi_fam_Incertae_sedis	Fungi_gen_Incertae_sedis	Fungi_sp	fungi_SW_f2_4_Non_specific	3_NSP	4_dsRNA	0.155976
ASV115	Fungi	Fungi_phy_Incertae_sedis	Fungi_cls_Incertae_sedis	Fungi_ord_Incertae_sedis	Fungi_fam_Incertae_sedis	Fungi_gen_Incertae_sedis	Fungi_sp	fungi_SW_h3_8_SdhB	7_SdhB	4_dsRNA	0.0974849
ASV115	Fungi	Fungi_phy_Incertae_sedis	Fungi_cls_Incertae_sedis	Fungi_ord_Incertae_sedis	Fungi_fam_Incertae_sedis	Fungi_gen_Incertae_sedis	Fungi_sp	fungi_SW_e4_2_No_treatment	1_NT	1_NT	0
ASV115	Fungi	Fungi_phy_Incertae_sedis	Fungi_cls_Incertae_sedis	Fungi_ord_Incertae_sedis	Fungi_fam_Incertae_sedis	Fungi_gen_Incertae_sedis	Fungi_sp	fungi_SW_g5_5_Cyp51_Fg	6_Cyp51_Fg	3_dsRNA_Fg	0
ASV115	Fungi	Fungi_phy_Incertae_sedis	Fungi_cls_Incertae_sedis	Fungi_ord_Incertae_sedis	Fungi_fam_Incertae_sedis	Fungi_gen_Incertae_sedis	Fungi_sp	fungi_SW_g7_5_Cyp51_Fg	6_Cyp51_Fg	3_dsRNA_Fg	0
ASV115	Fungi	Fungi_phy_Incertae_sedis	Fungi_cls_Incertae_sedis	Fungi_ord_Incertae_sedis	Fungi_fam_Incertae_sedis	Fungi_gen_Incertae_sedis	Fungi_sp	fungi_SW_f1_4_Non_specific	3_NSP	4_dsRNA	0
ASV115	Fungi	Fungi_phy_Incertae_sedis	Fungi_cls_Incertae_sedis	Fungi_ord_Incertae_sedis	Fungi_fam_Incertae_sedis	Fungi_gen_Incertae_sedis	Fungi_sp	fungi_SW_e6_1_No_treatment_Fg	2_NT_Fg	2_NT_Fg	0
ASV115	Fungi	Fungi_phy_Incertae_sedis	Fungi_cls_Incertae_sedis	Fungi_ord_Incertae_sedis	Fungi_fam_Incertae_sedis	Fungi_gen_Incertae_sedis	Fungi_sp	fungi_SW_h2_8_SdhB	7_SdhB	4_dsRNA	0
ASV115	Fungi	Fungi_phy_Incertae_sedis	Fungi_cls_Incertae_sedis	Fungi_ord_Incertae_sedis	Fungi_fam_Incertae_sedis	Fungi_gen_Incertae_sedis	Fungi_sp	fungi_SW_h4_8_SdhB	7_SdhB	4_dsRNA	0
ASV115	Fungi	Fungi_phy_Incertae_sedis	Fungi_cls_Incertae_sedis	Fungi_ord_Incertae_sedis	Fungi_fam_Incertae_sedis	Fungi_gen_Incertae_sedis	Fungi_sp	fungi_SW_f3_4_Non_specific	3_NSP	4_dsRNA	0
ASV115	Fungi	Fungi_phy_Incertae_sedis	Fungi_cls_Incertae_sedis	Fungi_ord_Incertae_sedis	Fungi_fam_Incertae_sedis	Fungi_gen_Incertae_sedis	Fungi_sp	fungi_SW_e5_1_No_treatment_Fg	2_NT_Fg	2_NT_Fg	0
ASV115	Fungi	Fungi_phy_Incertae_sedis	Fungi_cls_Incertae_sedis	Fungi_ord_Incertae_sedis	Fungi_fam_Incertae_sedis	Fungi_gen_Incertae_sedis	Fungi_sp	fungi_SW_f8_3_Non_specific_Fg	4_NSP_Fg	3_dsRNA_Fg	0
ASV115	Fungi	Fungi_phy_Incertae_sedis	Fungi_cls_Incertae_sedis	Fungi_ord_Incertae_sedis	Fungi_fam_Incertae_sedis	Fungi_gen_Incertae_sedis	Fungi_sp	fungi_SW_f7_3_Non_specific_Fg	4_NSP_Fg	3_dsRNA_Fg	0
ASV115	Fungi	Fungi_phy_Incertae_sedis	Fungi_cls_Incertae_sedis	Fungi_ord_Incertae_sedis	Fungi_fam_Incertae_sedis	Fungi_gen_Incertae_sedis	Fungi_sp	fungi_SW_e8_1_No_treatment_Fg	2_NT_Fg	2_NT_Fg	0
ASV115	Fungi	Fungi_phy_Incertae_sedis	Fungi_cls_Incertae_sedis	Fungi_ord_Incertae_sedis	Fungi_fam_Incertae_sedis	Fungi_gen_Incertae_sedis	Fungi_sp	fungi_SW_e7_1_No_treatment_Fg	2_NT_Fg	2_NT_Fg	0
ASV115	Fungi	Fungi_phy_Incertae_sedis	Fungi_cls_Incertae_sedis	Fungi_ord_Incertae_sedis	Fungi_fam_Incertae_sedis	Fungi_gen_Incertae_sedis	Fungi_sp	fungi_SW_f5_3_Non_specific_Fg	4_NSP_Fg	3_dsRNA_Fg	0
ASV115	Fungi	Fungi_phy_Incertae_sedis	Fungi_cls_Incertae_sedis	Fungi_ord_Incertae_sedis	Fungi_fam_Incertae_sedis	Fungi_gen_Incertae_sedis	Fungi_sp	fungi_SW_g3_6_Cyp51	5_Cyp51	4_dsRNA	0
ASV115	Fungi	Fungi_phy_Incertae_sedis	Fungi_cls_Incertae_sedis	Fungi_ord_Incertae_sedis	Fungi_fam_Incertae_sedis	Fungi_gen_Incertae_sedis	Fungi_sp	fungi_SW_f6_3_Non_specific_Fg	4_NSP_Fg	3_dsRNA_Fg	0
ASV115	Fungi	Fungi_phy_Incertae_sedis	Fungi_cls_Incertae_sedis	Fungi_ord_Incertae_sedis	Fungi_fam_Incertae_sedis	Fungi_gen_Incertae_sedis	Fungi_sp	fungi_SW_f4_4_Non_specific	3_NSP	4_dsRNA	0
ASV115	Fungi	Fungi_phy_Incertae_sedis	Fungi_cls_Incertae_sedis	Fungi_ord_Incertae_sedis	Fungi_fam_Incertae_sedis	Fungi_gen_Incertae_sedis	Fungi_sp	fungi_SW_h7_7_SdhB_Fg	8_SdhB_Fg	3_dsRNA_Fg	0
ASV115	Fungi	Fungi_phy_Incertae_sedis	Fungi_cls_Incertae_sedis	Fungi_ord_Incertae_sedis	Fungi_fam_Incertae_sedis	Fungi_gen_Incertae_sedis	Fungi_sp	fungi_SW_e3_2_No_treatment	1_NT	1_NT	0
ASV115	Fungi	Fungi_phy_Incertae_sedis	Fungi_cls_Incertae_sedis	Fungi_ord_Incertae_sedis	Fungi_fam_Incertae_sedis	Fungi_gen_Incertae_sedis	Fungi_sp	fungi_SW_e2_2_No_treatment	1_NT	1_NT	0
ASV115	Fungi	Fungi_phy_Incertae_sedis	Fungi_cls_Incertae_sedis	Fungi_ord_Incertae_sedis	Fungi_fam_Incertae_sedis	Fungi_gen_Incertae_sedis	Fungi_sp	fungi_SW_h8_7_SdhB_Fg	8_SdhB_Fg	3_dsRNA_Fg	0
ASV115	Fungi	Fungi_phy_Incertae_sedis	Fungi_cls_Incertae_sedis	Fungi_ord_Incertae_sedis	Fungi_fam_Incertae_sedis	Fungi_gen_Incertae_sedis	Fungi_sp	fungi_SW_g2_6_Cyp51	5_Cyp51	4_dsRNA	0
ASV115	Fungi	Fungi_phy_Incertae_sedis	Fungi_cls_Incertae_sedis	Fungi_ord_Incertae_sedis	Fungi_fam_Incertae_sedis	Fungi_gen_Incertae_sedis	Fungi_sp	fungi_SW_g6_5_Cyp51_Fg	6_Cyp51_Fg	3_dsRNA_Fg	0
ASV115	Fungi	Fungi_phy_Incertae_sedis	Fungi_cls_Incertae_sedis	Fungi_ord_Incertae_sedis	Fungi_fam_Incertae_sedis	Fungi_gen_Incertae_sedis	Fungi_sp	fungi_SW_h5_7_SdhB_Fg	8_SdhB_Fg	3_dsRNA_Fg	0
ASV115	Fungi	Fungi_phy_Incertae_sedis	Fungi_cls_Incertae_sedis	Fungi_ord_Incertae_sedis	Fungi_fam_Incertae_sedis	Fungi_gen_Incertae_sedis	Fungi_sp	fungi_SW_g4_6_Cyp51	5_Cyp51	4_dsRNA	0
ASV115	Fungi	Fungi_phy_Incertae_sedis	Fungi_cls_Incertae_sedis	Fungi_ord_Incertae_sedis	Fungi_fam_Incertae_sedis	Fungi_gen_Incertae_sedis	Fungi_sp	fungi_SW_g8_5_Cyp51_Fg	6_Cyp51_Fg	3_dsRNA_Fg	0
ASV115	Fungi	Fungi_phy_Incertae_sedis	Fungi_cls_Incertae_sedis	Fungi_ord_Incertae_sedis	Fungi_fam_Incertae_sedis	Fungi_gen_Incertae_sedis	Fungi_sp	fungi_SW_g1_6_Cyp51	5_Cyp51	4_dsRNA	0
ASV116	Fungi	Ascomycota	Sordariomycetes	Hypocreales	Bionectriaceae	Bionectria	Bionectria_solani	fungi_SW_g5_5_Cyp51_Fg	6_Cyp51_Fg	3_dsRNA_Fg	0.253461
ASV116	Fungi	Ascomycota	Sordariomycetes	Hypocreales	Bionectriaceae	Bionectria	Bionectria_solani	fungi_SW_f5_3_Non_specific_Fg	4_NSP_Fg	3_dsRNA_Fg	0.165724
ASV116	Fungi	Ascomycota	Sordariomycetes	Hypocreales	Bionectriaceae	Bionectria	Bionectria_solani	fungi_SW_f6_3_Non_specific_Fg	4_NSP_Fg	3_dsRNA_Fg	0.136479
ASV116	Fungi	Ascomycota	Sordariomycetes	Hypocreales	Bionectriaceae	Bionectria	Bionectria_solani	fungi_SW_e2_2_No_treatment	1_NT	1_NT	0
ASV116	Fungi	Ascomycota	Sordariomycetes	Hypocreales	Bionectriaceae	Bionectria	Bionectria_solani	fungi_SW_h1_8_SdhB	7_SdhB	4_dsRNA	0
ASV116	Fungi	Ascomycota	Sordariomycetes	Hypocreales	Bionectriaceae	Bionectria	Bionectria_solani	fungi_SW_g7_5_Cyp51_Fg	6_Cyp51_Fg	3_dsRNA_Fg	0
ASV116	Fungi	Ascomycota	Sordariomycetes	Hypocreales	Bionectriaceae	Bionectria	Bionectria_solani	fungi_SW_f3_4_Non_specific	3_NSP	4_dsRNA	0
ASV116	Fungi	Ascomycota	Sordariomycetes	Hypocreales	Bionectriaceae	Bionectria	Bionectria_solani	fungi_SW_h8_7_SdhB_Fg	8_SdhB_Fg	3_dsRNA_Fg	0
ASV116	Fungi	Ascomycota	Sordariomycetes	Hypocreales	Bionectriaceae	Bionectria	Bionectria_solani	fungi_SW_e4_2_No_treatment	1_NT	1_NT	0
ASV116	Fungi	Ascomycota	Sordariomycetes	Hypocreales	Bionectriaceae	Bionectria	Bionectria_solani	fungi_SW_h7_7_SdhB_Fg	8_SdhB_Fg	3_dsRNA_Fg	0
ASV116	Fungi	Ascomycota	Sordariomycetes	Hypocreales	Bionectriaceae	Bionectria	Bionectria_solani	fungi_SW_h3_8_SdhB	7_SdhB	4_dsRNA	0
ASV116	Fungi	Ascomycota	Sordariomycetes	Hypocreales	Bionectriaceae	Bionectria	Bionectria_solani	fungi_SW_h6_7_SdhB_Fg	8_SdhB_Fg	3_dsRNA_Fg	0
ASV116	Fungi	Ascomycota	Sordariomycetes	Hypocreales	Bionectriaceae	Bionectria	Bionectria_solani	fungi_SW_h2_8_SdhB	7_SdhB	4_dsRNA	0
ASV116	Fungi	Ascomycota	Sordariomycetes	Hypocreales	Bionectriaceae	Bionectria	Bionectria_solani	fungi_SW_g8_5_Cyp51_Fg	6_Cyp51_Fg	3_dsRNA_Fg	0
ASV116	Fungi	Ascomycota	Sordariomycetes	Hypocreales	Bionectriaceae	Bionectria	Bionectria_solani	fungi_SW_e3_2_No_treatment	1_NT	1_NT	0
ASV116	Fungi	Ascomycota	Sordariomycetes	Hypocreales	Bionectriaceae	Bionectria	Bionectria_solani	fungi_SW_g2_6_Cyp51	5_Cyp51	4_dsRNA	0
ASV116	Fungi	Ascomycota	Sordariomycetes	Hypocreales	Bionectriaceae	Bionectria	Bionectria_solani	fungi_SW_g6_5_Cyp51_Fg	6_Cyp51_Fg	3_dsRNA_Fg	0
ASV116	Fungi	Ascomycota	Sordariomycetes	Hypocreales	Bionectriaceae	Bionectria	Bionectria_solani	fungi_SW_e6_1_No_treatment_Fg	2_NT_Fg	2_NT_Fg	0
ASV116	Fungi	Ascomycota	Sordariomycetes	Hypocreales	Bionectriaceae	Bionectria	Bionectria_solani	fungi_SW_g4_6_Cyp51	5_Cyp51	4_dsRNA	0
ASV116	Fungi	Ascomycota	Sordariomycetes	Hypocreales	Bionectriaceae	Bionectria	Bionectria_solani	fungi_SW_e1_2_No_treatment	1_NT	1_NT	0
ASV116	Fungi	Ascomycota	Sordariomycetes	Hypocreales	Bionectriaceae	Bionectria	Bionectria_solani	fungi_SW_e7_1_No_treatment_Fg	2_NT_Fg	2_NT_Fg	0
ASV116	Fungi	Ascomycota	Sordariomycetes	Hypocreales	Bionectriaceae	Bionectria	Bionectria_solani	fungi_SW_f1_4_Non_specific	3_NSP	4_dsRNA	0
ASV116	Fungi	Ascomycota	Sordariomycetes	Hypocreales	Bionectriaceae	Bionectria	Bionectria_solani	fungi_SW_g3_6_Cyp51	5_Cyp51	4_dsRNA	0
ASV116	Fungi	Ascomycota	Sordariomycetes	Hypocreales	Bionectriaceae	Bionectria	Bionectria_solani	fungi_SW_f2_4_Non_specific	3_NSP	4_dsRNA	0
ASV116	Fungi	Ascomycota	Sordariomycetes	Hypocreales	Bionectriaceae	Bionectria	Bionectria_solani	fungi_SW_e5_1_No_treatment_Fg	2_NT_Fg	2_NT_Fg	0
ASV116	Fungi	Ascomycota	Sordariomycetes	Hypocreales	Bionectriaceae	Bionectria	Bionectria_solani	fungi_SW_h5_7_SdhB_Fg	8_SdhB_Fg	3_dsRNA_Fg	0
ASV116	Fungi	Ascomycota	Sordariomycetes	Hypocreales	Bionectriaceae	Bionectria	Bionectria_solani	fungi_SW_f7_3_Non_specific_Fg	4_NSP_Fg	3_dsRNA_Fg	0
ASV116	Fungi	Ascomycota	Sordariomycetes	Hypocreales	Bionectriaceae	Bionectria	Bionectria_solani	fungi_SW_f8_3_Non_specific_Fg	4_NSP_Fg	3_dsRNA_Fg	0
ASV116	Fungi	Ascomycota	Sordariomycetes	Hypocreales	Bionectriaceae	Bionectria	Bionectria_solani	fungi_SW_g1_6_Cyp51	5_Cyp51	4_dsRNA	0
ASV116	Fungi	Ascomycota	Sordariomycetes	Hypocreales	Bionectriaceae	Bionectria	Bionectria_solani	fungi_SW_e8_1_No_treatment_Fg	2_NT_Fg	2_NT_Fg	0
ASV116	Fungi	Ascomycota	Sordariomycetes	Hypocreales	Bionectriaceae	Bionectria	Bionectria_solani	fungi_SW_f4_4_Non_specific	3_NSP	4_dsRNA	0
ASV116	Fungi	Ascomycota	Sordariomycetes	Hypocreales	Bionectriaceae	Bionectria	Bionectria_solani	fungi_SW_h4_8_SdhB	7_SdhB	4_dsRNA	0
ASV117	Fungi	Basidiomycota	Agaricomycetes	Hymenochaetales	Schizoporaceae	Hyphodontia	Hyphodontia_pallidula	fungi_SW_h6_7_SdhB_Fg	8_SdhB_Fg	3_dsRNA_Fg	0.594658
ASV117	Fungi	Basidiomycota	Agaricomycetes	Hymenochaetales	Schizoporaceae	Hyphodontia	Hyphodontia_pallidula	fungi_SW_f7_3_Non_specific_Fg	4_NSP_Fg	3_dsRNA_Fg	0
ASV117	Fungi	Basidiomycota	Agaricomycetes	Hymenochaetales	Schizoporaceae	Hyphodontia	Hyphodontia_pallidula	fungi_SW_g5_5_Cyp51_Fg	6_Cyp51_Fg	3_dsRNA_Fg	0
ASV117	Fungi	Basidiomycota	Agaricomycetes	Hymenochaetales	Schizoporaceae	Hyphodontia	Hyphodontia_pallidula	fungi_SW_e7_1_No_treatment_Fg	2_NT_Fg	2_NT_Fg	0
ASV117	Fungi	Basidiomycota	Agaricomycetes	Hymenochaetales	Schizoporaceae	Hyphodontia	Hyphodontia_pallidula	fungi_SW_f1_4_Non_specific	3_NSP	4_dsRNA	0
ASV117	Fungi	Basidiomycota	Agaricomycetes	Hymenochaetales	Schizoporaceae	Hyphodontia	Hyphodontia_pallidula	fungi_SW_e8_1_No_treatment_Fg	2_NT_Fg	2_NT_Fg	0
ASV117	Fungi	Basidiomycota	Agaricomycetes	Hymenochaetales	Schizoporaceae	Hyphodontia	Hyphodontia_pallidula	fungi_SW_g7_5_Cyp51_Fg	6_Cyp51_Fg	3_dsRNA_Fg	0
ASV117	Fungi	Basidiomycota	Agaricomycetes	Hymenochaetales	Schizoporaceae	Hyphodontia	Hyphodontia_pallidula	fungi_SW_g2_6_Cyp51	5_Cyp51	4_dsRNA	0
ASV117	Fungi	Basidiomycota	Agaricomycetes	Hymenochaetales	Schizoporaceae	Hyphodontia	Hyphodontia_pallidula	fungi_SW_e3_2_No_treatment	1_NT	1_NT	0
ASV117	Fungi	Basidiomycota	Agaricomycetes	Hymenochaetales	Schizoporaceae	Hyphodontia	Hyphodontia_pallidula	fungi_SW_f3_4_Non_specific	3_NSP	4_dsRNA	0
ASV117	Fungi	Basidiomycota	Agaricomycetes	Hymenochaetales	Schizoporaceae	Hyphodontia	Hyphodontia_pallidula	fungi_SW_g4_6_Cyp51	5_Cyp51	4_dsRNA	0
ASV117	Fungi	Basidiomycota	Agaricomycetes	Hymenochaetales	Schizoporaceae	Hyphodontia	Hyphodontia_pallidula	fungi_SW_e6_1_No_treatment_Fg	2_NT_Fg	2_NT_Fg	0
ASV117	Fungi	Basidiomycota	Agaricomycetes	Hymenochaetales	Schizoporaceae	Hyphodontia	Hyphodontia_pallidula	fungi_SW_f5_3_Non_specific_Fg	4_NSP_Fg	3_dsRNA_Fg	0
ASV117	Fungi	Basidiomycota	Agaricomycetes	Hymenochaetales	Schizoporaceae	Hyphodontia	Hyphodontia_pallidula	fungi_SW_f6_3_Non_specific_Fg	4_NSP_Fg	3_dsRNA_Fg	0
ASV117	Fungi	Basidiomycota	Agaricomycetes	Hymenochaetales	Schizoporaceae	Hyphodontia	Hyphodontia_pallidula	fungi_SW_f8_3_Non_specific_Fg	4_NSP_Fg	3_dsRNA_Fg	0
ASV117	Fungi	Basidiomycota	Agaricomycetes	Hymenochaetales	Schizoporaceae	Hyphodontia	Hyphodontia_pallidula	fungi_SW_g3_6_Cyp51	5_Cyp51	4_dsRNA	0
ASV117	Fungi	Basidiomycota	Agaricomycetes	Hymenochaetales	Schizoporaceae	Hyphodontia	Hyphodontia_pallidula	fungi_SW_f4_4_Non_specific	3_NSP	4_dsRNA	0
ASV117	Fungi	Basidiomycota	Agaricomycetes	Hymenochaetales	Schizoporaceae	Hyphodontia	Hyphodontia_pallidula	fungi_SW_h4_8_SdhB	7_SdhB	4_dsRNA	0
ASV117	Fungi	Basidiomycota	Agaricomycetes	Hymenochaetales	Schizoporaceae	Hyphodontia	Hyphodontia_pallidula	fungi_SW_f2_4_Non_specific	3_NSP	4_dsRNA	0
ASV117	Fungi	Basidiomycota	Agaricomycetes	Hymenochaetales	Schizoporaceae	Hyphodontia	Hyphodontia_pallidula	fungi_SW_h8_7_SdhB_Fg	8_SdhB_Fg	3_dsRNA_Fg	0
ASV117	Fungi	Basidiomycota	Agaricomycetes	Hymenochaetales	Schizoporaceae	Hyphodontia	Hyphodontia_pallidula	fungi_SW_g6_5_Cyp51_Fg	6_Cyp51_Fg	3_dsRNA_Fg	0
ASV117	Fungi	Basidiomycota	Agaricomycetes	Hymenochaetales	Schizoporaceae	Hyphodontia	Hyphodontia_pallidula	fungi_SW_g8_5_Cyp51_Fg	6_Cyp51_Fg	3_dsRNA_Fg	0
ASV117	Fungi	Basidiomycota	Agaricomycetes	Hymenochaetales	Schizoporaceae	Hyphodontia	Hyphodontia_pallidula	fungi_SW_e2_2_No_treatment	1_NT	1_NT	0
ASV117	Fungi	Basidiomycota	Agaricomycetes	Hymenochaetales	Schizoporaceae	Hyphodontia	Hyphodontia_pallidula	fungi_SW_g1_6_Cyp51	5_Cyp51	4_dsRNA	0
ASV117	Fungi	Basidiomycota	Agaricomycetes	Hymenochaetales	Schizoporaceae	Hyphodontia	Hyphodontia_pallidula	fungi_SW_e4_2_No_treatment	1_NT	1_NT	0
ASV117	Fungi	Basidiomycota	Agaricomycetes	Hymenochaetales	Schizoporaceae	Hyphodontia	Hyphodontia_pallidula	fungi_SW_h1_8_SdhB	7_SdhB	4_dsRNA	0
ASV117	Fungi	Basidiomycota	Agaricomycetes	Hymenochaetales	Schizoporaceae	Hyphodontia	Hyphodontia_pallidula	fungi_SW_e5_1_No_treatment_Fg	2_NT_Fg	2_NT_Fg	0
ASV117	Fungi	Basidiomycota	Agaricomycetes	Hymenochaetales	Schizoporaceae	Hyphodontia	Hyphodontia_pallidula	fungi_SW_h2_8_SdhB	7_SdhB	4_dsRNA	0
ASV117	Fungi	Basidiomycota	Agaricomycetes	Hymenochaetales	Schizoporaceae	Hyphodontia	Hyphodontia_pallidula	fungi_SW_e1_2_No_treatment	1_NT	1_NT	0
ASV117	Fungi	Basidiomycota	Agaricomycetes	Hymenochaetales	Schizoporaceae	Hyphodontia	Hyphodontia_pallidula	fungi_SW_h3_8_SdhB	7_SdhB	4_dsRNA	0
ASV117	Fungi	Basidiomycota	Agaricomycetes	Hymenochaetales	Schizoporaceae	Hyphodontia	Hyphodontia_pallidula	fungi_SW_h5_7_SdhB_Fg	8_SdhB_Fg	3_dsRNA_Fg	0
ASV117	Fungi	Basidiomycota	Agaricomycetes	Hymenochaetales	Schizoporaceae	Hyphodontia	Hyphodontia_pallidula	fungi_SW_h7_7_SdhB_Fg	8_SdhB_Fg	3_dsRNA_Fg	0
ASV118	Fungi	Basidiomycota	Tremellomycetes	Trichosporonales	Trichosporonaceae	Apiotrichum	Apiotrichum_xylopini	fungi_SW_f3_4_Non_specific	3_NSP	4_dsRNA	0.477676
ASV118	Fungi	Basidiomycota	Tremellomycetes	Trichosporonales	Trichosporonaceae	Apiotrichum	Apiotrichum_xylopini	fungi_SW_h6_7_SdhB_Fg	8_SdhB_Fg	3_dsRNA_Fg	0.341197
ASV118	Fungi	Basidiomycota	Tremellomycetes	Trichosporonales	Trichosporonaceae	Apiotrichum	Apiotrichum_xylopini	fungi_SW_h4_8_SdhB	7_SdhB	4_dsRNA	0
ASV118	Fungi	Basidiomycota	Tremellomycetes	Trichosporonales	Trichosporonaceae	Apiotrichum	Apiotrichum_xylopini	fungi_SW_f8_3_Non_specific_Fg	4_NSP_Fg	3_dsRNA_Fg	0
ASV118	Fungi	Basidiomycota	Tremellomycetes	Trichosporonales	Trichosporonaceae	Apiotrichum	Apiotrichum_xylopini	fungi_SW_g2_6_Cyp51	5_Cyp51	4_dsRNA	0
ASV118	Fungi	Basidiomycota	Tremellomycetes	Trichosporonales	Trichosporonaceae	Apiotrichum	Apiotrichum_xylopini	fungi_SW_f5_3_Non_specific_Fg	4_NSP_Fg	3_dsRNA_Fg	0
ASV118	Fungi	Basidiomycota	Tremellomycetes	Trichosporonales	Trichosporonaceae	Apiotrichum	Apiotrichum_xylopini	fungi_SW_e7_1_No_treatment_Fg	2_NT_Fg	2_NT_Fg	0
ASV118	Fungi	Basidiomycota	Tremellomycetes	Trichosporonales	Trichosporonaceae	Apiotrichum	Apiotrichum_xylopini	fungi_SW_g5_5_Cyp51_Fg	6_Cyp51_Fg	3_dsRNA_Fg	0
ASV118	Fungi	Basidiomycota	Tremellomycetes	Trichosporonales	Trichosporonaceae	Apiotrichum	Apiotrichum_xylopini	fungi_SW_e4_2_No_treatment	1_NT	1_NT	0
ASV118	Fungi	Basidiomycota	Tremellomycetes	Trichosporonales	Trichosporonaceae	Apiotrichum	Apiotrichum_xylopini	fungi_SW_h8_7_SdhB_Fg	8_SdhB_Fg	3_dsRNA_Fg	0
ASV118	Fungi	Basidiomycota	Tremellomycetes	Trichosporonales	Trichosporonaceae	Apiotrichum	Apiotrichum_xylopini	fungi_SW_f4_4_Non_specific	3_NSP	4_dsRNA	0
ASV118	Fungi	Basidiomycota	Tremellomycetes	Trichosporonales	Trichosporonaceae	Apiotrichum	Apiotrichum_xylopini	fungi_SW_f6_3_Non_specific_Fg	4_NSP_Fg	3_dsRNA_Fg	0
ASV118	Fungi	Basidiomycota	Tremellomycetes	Trichosporonales	Trichosporonaceae	Apiotrichum	Apiotrichum_xylopini	fungi_SW_g7_5_Cyp51_Fg	6_Cyp51_Fg	3_dsRNA_Fg	0
ASV118	Fungi	Basidiomycota	Tremellomycetes	Trichosporonales	Trichosporonaceae	Apiotrichum	Apiotrichum_xylopini	fungi_SW_g3_6_Cyp51	5_Cyp51	4_dsRNA	0
ASV118	Fungi	Basidiomycota	Tremellomycetes	Trichosporonales	Trichosporonaceae	Apiotrichum	Apiotrichum_xylopini	fungi_SW_f7_3_Non_specific_Fg	4_NSP_Fg	3_dsRNA_Fg	0
ASV118	Fungi	Basidiomycota	Tremellomycetes	Trichosporonales	Trichosporonaceae	Apiotrichum	Apiotrichum_xylopini	fungi_SW_h1_8_SdhB	7_SdhB	4_dsRNA	0
ASV118	Fungi	Basidiomycota	Tremellomycetes	Trichosporonales	Trichosporonaceae	Apiotrichum	Apiotrichum_xylopini	fungi_SW_e2_2_No_treatment	1_NT	1_NT	0
ASV118	Fungi	Basidiomycota	Tremellomycetes	Trichosporonales	Trichosporonaceae	Apiotrichum	Apiotrichum_xylopini	fungi_SW_g1_6_Cyp51	5_Cyp51	4_dsRNA	0
ASV118	Fungi	Basidiomycota	Tremellomycetes	Trichosporonales	Trichosporonaceae	Apiotrichum	Apiotrichum_xylopini	fungi_SW_e5_1_No_treatment_Fg	2_NT_Fg	2_NT_Fg	0
ASV118	Fungi	Basidiomycota	Tremellomycetes	Trichosporonales	Trichosporonaceae	Apiotrichum	Apiotrichum_xylopini	fungi_SW_h7_7_SdhB_Fg	8_SdhB_Fg	3_dsRNA_Fg	0
ASV118	Fungi	Basidiomycota	Tremellomycetes	Trichosporonales	Trichosporonaceae	Apiotrichum	Apiotrichum_xylopini	fungi_SW_e8_1_No_treatment_Fg	2_NT_Fg	2_NT_Fg	0
ASV118	Fungi	Basidiomycota	Tremellomycetes	Trichosporonales	Trichosporonaceae	Apiotrichum	Apiotrichum_xylopini	fungi_SW_h3_8_SdhB	7_SdhB	4_dsRNA	0
ASV118	Fungi	Basidiomycota	Tremellomycetes	Trichosporonales	Trichosporonaceae	Apiotrichum	Apiotrichum_xylopini	fungi_SW_f1_4_Non_specific	3_NSP	4_dsRNA	0
ASV118	Fungi	Basidiomycota	Tremellomycetes	Trichosporonales	Trichosporonaceae	Apiotrichum	Apiotrichum_xylopini	fungi_SW_e1_2_No_treatment	1_NT	1_NT	0
ASV118	Fungi	Basidiomycota	Tremellomycetes	Trichosporonales	Trichosporonaceae	Apiotrichum	Apiotrichum_xylopini	fungi_SW_g8_5_Cyp51_Fg	6_Cyp51_Fg	3_dsRNA_Fg	0
ASV118	Fungi	Basidiomycota	Tremellomycetes	Trichosporonales	Trichosporonaceae	Apiotrichum	Apiotrichum_xylopini	fungi_SW_e6_1_No_treatment_Fg	2_NT_Fg	2_NT_Fg	0
ASV118	Fungi	Basidiomycota	Tremellomycetes	Trichosporonales	Trichosporonaceae	Apiotrichum	Apiotrichum_xylopini	fungi_SW_h5_7_SdhB_Fg	8_SdhB_Fg	3_dsRNA_Fg	0
ASV118	Fungi	Basidiomycota	Tremellomycetes	Trichosporonales	Trichosporonaceae	Apiotrichum	Apiotrichum_xylopini	fungi_SW_h2_8_SdhB	7_SdhB	4_dsRNA	0
ASV118	Fungi	Basidiomycota	Tremellomycetes	Trichosporonales	Trichosporonaceae	Apiotrichum	Apiotrichum_xylopini	fungi_SW_f2_4_Non_specific	3_NSP	4_dsRNA	0
ASV118	Fungi	Basidiomycota	Tremellomycetes	Trichosporonales	Trichosporonaceae	Apiotrichum	Apiotrichum_xylopini	fungi_SW_g6_5_Cyp51_Fg	6_Cyp51_Fg	3_dsRNA_Fg	0
ASV118	Fungi	Basidiomycota	Tremellomycetes	Trichosporonales	Trichosporonaceae	Apiotrichum	Apiotrichum_xylopini	fungi_SW_e3_2_No_treatment	1_NT	1_NT	0
ASV118	Fungi	Basidiomycota	Tremellomycetes	Trichosporonales	Trichosporonaceae	Apiotrichum	Apiotrichum_xylopini	fungi_SW_g4_6_Cyp51	5_Cyp51	4_dsRNA	0
ASV119	Fungi	Ascomycota	Sordariomycetes	Hypocreales				fungi_SW_g1_6_Cyp51	5_Cyp51	4_dsRNA	0.311952
ASV119	Fungi	Ascomycota	Sordariomycetes	Hypocreales				fungi_SW_h2_8_SdhB	7_SdhB	4_dsRNA	0
ASV119	Fungi	Ascomycota	Sordariomycetes	Hypocreales				fungi_SW_g2_6_Cyp51	5_Cyp51	4_dsRNA	0
ASV119	Fungi	Ascomycota	Sordariomycetes	Hypocreales				fungi_SW_f6_3_Non_specific_Fg	4_NSP_Fg	3_dsRNA_Fg	0
ASV119	Fungi	Ascomycota	Sordariomycetes	Hypocreales				fungi_SW_f3_4_Non_specific	3_NSP	4_dsRNA	0
ASV119	Fungi	Ascomycota	Sordariomycetes	Hypocreales				fungi_SW_h1_8_SdhB	7_SdhB	4_dsRNA	0
ASV119	Fungi	Ascomycota	Sordariomycetes	Hypocreales				fungi_SW_e7_1_No_treatment_Fg	2_NT_Fg	2_NT_Fg	0
ASV119	Fungi	Ascomycota	Sordariomycetes	Hypocreales				fungi_SW_e4_2_No_treatment	1_NT	1_NT	0
ASV119	Fungi	Ascomycota	Sordariomycetes	Hypocreales				fungi_SW_e2_2_No_treatment	1_NT	1_NT	0
ASV119	Fungi	Ascomycota	Sordariomycetes	Hypocreales				fungi_SW_f8_3_Non_specific_Fg	4_NSP_Fg	3_dsRNA_Fg	0
ASV119	Fungi	Ascomycota	Sordariomycetes	Hypocreales				fungi_SW_e8_1_No_treatment_Fg	2_NT_Fg	2_NT_Fg	0
ASV119	Fungi	Ascomycota	Sordariomycetes	Hypocreales				fungi_SW_g5_5_Cyp51_Fg	6_Cyp51_Fg	3_dsRNA_Fg	0
ASV119	Fungi	Ascomycota	Sordariomycetes	Hypocreales				fungi_SW_f1_4_Non_specific	3_NSP	4_dsRNA	0
ASV119	Fungi	Ascomycota	Sordariomycetes	Hypocreales				fungi_SW_g4_6_Cyp51	5_Cyp51	4_dsRNA	0
ASV119	Fungi	Ascomycota	Sordariomycetes	Hypocreales				fungi_SW_g3_6_Cyp51	5_Cyp51	4_dsRNA	0
ASV119	Fungi	Ascomycota	Sordariomycetes	Hypocreales				fungi_SW_e3_2_No_treatment	1_NT	1_NT	0
ASV119	Fungi	Ascomycota	Sordariomycetes	Hypocreales				fungi_SW_e6_1_No_treatment_Fg	2_NT_Fg	2_NT_Fg	0
ASV119	Fungi	Ascomycota	Sordariomycetes	Hypocreales				fungi_SW_g6_5_Cyp51_Fg	6_Cyp51_Fg	3_dsRNA_Fg	0
ASV119	Fungi	Ascomycota	Sordariomycetes	Hypocreales				fungi_SW_f5_3_Non_specific_Fg	4_NSP_Fg	3_dsRNA_Fg	0
ASV119	Fungi	Ascomycota	Sordariomycetes	Hypocreales				fungi_SW_e1_2_No_treatment	1_NT	1_NT	0
ASV119	Fungi	Ascomycota	Sordariomycetes	Hypocreales				fungi_SW_h5_7_SdhB_Fg	8_SdhB_Fg	3_dsRNA_Fg	0
ASV119	Fungi	Ascomycota	Sordariomycetes	Hypocreales				fungi_SW_h4_8_SdhB	7_SdhB	4_dsRNA	0
ASV119	Fungi	Ascomycota	Sordariomycetes	Hypocreales				fungi_SW_g7_5_Cyp51_Fg	6_Cyp51_Fg	3_dsRNA_Fg	0
ASV119	Fungi	Ascomycota	Sordariomycetes	Hypocreales				fungi_SW_h6_7_SdhB_Fg	8_SdhB_Fg	3_dsRNA_Fg	0
ASV119	Fungi	Ascomycota	Sordariomycetes	Hypocreales				fungi_SW_h7_7_SdhB_Fg	8_SdhB_Fg	3_dsRNA_Fg	0
ASV119	Fungi	Ascomycota	Sordariomycetes	Hypocreales				fungi_SW_h3_8_SdhB	7_SdhB	4_dsRNA	0
ASV119	Fungi	Ascomycota	Sordariomycetes	Hypocreales				fungi_SW_e5_1_No_treatment_Fg	2_NT_Fg	2_NT_Fg	0
ASV119	Fungi	Ascomycota	Sordariomycetes	Hypocreales				fungi_SW_h8_7_SdhB_Fg	8_SdhB_Fg	3_dsRNA_Fg	0
ASV119	Fungi	Ascomycota	Sordariomycetes	Hypocreales				fungi_SW_f7_3_Non_specific_Fg	4_NSP_Fg	3_dsRNA_Fg	0
ASV119	Fungi	Ascomycota	Sordariomycetes	Hypocreales				fungi_SW_f2_4_Non_specific	3_NSP	4_dsRNA	0
ASV119	Fungi	Ascomycota	Sordariomycetes	Hypocreales				fungi_SW_f4_4_Non_specific	3_NSP	4_dsRNA	0
ASV119	Fungi	Ascomycota	Sordariomycetes	Hypocreales				fungi_SW_g8_5_Cyp51_Fg	6_Cyp51_Fg	3_dsRNA_Fg	0
ASV12	Fungi	Ascomycota	Saccharomycetes	Saccharomycetales	Saccharomycetales_fam_Incertae_sedis	Candida	Candida_subhashii	fungi_SW_f3_4_Non_specific	3_NSP	4_dsRNA	20.6278
ASV12	Fungi	Ascomycota	Saccharomycetes	Saccharomycetales	Saccharomycetales_fam_Incertae_sedis	Candida	Candida_subhashii	fungi_SW_g1_6_Cyp51	5_Cyp51	4_dsRNA	3.76292
ASV12	Fungi	Ascomycota	Saccharomycetes	Saccharomycetales	Saccharomycetales_fam_Incertae_sedis	Candida	Candida_subhashii	fungi_SW_h6_7_SdhB_Fg	8_SdhB_Fg	3_dsRNA_Fg	0.614155
ASV12	Fungi	Ascomycota	Saccharomycetes	Saccharomycetales	Saccharomycetales_fam_Incertae_sedis	Candida	Candida_subhashii	fungi_SW_g7_5_Cyp51_Fg	6_Cyp51_Fg	3_dsRNA_Fg	0.536167
ASV12	Fungi	Ascomycota	Saccharomycetes	Saccharomycetales	Saccharomycetales_fam_Incertae_sedis	Candida	Candida_subhashii	fungi_SW_f5_3_Non_specific_Fg	4_NSP_Fg	3_dsRNA_Fg	0.341197
ASV12	Fungi	Ascomycota	Saccharomycetes	Saccharomycetales	Saccharomycetales_fam_Incertae_sedis	Candida	Candida_subhashii	fungi_SW_e5_1_No_treatment_Fg	2_NT_Fg	2_NT_Fg	0.00974849
ASV12	Fungi	Ascomycota	Saccharomycetes	Saccharomycetales	Saccharomycetales_fam_Incertae_sedis	Candida	Candida_subhashii	fungi_SW_f2_4_Non_specific	3_NSP	4_dsRNA	0
ASV12	Fungi	Ascomycota	Saccharomycetes	Saccharomycetales	Saccharomycetales_fam_Incertae_sedis	Candida	Candida_subhashii	fungi_SW_e4_2_No_treatment	1_NT	1_NT	0
ASV12	Fungi	Ascomycota	Saccharomycetes	Saccharomycetales	Saccharomycetales_fam_Incertae_sedis	Candida	Candida_subhashii	fungi_SW_h1_8_SdhB	7_SdhB	4_dsRNA	0
ASV12	Fungi	Ascomycota	Saccharomycetes	Saccharomycetales	Saccharomycetales_fam_Incertae_sedis	Candida	Candida_subhashii	fungi_SW_f4_4_Non_specific	3_NSP	4_dsRNA	0
ASV12	Fungi	Ascomycota	Saccharomycetes	Saccharomycetales	Saccharomycetales_fam_Incertae_sedis	Candida	Candida_subhashii	fungi_SW_g2_6_Cyp51	5_Cyp51	4_dsRNA	0
ASV12	Fungi	Ascomycota	Saccharomycetes	Saccharomycetales	Saccharomycetales_fam_Incertae_sedis	Candida	Candida_subhashii	fungi_SW_e3_2_No_treatment	1_NT	1_NT	0
ASV12	Fungi	Ascomycota	Saccharomycetes	Saccharomycetales	Saccharomycetales_fam_Incertae_sedis	Candida	Candida_subhashii	fungi_SW_h8_7_SdhB_Fg	8_SdhB_Fg	3_dsRNA_Fg	0
ASV12	Fungi	Ascomycota	Saccharomycetes	Saccharomycetales	Saccharomycetales_fam_Incertae_sedis	Candida	Candida_subhashii	fungi_SW_e8_1_No_treatment_Fg	2_NT_Fg	2_NT_Fg	0
ASV12	Fungi	Ascomycota	Saccharomycetes	Saccharomycetales	Saccharomycetales_fam_Incertae_sedis	Candida	Candida_subhashii	fungi_SW_g8_5_Cyp51_Fg	6_Cyp51_Fg	3_dsRNA_Fg	0
ASV12	Fungi	Ascomycota	Saccharomycetes	Saccharomycetales	Saccharomycetales_fam_Incertae_sedis	Candida	Candida_subhashii	fungi_SW_h2_8_SdhB	7_SdhB	4_dsRNA	0
ASV12	Fungi	Ascomycota	Saccharomycetes	Saccharomycetales	Saccharomycetales_fam_Incertae_sedis	Candida	Candida_subhashii	fungi_SW_f6_3_Non_specific_Fg	4_NSP_Fg	3_dsRNA_Fg	0
ASV12	Fungi	Ascomycota	Saccharomycetes	Saccharomycetales	Saccharomycetales_fam_Incertae_sedis	Candida	Candida_subhashii	fungi_SW_g5_5_Cyp51_Fg	6_Cyp51_Fg	3_dsRNA_Fg	0
ASV12	Fungi	Ascomycota	Saccharomycetes	Saccharomycetales	Saccharomycetales_fam_Incertae_sedis	Candida	Candida_subhashii	fungi_SW_h3_8_SdhB	7_SdhB	4_dsRNA	0
ASV12	Fungi	Ascomycota	Saccharomycetes	Saccharomycetales	Saccharomycetales_fam_Incertae_sedis	Candida	Candida_subhashii	fungi_SW_g3_6_Cyp51	5_Cyp51	4_dsRNA	0
ASV12	Fungi	Ascomycota	Saccharomycetes	Saccharomycetales	Saccharomycetales_fam_Incertae_sedis	Candida	Candida_subhashii	fungi_SW_e6_1_No_treatment_Fg	2_NT_Fg	2_NT_Fg	0
ASV12	Fungi	Ascomycota	Saccharomycetes	Saccharomycetales	Saccharomycetales_fam_Incertae_sedis	Candida	Candida_subhashii	fungi_SW_e1_2_No_treatment	1_NT	1_NT	0
ASV12	Fungi	Ascomycota	Saccharomycetes	Saccharomycetales	Saccharomycetales_fam_Incertae_sedis	Candida	Candida_subhashii	fungi_SW_e2_2_No_treatment	1_NT	1_NT	0
ASV12	Fungi	Ascomycota	Saccharomycetes	Saccharomycetales	Saccharomycetales_fam_Incertae_sedis	Candida	Candida_subhashii	fungi_SW_g4_6_Cyp51	5_Cyp51	4_dsRNA	0
ASV12	Fungi	Ascomycota	Saccharomycetes	Saccharomycetales	Saccharomycetales_fam_Incertae_sedis	Candida	Candida_subhashii	fungi_SW_f8_3_Non_specific_Fg	4_NSP_Fg	3_dsRNA_Fg	0
ASV12	Fungi	Ascomycota	Saccharomycetes	Saccharomycetales	Saccharomycetales_fam_Incertae_sedis	Candida	Candida_subhashii	fungi_SW_h4_8_SdhB	7_SdhB	4_dsRNA	0
ASV12	Fungi	Ascomycota	Saccharomycetes	Saccharomycetales	Saccharomycetales_fam_Incertae_sedis	Candida	Candida_subhashii	fungi_SW_g6_5_Cyp51_Fg	6_Cyp51_Fg	3_dsRNA_Fg	0
ASV12	Fungi	Ascomycota	Saccharomycetes	Saccharomycetales	Saccharomycetales_fam_Incertae_sedis	Candida	Candida_subhashii	fungi_SW_f1_4_Non_specific	3_NSP	4_dsRNA	0
ASV12	Fungi	Ascomycota	Saccharomycetes	Saccharomycetales	Saccharomycetales_fam_Incertae_sedis	Candida	Candida_subhashii	fungi_SW_e7_1_No_treatment_Fg	2_NT_Fg	2_NT_Fg	0
ASV12	Fungi	Ascomycota	Saccharomycetes	Saccharomycetales	Saccharomycetales_fam_Incertae_sedis	Candida	Candida_subhashii	fungi_SW_h5_7_SdhB_Fg	8_SdhB_Fg	3_dsRNA_Fg	0
ASV12	Fungi	Ascomycota	Saccharomycetes	Saccharomycetales	Saccharomycetales_fam_Incertae_sedis	Candida	Candida_subhashii	fungi_SW_h7_7_SdhB_Fg	8_SdhB_Fg	3_dsRNA_Fg	0
ASV12	Fungi	Ascomycota	Saccharomycetes	Saccharomycetales	Saccharomycetales_fam_Incertae_sedis	Candida	Candida_subhashii	fungi_SW_f7_3_Non_specific_Fg	4_NSP_Fg	3_dsRNA_Fg	0
ASV120	Fungi	Ascomycota	Eurotiomycetes	Eurotiales	Aspergillaceae	Penicillium		fungi_SW_g4_6_Cyp51	5_Cyp51	4_dsRNA	0.380191
ASV120	Fungi	Ascomycota	Eurotiomycetes	Eurotiales	Aspergillaceae	Penicillium		fungi_SW_f5_3_Non_specific_Fg	4_NSP_Fg	3_dsRNA_Fg	0.185221
ASV120	Fungi	Ascomycota	Eurotiomycetes	Eurotiales	Aspergillaceae	Penicillium		fungi_SW_e6_1_No_treatment_Fg	2_NT_Fg	2_NT_Fg	0.0584909
ASV120	Fungi	Ascomycota	Eurotiomycetes	Eurotiales	Aspergillaceae	Penicillium		fungi_SW_f7_3_Non_specific_Fg	4_NSP_Fg	3_dsRNA_Fg	0
ASV120	Fungi	Ascomycota	Eurotiomycetes	Eurotiales	Aspergillaceae	Penicillium		fungi_SW_h2_8_SdhB	7_SdhB	4_dsRNA	0
ASV120	Fungi	Ascomycota	Eurotiomycetes	Eurotiales	Aspergillaceae	Penicillium		fungi_SW_g3_6_Cyp51	5_Cyp51	4_dsRNA	0
ASV120	Fungi	Ascomycota	Eurotiomycetes	Eurotiales	Aspergillaceae	Penicillium		fungi_SW_f3_4_Non_specific	3_NSP	4_dsRNA	0
ASV120	Fungi	Ascomycota	Eurotiomycetes	Eurotiales	Aspergillaceae	Penicillium		fungi_SW_e1_2_No_treatment	1_NT	1_NT	0
ASV120	Fungi	Ascomycota	Eurotiomycetes	Eurotiales	Aspergillaceae	Penicillium		fungi_SW_h3_8_SdhB	7_SdhB	4_dsRNA	0
ASV120	Fungi	Ascomycota	Eurotiomycetes	Eurotiales	Aspergillaceae	Penicillium		fungi_SW_h1_8_SdhB	7_SdhB	4_dsRNA	0
ASV120	Fungi	Ascomycota	Eurotiomycetes	Eurotiales	Aspergillaceae	Penicillium		fungi_SW_f2_4_Non_specific	3_NSP	4_dsRNA	0
ASV120	Fungi	Ascomycota	Eurotiomycetes	Eurotiales	Aspergillaceae	Penicillium		fungi_SW_e4_2_No_treatment	1_NT	1_NT	0
ASV120	Fungi	Ascomycota	Eurotiomycetes	Eurotiales	Aspergillaceae	Penicillium		fungi_SW_h6_7_SdhB_Fg	8_SdhB_Fg	3_dsRNA_Fg	0
ASV120	Fungi	Ascomycota	Eurotiomycetes	Eurotiales	Aspergillaceae	Penicillium		fungi_SW_e3_2_No_treatment	1_NT	1_NT	0
ASV120	Fungi	Ascomycota	Eurotiomycetes	Eurotiales	Aspergillaceae	Penicillium		fungi_SW_g5_5_Cyp51_Fg	6_Cyp51_Fg	3_dsRNA_Fg	0
ASV120	Fungi	Ascomycota	Eurotiomycetes	Eurotiales	Aspergillaceae	Penicillium		fungi_SW_h4_8_SdhB	7_SdhB	4_dsRNA	0
ASV120	Fungi	Ascomycota	Eurotiomycetes	Eurotiales	Aspergillaceae	Penicillium		fungi_SW_h7_7_SdhB_Fg	8_SdhB_Fg	3_dsRNA_Fg	0
ASV120	Fungi	Ascomycota	Eurotiomycetes	Eurotiales	Aspergillaceae	Penicillium		fungi_SW_g7_5_Cyp51_Fg	6_Cyp51_Fg	3_dsRNA_Fg	0
ASV120	Fungi	Ascomycota	Eurotiomycetes	Eurotiales	Aspergillaceae	Penicillium		fungi_SW_g2_6_Cyp51	5_Cyp51	4_dsRNA	0
ASV120	Fungi	Ascomycota	Eurotiomycetes	Eurotiales	Aspergillaceae	Penicillium		fungi_SW_e8_1_No_treatment_Fg	2_NT_Fg	2_NT_Fg	0
ASV120	Fungi	Ascomycota	Eurotiomycetes	Eurotiales	Aspergillaceae	Penicillium		fungi_SW_g6_5_Cyp51_Fg	6_Cyp51_Fg	3_dsRNA_Fg	0
ASV120	Fungi	Ascomycota	Eurotiomycetes	Eurotiales	Aspergillaceae	Penicillium		fungi_SW_h8_7_SdhB_Fg	8_SdhB_Fg	3_dsRNA_Fg	0
ASV120	Fungi	Ascomycota	Eurotiomycetes	Eurotiales	Aspergillaceae	Penicillium		fungi_SW_e2_2_No_treatment	1_NT	1_NT	0
ASV120	Fungi	Ascomycota	Eurotiomycetes	Eurotiales	Aspergillaceae	Penicillium		fungi_SW_e5_1_No_treatment_Fg	2_NT_Fg	2_NT_Fg	0
ASV120	Fungi	Ascomycota	Eurotiomycetes	Eurotiales	Aspergillaceae	Penicillium		fungi_SW_g8_5_Cyp51_Fg	6_Cyp51_Fg	3_dsRNA_Fg	0
ASV120	Fungi	Ascomycota	Eurotiomycetes	Eurotiales	Aspergillaceae	Penicillium		fungi_SW_e7_1_No_treatment_Fg	2_NT_Fg	2_NT_Fg	0
ASV120	Fungi	Ascomycota	Eurotiomycetes	Eurotiales	Aspergillaceae	Penicillium		fungi_SW_f6_3_Non_specific_Fg	4_NSP_Fg	3_dsRNA_Fg	0
ASV120	Fungi	Ascomycota	Eurotiomycetes	Eurotiales	Aspergillaceae	Penicillium		fungi_SW_f8_3_Non_specific_Fg	4_NSP_Fg	3_dsRNA_Fg	0
ASV120	Fungi	Ascomycota	Eurotiomycetes	Eurotiales	Aspergillaceae	Penicillium		fungi_SW_h5_7_SdhB_Fg	8_SdhB_Fg	3_dsRNA_Fg	0
ASV120	Fungi	Ascomycota	Eurotiomycetes	Eurotiales	Aspergillaceae	Penicillium		fungi_SW_f1_4_Non_specific	3_NSP	4_dsRNA	0
ASV120	Fungi	Ascomycota	Eurotiomycetes	Eurotiales	Aspergillaceae	Penicillium		fungi_SW_g1_6_Cyp51	5_Cyp51	4_dsRNA	0
ASV120	Fungi	Ascomycota	Eurotiomycetes	Eurotiales	Aspergillaceae	Penicillium		fungi_SW_f4_4_Non_specific	3_NSP	4_dsRNA	0
ASV121	Fungi	Ascomycota	Sordariomycetes	Sordariales	Chaetomiaceae			fungi_SW_g3_6_Cyp51	5_Cyp51	4_dsRNA	1.3063
ASV121	Fungi	Ascomycota	Sordariomycetes	Sordariales	Chaetomiaceae			fungi_SW_e1_2_No_treatment	1_NT	1_NT	0
ASV121	Fungi	Ascomycota	Sordariomycetes	Sordariales	Chaetomiaceae			fungi_SW_g6_5_Cyp51_Fg	6_Cyp51_Fg	3_dsRNA_Fg	0
ASV121	Fungi	Ascomycota	Sordariomycetes	Sordariales	Chaetomiaceae			fungi_SW_e5_1_No_treatment_Fg	2_NT_Fg	2_NT_Fg	0
ASV121	Fungi	Ascomycota	Sordariomycetes	Sordariales	Chaetomiaceae			fungi_SW_e3_2_No_treatment	1_NT	1_NT	0
ASV121	Fungi	Ascomycota	Sordariomycetes	Sordariales	Chaetomiaceae			fungi_SW_g4_6_Cyp51	5_Cyp51	4_dsRNA	0
ASV121	Fungi	Ascomycota	Sordariomycetes	Sordariales	Chaetomiaceae			fungi_SW_g1_6_Cyp51	5_Cyp51	4_dsRNA	0
ASV121	Fungi	Ascomycota	Sordariomycetes	Sordariales	Chaetomiaceae			fungi_SW_e4_2_No_treatment	1_NT	1_NT	0
ASV121	Fungi	Ascomycota	Sordariomycetes	Sordariales	Chaetomiaceae			fungi_SW_h1_8_SdhB	7_SdhB	4_dsRNA	0
ASV121	Fungi	Ascomycota	Sordariomycetes	Sordariales	Chaetomiaceae			fungi_SW_e2_2_No_treatment	1_NT	1_NT	0
ASV121	Fungi	Ascomycota	Sordariomycetes	Sordariales	Chaetomiaceae			fungi_SW_f7_3_Non_specific_Fg	4_NSP_Fg	3_dsRNA_Fg	0
ASV121	Fungi	Ascomycota	Sordariomycetes	Sordariales	Chaetomiaceae			fungi_SW_g7_5_Cyp51_Fg	6_Cyp51_Fg	3_dsRNA_Fg	0
ASV121	Fungi	Ascomycota	Sordariomycetes	Sordariales	Chaetomiaceae			fungi_SW_g8_5_Cyp51_Fg	6_Cyp51_Fg	3_dsRNA_Fg	0
ASV121	Fungi	Ascomycota	Sordariomycetes	Sordariales	Chaetomiaceae			fungi_SW_h2_8_SdhB	7_SdhB	4_dsRNA	0
ASV121	Fungi	Ascomycota	Sordariomycetes	Sordariales	Chaetomiaceae			fungi_SW_f6_3_Non_specific_Fg	4_NSP_Fg	3_dsRNA_Fg	0
ASV121	Fungi	Ascomycota	Sordariomycetes	Sordariales	Chaetomiaceae			fungi_SW_h7_7_SdhB_Fg	8_SdhB_Fg	3_dsRNA_Fg	0
ASV121	Fungi	Ascomycota	Sordariomycetes	Sordariales	Chaetomiaceae			fungi_SW_h8_7_SdhB_Fg	8_SdhB_Fg	3_dsRNA_Fg	0
ASV121	Fungi	Ascomycota	Sordariomycetes	Sordariales	Chaetomiaceae			fungi_SW_e8_1_No_treatment_Fg	2_NT_Fg	2_NT_Fg	0
ASV121	Fungi	Ascomycota	Sordariomycetes	Sordariales	Chaetomiaceae			fungi_SW_f2_4_Non_specific	3_NSP	4_dsRNA	0
ASV121	Fungi	Ascomycota	Sordariomycetes	Sordariales	Chaetomiaceae			fungi_SW_g2_6_Cyp51	5_Cyp51	4_dsRNA	0
ASV121	Fungi	Ascomycota	Sordariomycetes	Sordariales	Chaetomiaceae			fungi_SW_h6_7_SdhB_Fg	8_SdhB_Fg	3_dsRNA_Fg	0
ASV121	Fungi	Ascomycota	Sordariomycetes	Sordariales	Chaetomiaceae			fungi_SW_h4_8_SdhB	7_SdhB	4_dsRNA	0
ASV121	Fungi	Ascomycota	Sordariomycetes	Sordariales	Chaetomiaceae			fungi_SW_f8_3_Non_specific_Fg	4_NSP_Fg	3_dsRNA_Fg	0
ASV121	Fungi	Ascomycota	Sordariomycetes	Sordariales	Chaetomiaceae			fungi_SW_f4_4_Non_specific	3_NSP	4_dsRNA	0
ASV121	Fungi	Ascomycota	Sordariomycetes	Sordariales	Chaetomiaceae			fungi_SW_g5_5_Cyp51_Fg	6_Cyp51_Fg	3_dsRNA_Fg	0
ASV121	Fungi	Ascomycota	Sordariomycetes	Sordariales	Chaetomiaceae			fungi_SW_f3_4_Non_specific	3_NSP	4_dsRNA	0
ASV121	Fungi	Ascomycota	Sordariomycetes	Sordariales	Chaetomiaceae			fungi_SW_h3_8_SdhB	7_SdhB	4_dsRNA	0
ASV121	Fungi	Ascomycota	Sordariomycetes	Sordariales	Chaetomiaceae			fungi_SW_f1_4_Non_specific	3_NSP	4_dsRNA	0
ASV121	Fungi	Ascomycota	Sordariomycetes	Sordariales	Chaetomiaceae			fungi_SW_f5_3_Non_specific_Fg	4_NSP_Fg	3_dsRNA_Fg	0
ASV121	Fungi	Ascomycota	Sordariomycetes	Sordariales	Chaetomiaceae			fungi_SW_e6_1_No_treatment_Fg	2_NT_Fg	2_NT_Fg	0
ASV121	Fungi	Ascomycota	Sordariomycetes	Sordariales	Chaetomiaceae			fungi_SW_h5_7_SdhB_Fg	8_SdhB_Fg	3_dsRNA_Fg	0
ASV121	Fungi	Ascomycota	Sordariomycetes	Sordariales	Chaetomiaceae			fungi_SW_e7_1_No_treatment_Fg	2_NT_Fg	2_NT_Fg	0
ASV122	Fungi	Ascomycota	Sordariomycetes	Xylariales	Diatrypaceae	Eutypa		fungi_SW_g3_6_Cyp51	5_Cyp51	4_dsRNA	1.34529
ASV122	Fungi	Ascomycota	Sordariomycetes	Xylariales	Diatrypaceae	Eutypa		fungi_SW_e4_2_No_treatment	1_NT	1_NT	0
ASV122	Fungi	Ascomycota	Sordariomycetes	Xylariales	Diatrypaceae	Eutypa		fungi_SW_h6_7_SdhB_Fg	8_SdhB_Fg	3_dsRNA_Fg	0
ASV122	Fungi	Ascomycota	Sordariomycetes	Xylariales	Diatrypaceae	Eutypa		fungi_SW_h4_8_SdhB	7_SdhB	4_dsRNA	0
ASV122	Fungi	Ascomycota	Sordariomycetes	Xylariales	Diatrypaceae	Eutypa		fungi_SW_e1_2_No_treatment	1_NT	1_NT	0
ASV122	Fungi	Ascomycota	Sordariomycetes	Xylariales	Diatrypaceae	Eutypa		fungi_SW_h2_8_SdhB	7_SdhB	4_dsRNA	0
ASV122	Fungi	Ascomycota	Sordariomycetes	Xylariales	Diatrypaceae	Eutypa		fungi_SW_f8_3_Non_specific_Fg	4_NSP_Fg	3_dsRNA_Fg	0
ASV122	Fungi	Ascomycota	Sordariomycetes	Xylariales	Diatrypaceae	Eutypa		fungi_SW_e6_1_No_treatment_Fg	2_NT_Fg	2_NT_Fg	0
ASV122	Fungi	Ascomycota	Sordariomycetes	Xylariales	Diatrypaceae	Eutypa		fungi_SW_f7_3_Non_specific_Fg	4_NSP_Fg	3_dsRNA_Fg	0
ASV122	Fungi	Ascomycota	Sordariomycetes	Xylariales	Diatrypaceae	Eutypa		fungi_SW_f2_4_Non_specific	3_NSP	4_dsRNA	0
ASV122	Fungi	Ascomycota	Sordariomycetes	Xylariales	Diatrypaceae	Eutypa		fungi_SW_g7_5_Cyp51_Fg	6_Cyp51_Fg	3_dsRNA_Fg	0
ASV122	Fungi	Ascomycota	Sordariomycetes	Xylariales	Diatrypaceae	Eutypa		fungi_SW_g5_5_Cyp51_Fg	6_Cyp51_Fg	3_dsRNA_Fg	0
ASV122	Fungi	Ascomycota	Sordariomycetes	Xylariales	Diatrypaceae	Eutypa		fungi_SW_e2_2_No_treatment	1_NT	1_NT	0
ASV122	Fungi	Ascomycota	Sordariomycetes	Xylariales	Diatrypaceae	Eutypa		fungi_SW_e8_1_No_treatment_Fg	2_NT_Fg	2_NT_Fg	0
ASV122	Fungi	Ascomycota	Sordariomycetes	Xylariales	Diatrypaceae	Eutypa		fungi_SW_g2_6_Cyp51	5_Cyp51	4_dsRNA	0
ASV122	Fungi	Ascomycota	Sordariomycetes	Xylariales	Diatrypaceae	Eutypa		fungi_SW_g8_5_Cyp51_Fg	6_Cyp51_Fg	3_dsRNA_Fg	0
ASV122	Fungi	Ascomycota	Sordariomycetes	Xylariales	Diatrypaceae	Eutypa		fungi_SW_h3_8_SdhB	7_SdhB	4_dsRNA	0
ASV122	Fungi	Ascomycota	Sordariomycetes	Xylariales	Diatrypaceae	Eutypa		fungi_SW_e3_2_No_treatment	1_NT	1_NT	0
ASV122	Fungi	Ascomycota	Sordariomycetes	Xylariales	Diatrypaceae	Eutypa		fungi_SW_f6_3_Non_specific_Fg	4_NSP_Fg	3_dsRNA_Fg	0
ASV122	Fungi	Ascomycota	Sordariomycetes	Xylariales	Diatrypaceae	Eutypa		fungi_SW_f1_4_Non_specific	3_NSP	4_dsRNA	0
ASV122	Fungi	Ascomycota	Sordariomycetes	Xylariales	Diatrypaceae	Eutypa		fungi_SW_f3_4_Non_specific	3_NSP	4_dsRNA	0
ASV122	Fungi	Ascomycota	Sordariomycetes	Xylariales	Diatrypaceae	Eutypa		fungi_SW_f5_3_Non_specific_Fg	4_NSP_Fg	3_dsRNA_Fg	0
ASV122	Fungi	Ascomycota	Sordariomycetes	Xylariales	Diatrypaceae	Eutypa		fungi_SW_g1_6_Cyp51	5_Cyp51	4_dsRNA	0
ASV122	Fungi	Ascomycota	Sordariomycetes	Xylariales	Diatrypaceae	Eutypa		fungi_SW_h5_7_SdhB_Fg	8_SdhB_Fg	3_dsRNA_Fg	0
ASV122	Fungi	Ascomycota	Sordariomycetes	Xylariales	Diatrypaceae	Eutypa		fungi_SW_e5_1_No_treatment_Fg	2_NT_Fg	2_NT_Fg	0
ASV122	Fungi	Ascomycota	Sordariomycetes	Xylariales	Diatrypaceae	Eutypa		fungi_SW_f4_4_Non_specific	3_NSP	4_dsRNA	0
ASV122	Fungi	Ascomycota	Sordariomycetes	Xylariales	Diatrypaceae	Eutypa		fungi_SW_g6_5_Cyp51_Fg	6_Cyp51_Fg	3_dsRNA_Fg	0
ASV122	Fungi	Ascomycota	Sordariomycetes	Xylariales	Diatrypaceae	Eutypa		fungi_SW_e7_1_No_treatment_Fg	2_NT_Fg	2_NT_Fg	0
ASV122	Fungi	Ascomycota	Sordariomycetes	Xylariales	Diatrypaceae	Eutypa		fungi_SW_h8_7_SdhB_Fg	8_SdhB_Fg	3_dsRNA_Fg	0
ASV122	Fungi	Ascomycota	Sordariomycetes	Xylariales	Diatrypaceae	Eutypa		fungi_SW_g4_6_Cyp51	5_Cyp51	4_dsRNA	0
ASV122	Fungi	Ascomycota	Sordariomycetes	Xylariales	Diatrypaceae	Eutypa		fungi_SW_h7_7_SdhB_Fg	8_SdhB_Fg	3_dsRNA_Fg	0
ASV122	Fungi	Ascomycota	Sordariomycetes	Xylariales	Diatrypaceae	Eutypa		fungi_SW_h1_8_SdhB	7_SdhB	4_dsRNA	0
ASV123	Fungi	Fungi_phy_Incertae_sedis	Fungi_cls_Incertae_sedis	Fungi_ord_Incertae_sedis	Fungi_fam_Incertae_sedis	Fungi_gen_Incertae_sedis	Fungi_sp	fungi_SW_g3_6_Cyp51	5_Cyp51	4_dsRNA	0.409437
ASV123	Fungi	Fungi_phy_Incertae_sedis	Fungi_cls_Incertae_sedis	Fungi_ord_Incertae_sedis	Fungi_fam_Incertae_sedis	Fungi_gen_Incertae_sedis	Fungi_sp	fungi_SW_g2_6_Cyp51	5_Cyp51	4_dsRNA	0.360694
ASV123	Fungi	Fungi_phy_Incertae_sedis	Fungi_cls_Incertae_sedis	Fungi_ord_Incertae_sedis	Fungi_fam_Incertae_sedis	Fungi_gen_Incertae_sedis	Fungi_sp	fungi_SW_h2_8_SdhB	7_SdhB	4_dsRNA	0.302203
ASV123	Fungi	Fungi_phy_Incertae_sedis	Fungi_cls_Incertae_sedis	Fungi_ord_Incertae_sedis	Fungi_fam_Incertae_sedis	Fungi_gen_Incertae_sedis	Fungi_sp	fungi_SW_e6_1_No_treatment_Fg	2_NT_Fg	2_NT_Fg	0.12673
ASV123	Fungi	Fungi_phy_Incertae_sedis	Fungi_cls_Incertae_sedis	Fungi_ord_Incertae_sedis	Fungi_fam_Incertae_sedis	Fungi_gen_Incertae_sedis	Fungi_sp	fungi_SW_e3_2_No_treatment	1_NT	1_NT	0.107233
ASV123	Fungi	Fungi_phy_Incertae_sedis	Fungi_cls_Incertae_sedis	Fungi_ord_Incertae_sedis	Fungi_fam_Incertae_sedis	Fungi_gen_Incertae_sedis	Fungi_sp	fungi_SW_h7_7_SdhB_Fg	8_SdhB_Fg	3_dsRNA_Fg	0.0877364
ASV123	Fungi	Fungi_phy_Incertae_sedis	Fungi_cls_Incertae_sedis	Fungi_ord_Incertae_sedis	Fungi_fam_Incertae_sedis	Fungi_gen_Incertae_sedis	Fungi_sp	fungi_SW_e4_2_No_treatment	1_NT	1_NT	0
ASV123	Fungi	Fungi_phy_Incertae_sedis	Fungi_cls_Incertae_sedis	Fungi_ord_Incertae_sedis	Fungi_fam_Incertae_sedis	Fungi_gen_Incertae_sedis	Fungi_sp	fungi_SW_f4_4_Non_specific	3_NSP	4_dsRNA	0
[truncated: 13,560 more rows]

## Sheet: bac_relative_abundance_barley
AsvId	Kingdom	Phylum	Class	Order	Family	Genus	Species	Sample	Treatment	TreatmentGroup	Abundance
[truncated: 13,082 more rows]

[truncated: 1 more sheets: fun_relative_abundance_barley]
