# Supplementary material for: The impact of spray-induced gene silencing on cereal phyllosphere microbiota
Source: Environ Microbiome. 2025 Jan 8;20:1. doi: 10.1186/s40793-024-00660-8 (PMC11716504; doi:10.1186/s40793-024-00660-8)
Supplement: Supplementary file 10 — Supplementary Material 10 [file 40793_2024_660_MOESM10_ESM.xlsx]

## Sheet: bac_phylum_reabun_treat_wheat
Additional file 10:
Table S9. Relative abundance (%) of each bacterial and fungal amplicon sequence variant (ASV) across the treatment and treatment group at phylum, genus and species level.
AsvId	Phylum	Sample	Abundance
ASV1	Proteobacteria	4_NSP_Fg	72.6195
ASV1	Proteobacteria	8_SdhB_Fg	67.9748
ASV1	Proteobacteria	7_SdhB	67.7561
ASV1	Proteobacteria	3_NSP	67.6606
ASV1	Proteobacteria	6_Cyp51_Fg	66.0008
ASV1	Proteobacteria	5_Cyp51	63.4971
ASV1	Proteobacteria	1_NT	52.0044
ASV1	Proteobacteria	2_NT_Fg	45.8551
ASV150	Myxococcota	5_Cyp51	0.908395
ASV150	Myxococcota	4_NSP_Fg	0.528773
ASV150	Myxococcota	1_NT	0.283447
ASV150	Myxococcota	6_Cyp51_Fg	0.213459
ASV150	Myxococcota	3_NSP	0.0526316
ASV150	Myxococcota	7_SdhB	0
ASV150	Myxococcota	2_NT_Fg	0
ASV150	Myxococcota	8_SdhB_Fg	0
ASV16	Actinobacteriota	2_NT_Fg	33.6132
ASV16	Actinobacteriota	1_NT	32.3239
ASV16	Actinobacteriota	3_NSP	20.1345
ASV16	Actinobacteriota	5_Cyp51	18.3398
ASV16	Actinobacteriota	6_Cyp51_Fg	14.5226
ASV16	Actinobacteriota	4_NSP_Fg	13.9222
ASV16	Actinobacteriota	8_SdhB_Fg	10.7594
ASV16	Actinobacteriota	7_SdhB	9.4316
ASV174	Bdellovibrionota	3_NSP	1.05274
ASV174	Bdellovibrionota	4_NSP_Fg	0.687786
ASV174	Bdellovibrionota	6_Cyp51_Fg	0.586701
ASV174	Bdellovibrionota	5_Cyp51	0.263158
ASV174	Bdellovibrionota	7_SdhB	0
ASV174	Bdellovibrionota	2_NT_Fg	0
ASV174	Bdellovibrionota	8_SdhB_Fg	0
ASV174	Bdellovibrionota	1_NT	0
ASV20	Firmicutes	2_NT_Fg	16.2048
ASV20	Firmicutes	1_NT	10.0378
ASV20	Firmicutes	6_Cyp51_Fg	9.98366
ASV20	Firmicutes	5_Cyp51	6.29225
ASV20	Firmicutes	4_NSP_Fg	5.16783
ASV20	Firmicutes	3_NSP	4.92166
ASV20	Firmicutes	8_SdhB_Fg	3.00723
ASV20	Firmicutes	7_SdhB	2.21252
ASV244	Acidobacteriota	3_NSP	0.316234
ASV244	Acidobacteriota	6_Cyp51_Fg	0.16129
ASV244	Acidobacteriota	8_SdhB_Fg	0.105485
ASV244	Acidobacteriota	7_SdhB	0.0526316
ASV244	Acidobacteriota	2_NT_Fg	0
ASV244	Acidobacteriota	1_NT	0
ASV244	Acidobacteriota	5_Cyp51	0
ASV244	Acidobacteriota	4_NSP_Fg	0
ASV283	Chloroflexi	6_Cyp51_Fg	0.759219
ASV283	Chloroflexi	5_Cyp51	0.263713
ASV283	Chloroflexi	8_SdhB_Fg	0.105485
ASV283	Chloroflexi	4_NSP_Fg	0.0526316
ASV283	Chloroflexi	3_NSP	0
ASV283	Chloroflexi	2_NT_Fg	0
ASV283	Chloroflexi	1_NT	0
ASV283	Chloroflexi	7_SdhB	0
ASV3	Bacteroidota	7_SdhB	20.4946
ASV3	Bacteroidota	8_SdhB_Fg	17.6256
ASV3	Bacteroidota	6_Cyp51_Fg	5.7834
ASV3	Bacteroidota	3_NSP	5.54569
ASV3	Bacteroidota	5_Cyp51	5.27734
ASV3	Bacteroidota	4_NSP_Fg	5.17574
ASV3	Bacteroidota	1_NT	4.16762
ASV3	Bacteroidota	2_NT_Fg	2.29611
ASV340	Verrucomicrobiota	4_NSP_Fg	1.2123
ASV340	Verrucomicrobiota	6_Cyp51_Fg	0.267223
ASV340	Verrucomicrobiota	8_SdhB_Fg	0.158228
ASV340	Verrucomicrobiota	5_Cyp51	0.158228
ASV340	Verrucomicrobiota	3_NSP	0.0527426
ASV340	Verrucomicrobiota	7_SdhB	0
ASV340	Verrucomicrobiota	1_NT	0
ASV340	Verrucomicrobiota	2_NT_Fg	0
ASV350	Gemmatimonadota	6_Cyp51_Fg	1.13164
ASV350	Gemmatimonadota	4_NSP_Fg	0.21097
ASV350	Gemmatimonadota	8_SdhB_Fg	0.105485
ASV350	Gemmatimonadota	3_NSP	0.105374
ASV350	Gemmatimonadota	7_SdhB	0.0526316
ASV350	Gemmatimonadota	5_Cyp51	0
ASV350	Gemmatimonadota	1_NT	0
ASV350	Gemmatimonadota	2_NT_Fg	0
ASV358	Cyanobacteria	1_NT	1.1828
ASV358	Cyanobacteria	6_Cyp51_Fg	0.267223
ASV358	Cyanobacteria	8_SdhB_Fg	0.0527426
ASV358	Cyanobacteria	3_NSP	0
ASV358	Cyanobacteria	2_NT_Fg	0
ASV358	Cyanobacteria	7_SdhB	0
ASV358	Cyanobacteria	4_NSP_Fg	0
ASV358	Cyanobacteria	5_Cyp51	0
ASV549	Campylobacterota	6_Cyp51_Fg	0.21692
ASV549	Campylobacterota	8_SdhB_Fg	0
ASV549	Campylobacterota	7_SdhB	0
ASV549	Campylobacterota	5_Cyp51	0
ASV549	Campylobacterota	3_NSP	0
ASV549	Campylobacterota	4_NSP_Fg	0
ASV549	Campylobacterota	1_NT	0
ASV549	Campylobacterota	2_NT_Fg	0
ASV580	Fusobacteriota	2_NT_Fg	0.609756
ASV580	Fusobacteriota	8_SdhB_Fg	0.105485
ASV580	Fusobacteriota	6_Cyp51_Fg	0
ASV580	Fusobacteriota	3_NSP	0
ASV580	Fusobacteriota	5_Cyp51	0
ASV580	Fusobacteriota	1_NT	0
ASV580	Fusobacteriota	4_NSP_Fg	0
ASV580	Fusobacteriota	7_SdhB	0
ASV621	Halobacterota	4_NSP_Fg	0.105485
ASV621	Halobacterota	5_Cyp51	0
ASV621	Halobacterota	3_NSP	0
ASV621	Halobacterota	1_NT	0
ASV621	Halobacterota	8_SdhB_Fg	0
ASV621	Halobacterota	7_SdhB	0
ASV621	Halobacterota	2_NT_Fg	0
ASV621	Halobacterota	6_Cyp51_Fg	0
ASV714	Abditibacteriota	4_NSP_Fg	0.158564
ASV714	Abditibacteriota	1_NT	0
ASV714	Abditibacteriota	7_SdhB	0
ASV714	Abditibacteriota	5_Cyp51	0
ASV714	Abditibacteriota	2_NT_Fg	0
ASV714	Abditibacteriota	8_SdhB_Fg	0
ASV714	Abditibacteriota	3_NSP	0
ASV714	Abditibacteriota	6_Cyp51_Fg	0
ASV748	Patescibacteria	4_NSP_Fg	0.158228
ASV748	Patescibacteria	6_Cyp51_Fg	0.105932
ASV748	Patescibacteria	1_NT	0
ASV748	Patescibacteria	2_NT_Fg	0
ASV748	Patescibacteria	7_SdhB	0
ASV748	Patescibacteria	5_Cyp51	0
ASV748	Patescibacteria	8_SdhB_Fg	0
ASV748	Patescibacteria	3_NSP	0
ASV77	Deinococcota	5_Cyp51	5
ASV77	Deinococcota	2_NT_Fg	1.42105
ASV77	Deinococcota	7_SdhB	0
ASV77	Deinococcota	8_SdhB_Fg	0
ASV77	Deinococcota	6_Cyp51_Fg	0
ASV77	Deinococcota	3_NSP	0
ASV77	Deinococcota	4_NSP_Fg	0
ASV77	Deinococcota	1_NT	0
ASV883	Armatimonadota	3_NSP	0.157895
ASV883	Armatimonadota	5_Cyp51	0
ASV883	Armatimonadota	7_SdhB	0
ASV883	Armatimonadota	2_NT_Fg	0
ASV883	Armatimonadota	1_NT	0
ASV883	Armatimonadota	8_SdhB_Fg	0
ASV883	Armatimonadota	6_Cyp51_Fg	0
ASV883	Armatimonadota	4_NSP_Fg	0

## Sheet: bac_phylum_reabun_treatgr_wheat
AsvId	Phylum	Sample	Abundance
ASV1	Proteobacteria	3_dsRNA_Fg	68.865
ASV1	Proteobacteria	4_dsRNA	66.3046
ASV1	Proteobacteria	1_NT	52.0044
ASV1	Proteobacteria	2_NT_Fg	45.8551
ASV150	Myxococcota	4_dsRNA	0.320342
ASV150	Myxococcota	1_NT	0.283447
ASV150	Myxococcota	3_dsRNA_Fg	0.247411
ASV150	Myxococcota	2_NT_Fg	0
ASV16	Actinobacteriota	2_NT_Fg	33.6132
ASV16	Actinobacteriota	1_NT	32.3239
ASV16	Actinobacteriota	4_dsRNA	15.9686
ASV16	Actinobacteriota	3_dsRNA_Fg	13.0681
ASV174	Bdellovibrionota	4_dsRNA	0.438634
ASV174	Bdellovibrionota	3_dsRNA_Fg	0.424829
ASV174	Bdellovibrionota	2_NT_Fg	0
ASV174	Bdellovibrionota	1_NT	0
ASV20	Firmicutes	2_NT_Fg	16.2048
ASV20	Firmicutes	1_NT	10.0378
ASV20	Firmicutes	3_dsRNA_Fg	6.05291
ASV20	Firmicutes	4_dsRNA	4.47548
ASV244	Acidobacteriota	4_dsRNA	0.122955
ASV244	Acidobacteriota	3_dsRNA_Fg	0.0889252
ASV244	Acidobacteriota	2_NT_Fg	0
ASV244	Acidobacteriota	1_NT	0
ASV283	Chloroflexi	3_dsRNA_Fg	0.305779
ASV283	Chloroflexi	4_dsRNA	0.0879044
ASV283	Chloroflexi	1_NT	0
ASV283	Chloroflexi	2_NT_Fg	0
ASV3	Bacteroidota	4_dsRNA	10.4392
ASV3	Bacteroidota	3_dsRNA_Fg	9.52824
ASV3	Bacteroidota	1_NT	4.16762
ASV3	Bacteroidota	2_NT_Fg	2.29611
ASV340	Verrucomicrobiota	3_dsRNA_Fg	0.545918
ASV340	Verrucomicrobiota	4_dsRNA	0.0703235
ASV340	Verrucomicrobiota	2_NT_Fg	0
ASV340	Verrucomicrobiota	1_NT	0
ASV350	Gemmatimonadota	3_dsRNA_Fg	0.482697
ASV350	Gemmatimonadota	4_dsRNA	0.0526686
ASV350	Gemmatimonadota	2_NT_Fg	0
ASV350	Gemmatimonadota	1_NT	0
ASV358	Cyanobacteria	1_NT	1.1828
ASV358	Cyanobacteria	3_dsRNA_Fg	0.106655
ASV358	Cyanobacteria	2_NT_Fg	0
ASV358	Cyanobacteria	4_dsRNA	0
ASV549	Campylobacterota	3_dsRNA_Fg	0.0723066
ASV549	Campylobacterota	4_dsRNA	0
ASV549	Campylobacterota	1_NT	0
ASV549	Campylobacterota	2_NT_Fg	0
ASV580	Fusobacteriota	2_NT_Fg	0.609756
ASV580	Fusobacteriota	3_dsRNA_Fg	0.0351617
ASV580	Fusobacteriota	4_dsRNA	0
ASV580	Fusobacteriota	1_NT	0
ASV621	Halobacterota	3_dsRNA_Fg	0.0351617
ASV621	Halobacterota	2_NT_Fg	0
ASV621	Halobacterota	4_dsRNA	0
ASV621	Halobacterota	1_NT	0
ASV714	Abditibacteriota	3_dsRNA_Fg	0.0528546
ASV714	Abditibacteriota	1_NT	0
ASV714	Abditibacteriota	2_NT_Fg	0
ASV714	Abditibacteriota	4_dsRNA	0
ASV748	Patescibacteria	3_dsRNA_Fg	0.0880534
ASV748	Patescibacteria	4_dsRNA	0
ASV748	Patescibacteria	2_NT_Fg	0
ASV748	Patescibacteria	1_NT	0
ASV77	Deinococcota	4_dsRNA	1.66667
ASV77	Deinococcota	2_NT_Fg	1.42105
ASV77	Deinococcota	3_dsRNA_Fg	0
ASV77	Deinococcota	1_NT	0
ASV883	Armatimonadota	4_dsRNA	0.0526316
ASV883	Armatimonadota	1_NT	0
ASV883	Armatimonadota	3_dsRNA_Fg	0
ASV883	Armatimonadota	2_NT_Fg	0

## Sheet: bac_genus_reabun_treat_wheat
AsvId	Genus	Sample	Abundance
ASV1	Pseudomonas	5_Cyp51	46.3807
ASV1	Pseudomonas	7_SdhB	45.0579
ASV1	Pseudomonas	8_SdhB_Fg	40.3674
ASV1	Pseudomonas	3_NSP	35.1944
ASV1	Pseudomonas	6_Cyp51_Fg	33.0933
ASV1	Pseudomonas	4_NSP_Fg	26.9157
ASV1	Pseudomonas	2_NT_Fg	20.4039
ASV1	Pseudomonas	1_NT	4.99597
ASV1002	Subgroup_2	6_Cyp51_Fg	0.176471
ASV1002	Subgroup_2	7_SdhB	0.0547046
ASV1002	Subgroup_2	1_NT	0
ASV1002	Subgroup_2	2_NT_Fg	0
ASV1002	Subgroup_2	3_NSP	0
ASV1002	Subgroup_2	4_NSP_Fg	0
ASV1002	Subgroup_2	5_Cyp51	0
ASV1002	Subgroup_2	8_SdhB_Fg	0
ASV102	Flavobacterium	7_SdhB	0.110014
ASV102	Flavobacterium	8_SdhB_Fg	0.109903
ASV102	Flavobacterium	5_Cyp51	0
ASV102	Flavobacterium	6_Cyp51_Fg	0
ASV102	Flavobacterium	1_NT	0
ASV102	Flavobacterium	4_NSP_Fg	0
ASV102	Flavobacterium	2_NT_Fg	0
ASV102	Flavobacterium	3_NSP	0
ASV103	Mucilaginibacter	5_Cyp51	1.23077
ASV103	Mucilaginibacter	4_NSP_Fg	1.10577
ASV103	Mucilaginibacter	3_NSP	0.448414
ASV103	Mucilaginibacter	8_SdhB_Fg	0.167785
ASV103	Mucilaginibacter	7_SdhB	0
ASV103	Mucilaginibacter	1_NT	0
ASV103	Mucilaginibacter	2_NT_Fg	0
ASV103	Mucilaginibacter	6_Cyp51_Fg	0
ASV108	Rhodanobacter	7_SdhB	0.382932
ASV108	Rhodanobacter	3_NSP	0.322581
ASV108	Rhodanobacter	4_NSP_Fg	0.283447
ASV108	Rhodanobacter	8_SdhB_Fg	0.166667
ASV108	Rhodanobacter	5_Cyp51	0
ASV108	Rhodanobacter	6_Cyp51_Fg	0
ASV108	Rhodanobacter	2_NT_Fg	0
ASV108	Rhodanobacter	1_NT	0
ASV111	Klenkia	3_NSP	0.519256
ASV111	Klenkia	4_NSP_Fg	0.235294
ASV111	Klenkia	8_SdhB_Fg	0.0555556
ASV111	Klenkia	6_Cyp51_Fg	0
ASV111	Klenkia	1_NT	0
ASV111	Klenkia	2_NT_Fg	0
ASV111	Klenkia	7_SdhB	0
ASV111	Klenkia	5_Cyp51	0
ASV112	Micrococcus	1_NT	2.91193
ASV112	Micrococcus	2_NT_Fg	0.507901
ASV112	Micrococcus	5_Cyp51	0.327869
ASV112	Micrococcus	6_Cyp51_Fg	0.29275
ASV112	Micrococcus	4_NSP_Fg	0.227273
ASV112	Micrococcus	7_SdhB	0.0553097
ASV112	Micrococcus	3_NSP	0.0539957
ASV112	Micrococcus	8_SdhB_Fg	0
ASV115	Mycobacterium	4_NSP_Fg	0.611621
ASV115	Mycobacterium	3_NSP	0.483871
ASV115	Mycobacterium	5_Cyp51	0.216901
ASV115	Mycobacterium	6_Cyp51_Fg	0.174419
ASV115	Mycobacterium	7_SdhB	0.165929
ASV115	Mycobacterium	8_SdhB_Fg	0.0559284
ASV115	Mycobacterium	1_NT	0
ASV115	Mycobacterium	2_NT_Fg	0
ASV118	Devosia	5_Cyp51	1.38083
ASV118	Devosia	4_NSP_Fg	0.745964
ASV118	Devosia	2_NT_Fg	0.303951
ASV118	Devosia	8_SdhB_Fg	0.222222
ASV118	Devosia	6_Cyp51_Fg	0.117647
ASV118	Devosia	3_NSP	0.115741
ASV118	Devosia	1_NT	0
ASV118	Devosia	7_SdhB	0
ASV12	Cellulomonas	3_NSP	4.03226
ASV12	Cellulomonas	4_NSP_Fg	0.934594
ASV12	Cellulomonas	2_NT_Fg	0.698985
ASV12	Cellulomonas	5_Cyp51	0.667235
ASV12	Cellulomonas	8_SdhB_Fg	0.3386
ASV12	Cellulomonas	6_Cyp51_Fg	0.116279
ASV12	Cellulomonas	1_NT	0
ASV12	Cellulomonas	7_SdhB	0
ASV120	Haemophilus	3_NSP	0.43956
ASV120	Haemophilus	1_NT	0
ASV120	Haemophilus	4_NSP_Fg	0
ASV120	Haemophilus	2_NT_Fg	0
ASV120	Haemophilus	6_Cyp51_Fg	0
ASV120	Haemophilus	8_SdhB_Fg	0
ASV120	Haemophilus	7_SdhB	0
ASV120	Haemophilus	5_Cyp51	0
ASV124	Asticcacaulis	8_SdhB_Fg	0.166667
ASV124	Asticcacaulis	5_Cyp51	0.163934
ASV124	Asticcacaulis	2_NT_Fg	0.151976
ASV124	Asticcacaulis	7_SdhB	0
ASV124	Asticcacaulis	3_NSP	0
ASV124	Asticcacaulis	4_NSP_Fg	0
ASV124	Asticcacaulis	6_Cyp51_Fg	0
ASV124	Asticcacaulis	1_NT	0
ASV125	Rubellimicrobium	3_NSP	1.15741
ASV125	Rubellimicrobium	4_NSP_Fg	0.973029
ASV125	Rubellimicrobium	2_NT_Fg	0.0759878
ASV125	Rubellimicrobium	5_Cyp51	0.0529661
ASV125	Rubellimicrobium	6_Cyp51_Fg	0
ASV125	Rubellimicrobium	1_NT	0
ASV125	Rubellimicrobium	7_SdhB	0
ASV125	Rubellimicrobium	8_SdhB_Fg	0
ASV132	Nevskia	1_NT	2.54435
ASV132	Nevskia	8_SdhB_Fg	0.451467
ASV132	Nevskia	7_SdhB	0
ASV132	Nevskia	4_NSP_Fg	0
ASV132	Nevskia	5_Cyp51	0
ASV132	Nevskia	3_NSP	0
ASV132	Nevskia	6_Cyp51_Fg	0
ASV132	Nevskia	2_NT_Fg	0
ASV133	Hymenobacter	6_Cyp51_Fg	1.27907
ASV133	Hymenobacter	5_Cyp51	1.17647
ASV133	Hymenobacter	1_NT	0.997653
ASV133	Hymenobacter	3_NSP	0.164835
ASV133	Hymenobacter	4_NSP_Fg	0.117647
ASV133	Hymenobacter	2_NT_Fg	0
ASV133	Hymenobacter	8_SdhB_Fg	0
ASV133	Hymenobacter	7_SdhB	0
ASV14	Microbacterium	7_SdhB	1.74339
ASV14	Microbacterium	1_NT	1.58529
ASV14	Microbacterium	8_SdhB_Fg	0.827951
ASV14	Microbacterium	6_Cyp51_Fg	0.640903
ASV14	Microbacterium	3_NSP	0.508513
ASV14	Microbacterium	5_Cyp51	0.245902
ASV14	Microbacterium	2_NT_Fg	0.227964
ASV14	Microbacterium	4_NSP_Fg	0.176471
ASV140	Bradyrhizobium	2_NT_Fg	0.447427
ASV140	Bradyrhizobium	3_NSP	0.384615
ASV140	Bradyrhizobium	5_Cyp51	0.245902
ASV140	Bradyrhizobium	6_Cyp51_Fg	0
ASV140	Bradyrhizobium	1_NT	0
ASV140	Bradyrhizobium	7_SdhB	0
ASV140	Bradyrhizobium	8_SdhB_Fg	0
ASV140	Bradyrhizobium	4_NSP_Fg	0
ASV142	Arachidicoccus	3_NSP	0.0806452
ASV142	Arachidicoccus	4_NSP_Fg	0
ASV142	Arachidicoccus	2_NT_Fg	0
ASV142	Arachidicoccus	1_NT	0
ASV142	Arachidicoccus	7_SdhB	0
ASV142	Arachidicoccus	6_Cyp51_Fg	0
ASV142	Arachidicoccus	5_Cyp51	0
ASV142	Arachidicoccus	8_SdhB_Fg	0
ASV145	uncultured	8_SdhB_Fg	0.5
ASV145	uncultured	3_NSP	0.241935
ASV145	uncultured	6_Cyp51_Fg	0.116279
ASV145	uncultured	7_SdhB	0
ASV145	uncultured	1_NT	0
ASV145	uncultured	5_Cyp51	0
ASV145	uncultured	2_NT_Fg	0
ASV145	uncultured	4_NSP_Fg	0
ASV147	Spirosoma	3_NSP	0.273776
ASV147	Spirosoma	7_SdhB	0.0536481
ASV147	Spirosoma	4_NSP_Fg	0
ASV147	Spirosoma	1_NT	0
ASV147	Spirosoma	5_Cyp51	0
ASV147	Spirosoma	2_NT_Fg	0
ASV147	Spirosoma	8_SdhB_Fg	0
ASV147	Spirosoma	6_Cyp51_Fg	0
ASV150	P3OB-42	5_Cyp51	0.764706
ASV150	P3OB-42	4_NSP_Fg	0.407496
ASV150	P3OB-42	3_NSP	0
ASV150	P3OB-42	6_Cyp51_Fg	0
ASV150	P3OB-42	7_SdhB	0
ASV150	P3OB-42	1_NT	0
ASV150	P3OB-42	2_NT_Fg	0
ASV150	P3OB-42	8_SdhB_Fg	0
ASV153	Friedmanniella	3_NSP	0.384615
ASV153	Friedmanniella	2_NT_Fg	0.0564334
ASV153	Friedmanniella	7_SdhB	0
ASV153	Friedmanniella	4_NSP_Fg	0
ASV153	Friedmanniella	5_Cyp51	0
ASV153	Friedmanniella	8_SdhB_Fg	0
ASV153	Friedmanniella	1_NT	0
ASV153	Friedmanniella	6_Cyp51_Fg	0
ASV154	Rothia	3_NSP	0.43956
ASV154	Rothia	6_Cyp51_Fg	0.175644
ASV154	Rothia	7_SdhB	0
ASV154	Rothia	4_NSP_Fg	0
ASV154	Rothia	5_Cyp51	0
ASV154	Rothia	8_SdhB_Fg	0
ASV154	Rothia	1_NT	0
ASV154	Rothia	2_NT_Fg	0
ASV156	Tardiphaga	3_NSP	0.347222
ASV156	Tardiphaga	4_NSP_Fg	0.176471
ASV156	Tardiphaga	7_SdhB	0
ASV156	Tardiphaga	5_Cyp51	0
ASV156	Tardiphaga	6_Cyp51_Fg	0
ASV156	Tardiphaga	1_NT	0
ASV156	Tardiphaga	2_NT_Fg	0
ASV156	Tardiphaga	8_SdhB_Fg	0
ASV16	Cutibacterium	2_NT_Fg	12.3864
ASV16	Cutibacterium	1_NT	9.14003
ASV16	Cutibacterium	6_Cyp51_Fg	5.56543
ASV16	Cutibacterium	5_Cyp51	3.0447
ASV16	Cutibacterium	3_NSP	1.57985
ASV16	Cutibacterium	4_NSP_Fg	0.850855
ASV16	Cutibacterium	8_SdhB_Fg	0.721451
ASV16	Cutibacterium	7_SdhB	0.163173
ASV161	Actinobacillus	2_NT_Fg	0.838926
ASV161	Actinobacillus	6_Cyp51_Fg	0.232558
ASV161	Actinobacillus	5_Cyp51	0
ASV161	Actinobacillus	7_SdhB	0
ASV161	Actinobacillus	4_NSP_Fg	0
ASV161	Actinobacillus	3_NSP	0
ASV161	Actinobacillus	1_NT	0
ASV161	Actinobacillus	8_SdhB_Fg	0
ASV162	Micropepsis	6_Cyp51_Fg	0.642394
ASV162	Micropepsis	5_Cyp51	0.409836
ASV162	Micropepsis	3_NSP	0.269282
ASV162	Micropepsis	4_NSP_Fg	0.0764526
ASV162	Micropepsis	1_NT	0
ASV162	Micropepsis	2_NT_Fg	0
ASV162	Micropepsis	8_SdhB_Fg	0
ASV162	Micropepsis	7_SdhB	0
ASV164	Subtercola	1_NT	0.586854
ASV164	Subtercola	3_NSP	0.274725
ASV164	Subtercola	4_NSP_Fg	0
ASV164	Subtercola	7_SdhB	0
ASV164	Subtercola	2_NT_Fg	0
ASV164	Subtercola	5_Cyp51	0
ASV164	Subtercola	6_Cyp51_Fg	0
ASV164	Subtercola	8_SdhB_Fg	0
ASV165	Sediminibacterium	5_Cyp51	1.86425
ASV165	Sediminibacterium	1_NT	1.28635
ASV165	Sediminibacterium	3_NSP	0.0549451
ASV165	Sediminibacterium	7_SdhB	0
ASV165	Sediminibacterium	8_SdhB_Fg	0
ASV165	Sediminibacterium	6_Cyp51_Fg	0
ASV165	Sediminibacterium	4_NSP_Fg	0
ASV165	Sediminibacterium	2_NT_Fg	0
ASV166	Roseomonas	3_NSP	0.904499
ASV166	Roseomonas	2_NT_Fg	0.902935
ASV166	Roseomonas	4_NSP_Fg	0.573296
ASV166	Roseomonas	6_Cyp51_Fg	0.352941
ASV166	Roseomonas	7_SdhB	0
ASV166	Roseomonas	8_SdhB_Fg	0
ASV166	Roseomonas	1_NT	0
ASV166	Roseomonas	5_Cyp51	0
ASV167	uncultured	8_SdhB_Fg	0.506145
ASV167	uncultured	6_Cyp51_Fg	0.465116
ASV167	uncultured	3_NSP	0.357676
ASV167	uncultured	1_NT	0.293427
ASV167	uncultured	4_NSP_Fg	0.152905
ASV167	uncultured	7_SdhB	0.0553097
ASV167	uncultured	5_Cyp51	0
ASV167	uncultured	2_NT_Fg	0
ASV169	Parvibaculum	5_Cyp51	0.409836
ASV169	Parvibaculum	6_Cyp51_Fg	0.176471
ASV169	Parvibaculum	8_SdhB_Fg	0.1693
ASV169	Parvibaculum	4_NSP_Fg	0.152905
ASV169	Parvibaculum	1_NT	0
ASV169	Parvibaculum	7_SdhB	0
ASV169	Parvibaculum	2_NT_Fg	0
ASV169	Parvibaculum	3_NSP	0
ASV171	Reyranella	1_NT	0.762911
ASV171	Reyranella	5_Cyp51	0.470588
ASV171	Reyranella	8_SdhB_Fg	0.167785
ASV171	Reyranella	6_Cyp51_Fg	0.0581395
ASV171	Reyranella	7_SdhB	0
ASV171	Reyranella	3_NSP	0
ASV171	Reyranella	2_NT_Fg	0
ASV171	Reyranella	4_NSP_Fg	0
ASV172	Aeromicrobium	3_NSP	0.668117
ASV172	Aeromicrobium	6_Cyp51_Fg	0.116279
ASV172	Aeromicrobium	7_SdhB	0
ASV172	Aeromicrobium	8_SdhB_Fg	0
ASV172	Aeromicrobium	1_NT	0
ASV172	Aeromicrobium	4_NSP_Fg	0
ASV172	Aeromicrobium	5_Cyp51	0
ASV172	Aeromicrobium	2_NT_Fg	0
ASV173	Bdellovibrio	4_NSP_Fg	0.460304
ASV173	Bdellovibrio	3_NSP	0.173611
ASV173	Bdellovibrio	6_Cyp51_Fg	0.116279
ASV173	Bdellovibrio	7_SdhB	0
ASV173	Bdellovibrio	5_Cyp51	0
ASV173	Bdellovibrio	8_SdhB_Fg	0
ASV173	Bdellovibrio	1_NT	0
ASV173	Bdellovibrio	2_NT_Fg	0
ASV174	Peredibacter	3_NSP	0.810185
ASV174	Peredibacter	4_NSP_Fg	0.294118
ASV174	Peredibacter	1_NT	0
ASV174	Peredibacter	7_SdhB	0
ASV174	Peredibacter	5_Cyp51	0
ASV174	Peredibacter	6_Cyp51_Fg	0
ASV174	Peredibacter	2_NT_Fg	0
ASV174	Peredibacter	8_SdhB_Fg	0
ASV175	Cloacibacterium	6_Cyp51_Fg	0.930233
ASV175	Cloacibacterium	8_SdhB_Fg	0.620767
ASV175	Cloacibacterium	3_NSP	0.161987
ASV175	Cloacibacterium	5_Cyp51	0
ASV175	Cloacibacterium	4_NSP_Fg	0
ASV175	Cloacibacterium	1_NT	0
ASV175	Cloacibacterium	7_SdhB	0
ASV175	Cloacibacterium	2_NT_Fg	0
ASV176	Amb-16S-1323	6_Cyp51_Fg	0.174419
ASV176	Amb-16S-1323	5_Cyp51	0.0819672
ASV176	Amb-16S-1323	3_NSP	0
ASV176	Amb-16S-1323	2_NT_Fg	0
ASV176	Amb-16S-1323	1_NT	0
ASV176	Amb-16S-1323	7_SdhB	0
ASV176	Amb-16S-1323	8_SdhB_Fg	0
ASV176	Amb-16S-1323	4_NSP_Fg	0
ASV18	Methylobacterium-Methylorubrum	4_NSP_Fg	7.42471
ASV18	Methylobacterium-Methylorubrum	3_NSP	6.71648
ASV18	Methylobacterium-Methylorubrum	6_Cyp51_Fg	5.90376
ASV18	Methylobacterium-Methylorubrum	1_NT	3.67591
ASV18	Methylobacterium-Methylorubrum	5_Cyp51	3.59232
ASV18	Methylobacterium-Methylorubrum	2_NT_Fg	1.72769
ASV18	Methylobacterium-Methylorubrum	8_SdhB_Fg	1.68257
ASV18	Methylobacterium-Methylorubrum	7_SdhB	0.0536481
ASV182	Afipia	5_Cyp51	0.105932
ASV182	Afipia	8_SdhB_Fg	0
ASV182	Afipia	6_Cyp51_Fg	0
ASV182	Afipia	2_NT_Fg	0
ASV182	Afipia	1_NT	0
ASV182	Afipia	7_SdhB	0
ASV182	Afipia	4_NSP_Fg	0
ASV182	Afipia	3_NSP	0
ASV183	Leuconostoc	2_NT_Fg	0.564334
ASV183	Leuconostoc	3_NSP	0.0806452
ASV183	Leuconostoc	7_SdhB	0
ASV183	Leuconostoc	4_NSP_Fg	0
ASV183	Leuconostoc	5_Cyp51	0
ASV183	Leuconostoc	8_SdhB_Fg	0
ASV183	Leuconostoc	1_NT	0
ASV183	Leuconostoc	6_Cyp51_Fg	0
ASV188	Lactococcus	5_Cyp51	1.18778
ASV188	Lactococcus	8_SdhB_Fg	0
ASV188	Lactococcus	6_Cyp51_Fg	0
ASV188	Lactococcus	1_NT	0
ASV188	Lactococcus	7_SdhB	0
ASV188	Lactococcus	2_NT_Fg	0
ASV188	Lactococcus	3_NSP	0
ASV188	Lactococcus	4_NSP_Fg	0
ASV19	Brevundimonas	1_NT	3.72977
ASV19	Brevundimonas	8_SdhB_Fg	1.83849
ASV19	Brevundimonas	7_SdhB	1.57925
ASV19	Brevundimonas	4_NSP_Fg	0.708572
ASV19	Brevundimonas	3_NSP	0.564077
ASV19	Brevundimonas	5_Cyp51	0.163934
ASV19	Brevundimonas	6_Cyp51_Fg	0.116279
ASV19	Brevundimonas	2_NT_Fg	0.112867
ASV190	Rhodopseudomonas	6_Cyp51_Fg	1.34405
ASV190	Rhodopseudomonas	7_SdhB	0.0537634
ASV190	Rhodopseudomonas	5_Cyp51	0
ASV190	Rhodopseudomonas	1_NT	0
ASV190	Rhodopseudomonas	2_NT_Fg	0
ASV190	Rhodopseudomonas	8_SdhB_Fg	0
ASV190	Rhodopseudomonas	3_NSP	0
ASV190	Rhodopseudomonas	4_NSP_Fg	0
ASV195	Conexibacter	5_Cyp51	0.0819672
ASV195	Conexibacter	8_SdhB_Fg	0.0543478
ASV195	Conexibacter	3_NSP	0
ASV195	Conexibacter	6_Cyp51_Fg	0
ASV195	Conexibacter	2_NT_Fg	0
ASV195	Conexibacter	1_NT	0
ASV195	Conexibacter	7_SdhB	0
ASV195	Conexibacter	4_NSP_Fg	0
ASV196	Fluviicola	6_Cyp51_Fg	0.290698
ASV196	Fluviicola	1_NT	0
ASV196	Fluviicola	4_NSP_Fg	0
ASV196	Fluviicola	2_NT_Fg	0
ASV196	Fluviicola	8_SdhB_Fg	0
ASV196	Fluviicola	7_SdhB	0
ASV196	Fluviicola	5_Cyp51	0
ASV196	Fluviicola	3_NSP	0
ASV2	Acinetobacter	7_SdhB	14.4321
ASV2	Acinetobacter	8_SdhB_Fg	12.1495
ASV2	Acinetobacter	4_NSP_Fg	3.01313
ASV2	Acinetobacter	1_NT	2.97532
ASV2	Acinetobacter	6_Cyp51_Fg	1.22572
ASV2	Acinetobacter	2_NT_Fg	0.622997
ASV2	Acinetobacter	3_NSP	0
ASV2	Acinetobacter	5_Cyp51	0
ASV20	Streptococcus	6_Cyp51_Fg	7.27428
ASV20	Streptococcus	5_Cyp51	3.21669
ASV20	Streptococcus	2_NT_Fg	1.56281
ASV20	Streptococcus	4_NSP_Fg	1.09776
ASV20	Streptococcus	3_NSP	0.415217
ASV20	Streptococcus	8_SdhB_Fg	0.27657
ASV20	Streptococcus	7_SdhB	0.107296
ASV20	Streptococcus	1_NT	0
ASV204	Rickettsiella	8_SdhB_Fg	0.394156
ASV204	Rickettsiella	7_SdhB	0
ASV204	Rickettsiella	5_Cyp51	0
ASV204	Rickettsiella	6_Cyp51_Fg	0
ASV204	Rickettsiella	1_NT	0
ASV204	Rickettsiella	4_NSP_Fg	0
ASV204	Rickettsiella	2_NT_Fg	0
ASV204	Rickettsiella	3_NSP	0
ASV216	Soehngenia	5_Cyp51	0.245902
ASV216	Soehngenia	4_NSP_Fg	0.229358
ASV216	Soehngenia	7_SdhB	0
ASV216	Soehngenia	3_NSP	0
ASV216	Soehngenia	8_SdhB_Fg	0
ASV216	Soehngenia	1_NT	0
ASV216	Soehngenia	6_Cyp51_Fg	0
ASV216	Soehngenia	2_NT_Fg	0
ASV233	Gemmatimonas	6_Cyp51_Fg	0.116279
ASV233	Gemmatimonas	8_SdhB_Fg	0.111857
ASV233	Gemmatimonas	7_SdhB	0
ASV233	Gemmatimonas	4_NSP_Fg	0
ASV233	Gemmatimonas	5_Cyp51	0
ASV233	Gemmatimonas	3_NSP	0
ASV233	Gemmatimonas	1_NT	0
ASV233	Gemmatimonas	2_NT_Fg	0
ASV235	Aeromonas	6_Cyp51_Fg	1.22256
ASV235	Aeromonas	7_SdhB	0.110619
ASV235	Aeromonas	4_NSP_Fg	0
ASV235	Aeromonas	5_Cyp51	0
ASV235	Aeromonas	8_SdhB_Fg	0
ASV235	Aeromonas	3_NSP	0
ASV235	Aeromonas	1_NT	0
ASV235	Aeromonas	2_NT_Fg	0
ASV237	Bacillus	2_NT_Fg	3.0697
ASV237	Bacillus	1_NT	2.06935
ASV237	Bacillus	7_SdhB	0.868224
ASV237	Bacillus	4_NSP_Fg	0.853585
ASV237	Bacillus	3_NSP	0.170686
ASV237	Bacillus	8_SdhB_Fg	0.166667
ASV237	Bacillus	6_Cyp51_Fg	0.116279
ASV237	Bacillus	5_Cyp51	0
ASV238	Rhodoplanes	1_NT	1.35563
ASV238	Rhodoplanes	6_Cyp51_Fg	0.523256
ASV238	Rhodoplanes	3_NSP	0
ASV238	Rhodoplanes	5_Cyp51	0
ASV238	Rhodoplanes	2_NT_Fg	0
ASV238	Rhodoplanes	7_SdhB	0
ASV238	Rhodoplanes	8_SdhB_Fg	0
ASV238	Rhodoplanes	4_NSP_Fg	0
ASV24	Rhodococcus	3_NSP	1.77943
ASV24	Rhodococcus	5_Cyp51	1.43298
ASV24	Rhodococcus	6_Cyp51_Fg	1.16553
ASV24	Rhodococcus	7_SdhB	0.915571
ASV24	Rhodococcus	4_NSP_Fg	0.779009
ASV24	Rhodococcus	8_SdhB_Fg	0.558978
ASV24	Rhodococcus	1_NT	0.410798
ASV24	Rhodococcus	2_NT_Fg	0
ASV244	Granulicella	3_NSP	0.322581
ASV244	Granulicella	8_SdhB_Fg	0.0555556
ASV244	Granulicella	7_SdhB	0
ASV244	Granulicella	1_NT	0
ASV244	Granulicella	4_NSP_Fg	0
ASV244	Granulicella	5_Cyp51	0
ASV244	Granulicella	2_NT_Fg	0
ASV244	Granulicella	6_Cyp51_Fg	0
ASV246	Alkanibacter	5_Cyp51	0.163934
ASV246	Alkanibacter	4_NSP_Fg	0.0764526
ASV246	Alkanibacter	7_SdhB	0
ASV246	Alkanibacter	3_NSP	0
ASV246	Alkanibacter	8_SdhB_Fg	0
ASV246	Alkanibacter	1_NT	0
ASV246	Alkanibacter	6_Cyp51_Fg	0
ASV246	Alkanibacter	2_NT_Fg	0
ASV25	Stenotrophomonas	7_SdhB	0.977489
ASV25	Stenotrophomonas	8_SdhB_Fg	0.768862
ASV25	Stenotrophomonas	5_Cyp51	0.491803
ASV25	Stenotrophomonas	6_Cyp51_Fg	0.290698
ASV25	Stenotrophomonas	3_NSP	0
ASV25	Stenotrophomonas	2_NT_Fg	0
ASV25	Stenotrophomonas	1_NT	0
ASV25	Stenotrophomonas	4_NSP_Fg	0
ASV251	Cavicella	6_Cyp51_Fg	0.0581395
ASV251	Cavicella	5_Cyp51	0
ASV251	Cavicella	1_NT	0
ASV251	Cavicella	2_NT_Fg	0
ASV251	Cavicella	8_SdhB_Fg	0
ASV251	Cavicella	7_SdhB	0
ASV251	Cavicella	3_NSP	0
ASV251	Cavicella	4_NSP_Fg	0
ASV255	Chlamydiaceae	4_NSP_Fg	0.535168
ASV255	Chlamydiaceae	8_SdhB_Fg	0.111111
ASV255	Chlamydiaceae	3_NSP	0
ASV255	Chlamydiaceae	7_SdhB	0
ASV255	Chlamydiaceae	1_NT	0
ASV255	Chlamydiaceae	5_Cyp51	0
ASV255	Chlamydiaceae	2_NT_Fg	0
ASV255	Chlamydiaceae	6_Cyp51_Fg	0
ASV257	Legionella	4_NSP_Fg	1.63566
ASV257	Legionella	5_Cyp51	0.277057
ASV257	Legionella	6_Cyp51_Fg	0.174419
ASV257	Legionella	3_NSP	0.115741
ASV257	Legionella	8_SdhB_Fg	0.0564334
ASV257	Legionella	7_SdhB	0
ASV257	Legionella	1_NT	0
ASV257	Legionella	2_NT_Fg	0
ASV258	Serratia	1_NT	0.586854
ASV258	Serratia	4_NSP_Fg	0
ASV258	Serratia	2_NT_Fg	0
ASV258	Serratia	7_SdhB	0
ASV258	Serratia	3_NSP	0
ASV258	Serratia	6_Cyp51_Fg	0
ASV258	Serratia	5_Cyp51	0
ASV258	Serratia	8_SdhB_Fg	0
ASV261	Sporocytophaga	6_Cyp51_Fg	0.406977
ASV261	Sporocytophaga	7_SdhB	0
ASV261	Sporocytophaga	8_SdhB_Fg	0
ASV261	Sporocytophaga	3_NSP	0
ASV261	Sporocytophaga	1_NT	0
ASV261	Sporocytophaga	4_NSP_Fg	0
ASV261	Sporocytophaga	5_Cyp51	0
ASV261	Sporocytophaga	2_NT_Fg	0
ASV264	IMCC26207	1_NT	1.62192
ASV264	IMCC26207	7_SdhB	0
ASV264	IMCC26207	8_SdhB_Fg	0
ASV264	IMCC26207	3_NSP	0
ASV264	IMCC26207	6_Cyp51_Fg	0
ASV264	IMCC26207	4_NSP_Fg	0
ASV264	IMCC26207	5_Cyp51	0
ASV264	IMCC26207	2_NT_Fg	0
ASV276	TRA3-20	4_NSP_Fg	0.226757
ASV276	TRA3-20	8_SdhB_Fg	0.0555556
ASV276	TRA3-20	1_NT	0
ASV276	TRA3-20	6_Cyp51_Fg	0
ASV276	TRA3-20	7_SdhB	0
ASV276	TRA3-20	5_Cyp51	0
ASV276	TRA3-20	2_NT_Fg	0
ASV276	TRA3-20	3_NSP	0
ASV278	IMCC26256	5_Cyp51	0.163934
ASV278	IMCC26256	1_NT	0
ASV278	IMCC26256	4_NSP_Fg	0
ASV278	IMCC26256	3_NSP	0
ASV278	IMCC26256	8_SdhB_Fg	0
ASV278	IMCC26256	6_Cyp51_Fg	0
ASV278	IMCC26256	2_NT_Fg	0
ASV278	IMCC26256	7_SdhB	0
ASV282	Anaeromyxobacter	6_Cyp51_Fg	0.116279
ASV282	Anaeromyxobacter	1_NT	0
ASV282	Anaeromyxobacter	5_Cyp51	0
ASV282	Anaeromyxobacter	8_SdhB_Fg	0
ASV282	Anaeromyxobacter	3_NSP	0
ASV282	Anaeromyxobacter	7_SdhB	0
ASV282	Anaeromyxobacter	4_NSP_Fg	0
ASV282	Anaeromyxobacter	2_NT_Fg	0
ASV283	OLB14	6_Cyp51_Fg	0.813953
ASV283	OLB14	5_Cyp51	0.409836
ASV283	OLB14	7_SdhB	0
ASV283	OLB14	1_NT	0
ASV283	OLB14	4_NSP_Fg	0
ASV283	OLB14	2_NT_Fg	0
ASV283	OLB14	3_NSP	0
ASV283	OLB14	8_SdhB_Fg	0
ASV296	Methyloversatilis	1_NT	0.950783
ASV296	Methyloversatilis	5_Cyp51	0.470588
ASV296	Methyloversatilis	6_Cyp51_Fg	0.176471
ASV296	Methyloversatilis	3_NSP	0
ASV296	Methyloversatilis	7_SdhB	0
ASV296	Methyloversatilis	4_NSP_Fg	0
ASV296	Methyloversatilis	2_NT_Fg	0
ASV296	Methyloversatilis	8_SdhB_Fg	0
ASV3	Chryseobacterium	7_SdhB	20.2348
ASV3	Chryseobacterium	8_SdhB_Fg	16.3771
ASV3	Chryseobacterium	3_NSP	1.31552
ASV3	Chryseobacterium	1_NT	1.27841
ASV3	Chryseobacterium	6_Cyp51_Fg	1.23171
ASV3	Chryseobacterium	4_NSP_Fg	0.736961
ASV3	Chryseobacterium	5_Cyp51	0.163934
ASV3	Chryseobacterium	2_NT_Fg	0
ASV300	Hirschia	6_Cyp51_Fg	0.348837
ASV300	Hirschia	3_NSP	0
ASV300	Hirschia	7_SdhB	0
ASV300	Hirschia	4_NSP_Fg	0
ASV300	Hirschia	5_Cyp51	0
ASV300	Hirschia	8_SdhB_Fg	0
ASV300	Hirschia	2_NT_Fg	0
ASV300	Hirschia	1_NT	0
ASV308	Alloiococcus	1_NT	0.352113
ASV308	Alloiococcus	8_SdhB_Fg	0.111857
ASV308	Alloiococcus	7_SdhB	0
ASV308	Alloiococcus	3_NSP	0
ASV308	Alloiococcus	6_Cyp51_Fg	0
ASV308	Alloiococcus	4_NSP_Fg	0
ASV308	Alloiococcus	5_Cyp51	0
ASV308	Alloiococcus	2_NT_Fg	0
ASV315	0319-6G20	6_Cyp51_Fg	0.526932
ASV315	0319-6G20	5_Cyp51	0.282805
ASV315	0319-6G20	3_NSP	0.0806452
ASV315	0319-6G20	8_SdhB_Fg	0
ASV315	0319-6G20	7_SdhB	0
ASV315	0319-6G20	1_NT	0
ASV315	0319-6G20	4_NSP_Fg	0
ASV315	0319-6G20	2_NT_Fg	0
ASV317	SC-I-84	8_SdhB_Fg	0.223341
ASV317	SC-I-84	7_SdhB	0
ASV317	SC-I-84	5_Cyp51	0
ASV317	SC-I-84	6_Cyp51_Fg	0
ASV317	SC-I-84	1_NT	0
ASV317	SC-I-84	4_NSP_Fg	0
ASV317	SC-I-84	2_NT_Fg	0
ASV317	SC-I-84	3_NSP	0
ASV322	Aureimonas	4_NSP_Fg	0.470588
ASV322	Aureimonas	6_Cyp51_Fg	0.352941
ASV322	Aureimonas	3_NSP	0.115741
ASV322	Aureimonas	7_SdhB	0.0553097
ASV322	Aureimonas	5_Cyp51	0
ASV322	Aureimonas	8_SdhB_Fg	0
ASV322	Aureimonas	1_NT	0
ASV322	Aureimonas	2_NT_Fg	0
ASV33	Exiguobacterium	8_SdhB_Fg	0.889829
ASV33	Exiguobacterium	7_SdhB	0.48851
ASV33	Exiguobacterium	3_NSP	0
ASV33	Exiguobacterium	6_Cyp51_Fg	0
ASV33	Exiguobacterium	1_NT	0
ASV33	Exiguobacterium	4_NSP_Fg	0
ASV33	Exiguobacterium	5_Cyp51	0
ASV33	Exiguobacterium	2_NT_Fg	0
ASV341	Dialister	6_Cyp51_Fg	0.465116
ASV341	Dialister	4_NSP_Fg	0
ASV341	Dialister	2_NT_Fg	0
ASV341	Dialister	1_NT	0
ASV341	Dialister	3_NSP	0
ASV341	Dialister	7_SdhB	0
ASV341	Dialister	5_Cyp51	0
ASV341	Dialister	8_SdhB_Fg	0
ASV343	Simplicispira	8_SdhB_Fg	0.166667
ASV343	Simplicispira	4_NSP_Fg	0.152905
ASV343	Simplicispira	3_NSP	0
ASV343	Simplicispira	7_SdhB	0
ASV343	Simplicispira	5_Cyp51	0
ASV343	Simplicispira	2_NT_Fg	0
ASV343	Simplicispira	1_NT	0
ASV343	Simplicispira	6_Cyp51_Fg	0
ASV347	Xanthobacteraceae	8_SdhB_Fg	0.282167
ASV347	Xanthobacteraceae	5_Cyp51	0
ASV347	Xanthobacteraceae	3_NSP	0
ASV347	Xanthobacteraceae	4_NSP_Fg	0
ASV347	Xanthobacteraceae	1_NT	0
ASV347	Xanthobacteraceae	7_SdhB	0
ASV347	Xanthobacteraceae	2_NT_Fg	0
ASV347	Xanthobacteraceae	6_Cyp51_Fg	0
ASV349	Methylotenera	1_NT	3.80435
ASV349	Methylotenera	6_Cyp51_Fg	0
ASV349	Methylotenera	4_NSP_Fg	0
ASV349	Methylotenera	2_NT_Fg	0
ASV349	Methylotenera	3_NSP	0
ASV349	Methylotenera	7_SdhB	0
ASV349	Methylotenera	5_Cyp51	0
ASV349	Methylotenera	8_SdhB_Fg	0
ASV350	uncultured	6_Cyp51_Fg	0.817373
ASV350	uncultured	4_NSP_Fg	0.229358
ASV350	uncultured	3_NSP	0.0539957
ASV350	uncultured	1_NT	0
ASV350	uncultured	7_SdhB	0
ASV350	uncultured	5_Cyp51	0
ASV350	uncultured	2_NT_Fg	0
ASV350	uncultured	8_SdhB_Fg	0
ASV357	uncultured	8_SdhB_Fg	0.225734
ASV357	uncultured	1_NT	0
ASV357	uncultured	7_SdhB	0
ASV357	uncultured	2_NT_Fg	0
ASV357	uncultured	3_NSP	0
ASV357	uncultured	6_Cyp51_Fg	0
ASV357	uncultured	5_Cyp51	0
ASV357	uncultured	4_NSP_Fg	0
ASV358	Sericytochromatia	1_NT	1.23043
ASV358	Sericytochromatia	6_Cyp51_Fg	0.29275
ASV358	Sericytochromatia	8_SdhB_Fg	0.0555556
ASV358	Sericytochromatia	5_Cyp51	0
ASV358	Sericytochromatia	2_NT_Fg	0
ASV358	Sericytochromatia	7_SdhB	0
ASV358	Sericytochromatia	3_NSP	0
ASV358	Sericytochromatia	4_NSP_Fg	0
ASV36	Leifsonia	4_NSP_Fg	1.98777
ASV36	Leifsonia	3_NSP	0.806452
ASV36	Leifsonia	5_Cyp51	0.409836
ASV36	Leifsonia	8_SdhB_Fg	0.112867
ASV36	Leifsonia	1_NT	0
ASV36	Leifsonia	7_SdhB	0
ASV36	Leifsonia	2_NT_Fg	0
ASV36	Leifsonia	6_Cyp51_Fg	0
ASV37	Frigoribacterium	7_SdhB	0.438396
ASV37	Frigoribacterium	8_SdhB_Fg	0.387219
ASV37	Frigoribacterium	5_Cyp51	0.327869
ASV37	Frigoribacterium	2_NT_Fg	0.223714
ASV37	Frigoribacterium	4_NSP_Fg	0.152905
ASV37	Frigoribacterium	3_NSP	0
ASV37	Frigoribacterium	1_NT	0
ASV37	Frigoribacterium	6_Cyp51_Fg	0
ASV375	env.OPS_17	2_NT_Fg	0.620767
ASV375	env.OPS_17	6_Cyp51_Fg	0.352941
ASV375	env.OPS_17	4_NSP_Fg	0.229358
ASV375	env.OPS_17	1_NT	0
ASV375	env.OPS_17	3_NSP	0
ASV375	env.OPS_17	7_SdhB	0
ASV375	env.OPS_17	5_Cyp51	0
ASV375	env.OPS_17	8_SdhB_Fg	0
ASV376	Abiotrophia	2_NT_Fg	0.451467
ASV376	Abiotrophia	6_Cyp51_Fg	0
ASV376	Abiotrophia	5_Cyp51	0
ASV376	Abiotrophia	8_SdhB_Fg	0
ASV376	Abiotrophia	7_SdhB	0
ASV376	Abiotrophia	4_NSP_Fg	0
ASV376	Abiotrophia	3_NSP	0
ASV376	Abiotrophia	1_NT	0
ASV377	Shewanella	4_NSP_Fg	0.0588235
ASV377	Shewanella	7_SdhB	0.0553097
ASV377	Shewanella	3_NSP	0
ASV377	Shewanella	8_SdhB_Fg	0
ASV377	Shewanella	1_NT	0
ASV377	Shewanella	5_Cyp51	0
ASV377	Shewanella	2_NT_Fg	0
ASV377	Shewanella	6_Cyp51_Fg	0
ASV380	uncultured	3_NSP	0.241935
ASV380	uncultured	8_SdhB_Fg	0.166667
ASV380	uncultured	7_SdhB	0
ASV380	uncultured	6_Cyp51_Fg	0
ASV380	uncultured	1_NT	0
ASV380	uncultured	4_NSP_Fg	0
ASV380	uncultured	5_Cyp51	0
ASV380	uncultured	2_NT_Fg	0
ASV389	Paenibacillus	1_NT	1.34228
ASV389	Paenibacillus	4_NSP_Fg	0.856443
ASV389	Paenibacillus	3_NSP	0.564516
ASV389	Paenibacillus	8_SdhB_Fg	0.555444
ASV389	Paenibacillus	6_Cyp51_Fg	0.525992
ASV389	Paenibacillus	7_SdhB	0.0553097
ASV389	Paenibacillus	5_Cyp51	0
ASV389	Paenibacillus	2_NT_Fg	0
ASV40	Enhydrobacter	1_NT	3.96336
ASV40	Enhydrobacter	6_Cyp51_Fg	2.38972
ASV40	Enhydrobacter	7_SdhB	0.497182
ASV40	Enhydrobacter	3_NSP	0.274725
ASV40	Enhydrobacter	2_NT_Fg	0.1693
ASV40	Enhydrobacter	4_NSP_Fg	0.0764526
ASV40	Enhydrobacter	8_SdhB_Fg	0.0555556
ASV40	Enhydrobacter	5_Cyp51	0
ASV401	SM2D12	3_NSP	0.16129
ASV401	SM2D12	7_SdhB	0
ASV401	SM2D12	8_SdhB_Fg	0
ASV401	SM2D12	6_Cyp51_Fg	0
ASV401	SM2D12	1_NT	0
ASV401	SM2D12	4_NSP_Fg	0
ASV401	SM2D12	5_Cyp51	0
ASV401	SM2D12	2_NT_Fg	0
ASV404	Phenylobacterium	3_NSP	0.138516
ASV404	Phenylobacterium	6_Cyp51_Fg	0.117647
ASV404	Phenylobacterium	7_SdhB	0.0547046
ASV404	Phenylobacterium	4_NSP_Fg	0
ASV404	Phenylobacterium	2_NT_Fg	0
ASV404	Phenylobacterium	1_NT	0
ASV404	Phenylobacterium	5_Cyp51	0
ASV404	Phenylobacterium	8_SdhB_Fg	0
ASV409	Azohydromonas	2_NT_Fg	3.95981
ASV409	Azohydromonas	5_Cyp51	0
ASV409	Azohydromonas	8_SdhB_Fg	0
ASV409	Azohydromonas	1_NT	0
ASV409	Azohydromonas	3_NSP	0
ASV409	Azohydromonas	4_NSP_Fg	0
ASV409	Azohydromonas	7_SdhB	0
ASV409	Azohydromonas	6_Cyp51_Fg	0
ASV413	Finegoldia	7_SdhB	0.165929
ASV413	Finegoldia	8_SdhB_Fg	0.0543478
ASV413	Finegoldia	3_NSP	0
ASV413	Finegoldia	6_Cyp51_Fg	0
ASV413	Finegoldia	1_NT	0
ASV413	Finegoldia	4_NSP_Fg	0
ASV413	Finegoldia	5_Cyp51	0
ASV413	Finegoldia	2_NT_Fg	0
ASV419	Edaphobaculum	4_NSP_Fg	0.458716
ASV419	Edaphobaculum	3_NSP	0.0806452
ASV419	Edaphobaculum	7_SdhB	0.0553097
ASV419	Edaphobaculum	5_Cyp51	0
ASV419	Edaphobaculum	8_SdhB_Fg	0
ASV419	Edaphobaculum	1_NT	0
ASV419	Edaphobaculum	6_Cyp51_Fg	0
ASV419	Edaphobaculum	2_NT_Fg	0
ASV42	Taibaiella	4_NSP_Fg	1.14679
ASV42	Taibaiella	3_NSP	1.04839
ASV42	Taibaiella	5_Cyp51	0.983607
ASV42	Taibaiella	8_SdhB_Fg	0.33557
ASV42	Taibaiella	2_NT_Fg	0.0759878
ASV42	Taibaiella	6_Cyp51_Fg	0
ASV42	Taibaiella	7_SdhB	0
ASV42	Taibaiella	1_NT	0
ASV421	uncultured	2_NT_Fg	0.759878
ASV421	uncultured	5_Cyp51	0.735294
ASV421	uncultured	3_NSP	0.0539957
ASV421	uncultured	7_SdhB	0
ASV421	uncultured	6_Cyp51_Fg	0
ASV421	uncultured	1_NT	0
ASV421	uncultured	4_NSP_Fg	0
ASV421	uncultured	8_SdhB_Fg	0
ASV429	Granulicatella	3_NSP	0.289352
ASV429	Granulicatella	2_NT_Fg	0.167785
ASV429	Granulicatella	4_NSP_Fg	0
ASV429	Granulicatella	1_NT	0
ASV429	Granulicatella	5_Cyp51	0
ASV429	Granulicatella	7_SdhB	0
ASV429	Granulicatella	8_SdhB_Fg	0
ASV429	Granulicatella	6_Cyp51_Fg	0
ASV43	Nocardioides	3_NSP	1.82819
ASV43	Nocardioides	8_SdhB_Fg	0.95041
ASV43	Nocardioides	6_Cyp51_Fg	0.931866
ASV43	Nocardioides	1_NT	0.762911
ASV43	Nocardioides	5_Cyp51	0.585268
ASV43	Nocardioides	2_NT_Fg	0.503356
ASV43	Nocardioides	7_SdhB	0.275944
ASV43	Nocardioides	4_NSP_Fg	0.190089
ASV44	Escherichia-Shigella	6_Cyp51_Fg	1.93925
ASV44	Escherichia-Shigella	5_Cyp51	1.76471
ASV44	Escherichia-Shigella	2_NT_Fg	0.979704
ASV44	Escherichia-Shigella	8_SdhB_Fg	0.278061
ASV44	Escherichia-Shigella	3_NSP	0.188637
ASV44	Escherichia-Shigella	7_SdhB	0.161175
ASV44	Escherichia-Shigella	4_NSP_Fg	0.0566893
ASV44	Escherichia-Shigella	1_NT	0
ASV441	Patulibacter	5_Cyp51	0.105932
ASV441	Patulibacter	1_NT	0
ASV441	Patulibacter	3_NSP	0
ASV441	Patulibacter	4_NSP_Fg	0
ASV441	Patulibacter	6_Cyp51_Fg	0
ASV441	Patulibacter	7_SdhB	0
ASV441	Patulibacter	2_NT_Fg	0
ASV441	Patulibacter	8_SdhB_Fg	0
ASV442	Microbacteriaceae	2_NT_Fg	0.0564334
ASV442	Microbacteriaceae	6_Cyp51_Fg	0
ASV442	Microbacteriaceae	4_NSP_Fg	0
ASV442	Microbacteriaceae	1_NT	0
ASV442	Microbacteriaceae	3_NSP	0
ASV442	Microbacteriaceae	7_SdhB	0
ASV442	Microbacteriaceae	5_Cyp51	0
ASV442	Microbacteriaceae	8_SdhB_Fg	0
ASV443	Acidothermus	3_NSP	0.0806452
ASV443	Acidothermus	4_NSP_Fg	0.0568182
ASV443	Acidothermus	8_SdhB_Fg	0.0555556
ASV443	Acidothermus	7_SdhB	0
ASV443	Acidothermus	1_NT	0
ASV443	Acidothermus	6_Cyp51_Fg	0
ASV443	Acidothermus	2_NT_Fg	0
ASV443	Acidothermus	5_Cyp51	0
ASV445	Cupriavidus	4_NSP_Fg	0.226757
ASV445	Cupriavidus	1_NT	0
ASV445	Cupriavidus	7_SdhB	0
ASV445	Cupriavidus	3_NSP	0
ASV445	Cupriavidus	5_Cyp51	0
ASV445	Cupriavidus	6_Cyp51_Fg	0
ASV445	Cupriavidus	2_NT_Fg	0
ASV445	Cupriavidus	8_SdhB_Fg	0
ASV446	Leucobacter	5_Cyp51	0.735294
ASV446	Leucobacter	4_NSP_Fg	0.0764526
ASV446	Leucobacter	7_SdhB	0
ASV446	Leucobacter	8_SdhB_Fg	0
ASV446	Leucobacter	3_NSP	0
ASV446	Leucobacter	6_Cyp51_Fg	0
ASV446	Leucobacter	1_NT	0
ASV446	Leucobacter	2_NT_Fg	0
ASV447	Streptomyces	2_NT_Fg	1.0385
ASV447	Streptomyces	8_SdhB_Fg	0.616596
ASV447	Streptomyces	6_Cyp51_Fg	0.117647
ASV447	Streptomyces	3_NSP	0.0806452
ASV447	Streptomyces	4_NSP_Fg	0.0764526
ASV447	Streptomyces	5_Cyp51	0
ASV447	Streptomyces	1_NT	0
ASV447	Streptomyces	7_SdhB	0
ASV455	Neochlamydia	3_NSP	0.0806452
ASV455	Neochlamydia	7_SdhB	0
ASV455	Neochlamydia	4_NSP_Fg	0
ASV455	Neochlamydia	5_Cyp51	0
ASV455	Neochlamydia	8_SdhB_Fg	0
ASV455	Neochlamydia	2_NT_Fg	0
ASV455	Neochlamydia	1_NT	0
ASV455	Neochlamydia	6_Cyp51_Fg	0
ASV459	Jatrophihabitans	1_NT	0.900369
ASV459	Jatrophihabitans	3_NSP	0.241935
ASV459	Jatrophihabitans	5_Cyp51	0.163934
ASV459	Jatrophihabitans	4_NSP_Fg	0
ASV459	Jatrophihabitans	2_NT_Fg	0
ASV459	Jatrophihabitans	6_Cyp51_Fg	0
ASV459	Jatrophihabitans	8_SdhB_Fg	0
ASV459	Jatrophihabitans	7_SdhB	0
ASV46	Corynebacterium	1_NT	5.05464
ASV46	Corynebacterium	2_NT_Fg	3.13327
ASV46	Corynebacterium	5_Cyp51	1.08353
ASV46	Corynebacterium	3_NSP	0.990367
ASV46	Corynebacterium	4_NSP_Fg	0.803218
ASV46	Corynebacterium	6_Cyp51_Fg	0.235294
ASV46	Corynebacterium	8_SdhB_Fg	0.165832
ASV46	Corynebacterium	7_SdhB	0.109409
ASV460	Kocuria	1_NT	2.76989
ASV460	Kocuria	2_NT_Fg	0.564334
ASV460	Kocuria	4_NSP_Fg	0.235294
ASV460	Kocuria	7_SdhB	0
ASV460	Kocuria	8_SdhB_Fg	0
ASV460	Kocuria	3_NSP	0
ASV460	Kocuria	6_Cyp51_Fg	0
ASV460	Kocuria	5_Cyp51	0
ASV462	Herbinix	2_NT_Fg	0.727069
ASV462	Herbinix	7_SdhB	0
ASV462	Herbinix	4_NSP_Fg	0
ASV462	Herbinix	5_Cyp51	0
ASV462	Herbinix	8_SdhB_Fg	0
ASV462	Herbinix	3_NSP	0
ASV462	Herbinix	6_Cyp51_Fg	0
ASV462	Herbinix	1_NT	0
ASV464	cvE6	4_NSP_Fg	0.283447
ASV464	cvE6	5_Cyp51	0
ASV464	cvE6	6_Cyp51_Fg	0
ASV464	cvE6	7_SdhB	0
ASV464	cvE6	2_NT_Fg	0
ASV464	cvE6	8_SdhB_Fg	0
ASV464	cvE6	3_NSP	0
ASV464	cvE6	1_NT	0
ASV471	Acidibacter	6_Cyp51_Fg	0.29275
ASV471	Acidibacter	7_SdhB	0
ASV471	Acidibacter	3_NSP	0
ASV471	Acidibacter	4_NSP_Fg	0
ASV471	Acidibacter	5_Cyp51	0
ASV471	Acidibacter	1_NT	0
ASV471	Acidibacter	2_NT_Fg	0
ASV471	Acidibacter	8_SdhB_Fg	0
ASV486	uncultured	5_Cyp51	0.163934
ASV486	uncultured	3_NSP	0.16129
ASV486	uncultured	4_NSP_Fg	0.0764526
ASV486	uncultured	6_Cyp51_Fg	0
ASV486	uncultured	1_NT	0
ASV486	uncultured	2_NT_Fg	0
ASV486	uncultured	7_SdhB	0
ASV486	uncultured	8_SdhB_Fg	0
ASV487	Acetivibrio	6_Cyp51_Fg	0.0581395
ASV487	Acetivibrio	3_NSP	0
ASV487	Acetivibrio	7_SdhB	0
ASV487	Acetivibrio	2_NT_Fg	0
ASV487	Acetivibrio	8_SdhB_Fg	0
ASV487	Acetivibrio	5_Cyp51	0
ASV487	Acetivibrio	4_NSP_Fg	0
ASV487	Acetivibrio	1_NT	0
ASV491	Sphingobium	1_NT	0.352113
ASV491	Sphingobium	8_SdhB_Fg	0.274155
ASV491	Sphingobium	7_SdhB	0.219424
ASV491	Sphingobium	3_NSP	0.173611
ASV491	Sphingobium	4_NSP_Fg	0
ASV491	Sphingobium	5_Cyp51	0
ASV491	Sphingobium	6_Cyp51_Fg	0
ASV491	Sphingobium	2_NT_Fg	0
ASV492	Weissella	3_NSP	0.173611
ASV492	Weissella	7_SdhB	0
ASV492	Weissella	8_SdhB_Fg	0
ASV492	Weissella	6_Cyp51_Fg	0
ASV492	Weissella	1_NT	0
ASV492	Weissella	4_NSP_Fg	0
ASV492	Weissella	5_Cyp51	0
ASV492	Weissella	2_NT_Fg	0
ASV497	Heliobacteriaceae	2_NT_Fg	0.379939
ASV497	Heliobacteriaceae	6_Cyp51_Fg	0
ASV497	Heliobacteriaceae	1_NT	0
ASV497	Heliobacteriaceae	7_SdhB	0
ASV497	Heliobacteriaceae	5_Cyp51	0
ASV497	Heliobacteriaceae	8_SdhB_Fg	0
ASV497	Heliobacteriaceae	3_NSP	0
ASV497	Heliobacteriaceae	4_NSP_Fg	0
ASV5	Sphingomonas	4_NSP_Fg	15.1945
ASV5	Sphingomonas	3_NSP	13.601
ASV5	Sphingomonas	6_Cyp51_Fg	8.52686
ASV5	Sphingomonas	1_NT	8.19494
ASV5	Sphingomonas	2_NT_Fg	6.4048
ASV5	Sphingomonas	8_SdhB_Fg	3.81999
ASV5	Sphingomonas	5_Cyp51	2.50101
ASV5	Sphingomonas	7_SdhB	2.22832
ASV503	Actinomycetospora	6_Cyp51_Fg	0.639535
ASV503	Actinomycetospora	7_SdhB	0
ASV503	Actinomycetospora	4_NSP_Fg	0
ASV503	Actinomycetospora	5_Cyp51	0
ASV503	Actinomycetospora	8_SdhB_Fg	0
ASV503	Actinomycetospora	3_NSP	0
ASV503	Actinomycetospora	1_NT	0
ASV503	Actinomycetospora	2_NT_Fg	0
ASV507	Pelagibacterium	4_NSP_Fg	0.382263
ASV507	Pelagibacterium	1_NT	0
ASV507	Pelagibacterium	3_NSP	0
ASV507	Pelagibacterium	6_Cyp51_Fg	0
ASV507	Pelagibacterium	7_SdhB	0
ASV507	Pelagibacterium	2_NT_Fg	0
ASV507	Pelagibacterium	5_Cyp51	0
ASV507	Pelagibacterium	8_SdhB_Fg	0
ASV511	uncultured	8_SdhB_Fg	0.111484
ASV511	uncultured	5_Cyp51	0.0819672
ASV511	uncultured	7_SdhB	0
ASV511	uncultured	4_NSP_Fg	0
ASV511	uncultured	6_Cyp51_Fg	0
ASV511	uncultured	3_NSP	0
ASV511	uncultured	1_NT	0
ASV511	uncultured	2_NT_Fg	0
ASV519	Neisseria	2_NT_Fg	0.677201
ASV519	Neisseria	7_SdhB	0
ASV519	Neisseria	1_NT	0
ASV519	Neisseria	8_SdhB_Fg	0
ASV519	Neisseria	6_Cyp51_Fg	0
ASV519	Neisseria	3_NSP	0
ASV519	Neisseria	5_Cyp51	0
ASV519	Neisseria	4_NSP_Fg	0
ASV52	Staphylococcus	2_NT_Fg	5.94259
ASV52	Staphylococcus	1_NT	2.56393
ASV52	Staphylococcus	3_NSP	2.23813
ASV52	Staphylococcus	6_Cyp51_Fg	2.15635
ASV52	Staphylococcus	4_NSP_Fg	1.84109
ASV52	Staphylococcus	5_Cyp51	1.15088
ASV52	Staphylococcus	8_SdhB_Fg	0.781837
ASV52	Staphylococcus	7_SdhB	0.107296
ASV521	Lautropia	6_Cyp51_Fg	0.176471
ASV521	Lautropia	3_NSP	0.173611
ASV521	Lautropia	1_NT	0
ASV521	Lautropia	7_SdhB	0
ASV521	Lautropia	2_NT_Fg	0
ASV521	Lautropia	5_Cyp51	0
ASV521	Lautropia	4_NSP_Fg	0
ASV521	Lautropia	8_SdhB_Fg	0
ASV528	Desulfosporosinus	4_NSP_Fg	0.0764526
ASV528	Desulfosporosinus	7_SdhB	0
ASV528	Desulfosporosinus	3_NSP	0
ASV528	Desulfosporosinus	5_Cyp51	0
ASV528	Desulfosporosinus	8_SdhB_Fg	0
ASV528	Desulfosporosinus	1_NT	0
ASV528	Desulfosporosinus	6_Cyp51_Fg	0
ASV528	Desulfosporosinus	2_NT_Fg	0
ASV53	Pedobacter	3_NSP	1.50605
ASV53	Pedobacter	4_NSP_Fg	1.10271
ASV53	Pedobacter	7_SdhB	0.540496
ASV53	Pedobacter	6_Cyp51_Fg	0.410387
ASV53	Pedobacter	5_Cyp51	0.163934
ASV53	Pedobacter	1_NT	0.0559284
ASV53	Pedobacter	2_NT_Fg	0
ASV53	Pedobacter	8_SdhB_Fg	0
ASV533	KF-JG30-C25	7_SdhB	0.0537634
ASV533	KF-JG30-C25	8_SdhB_Fg	0
ASV533	KF-JG30-C25	5_Cyp51	0
ASV533	KF-JG30-C25	3_NSP	0
ASV533	KF-JG30-C25	4_NSP_Fg	0
ASV533	KF-JG30-C25	1_NT	0
ASV533	KF-JG30-C25	2_NT_Fg	0
ASV533	KF-JG30-C25	6_Cyp51_Fg	0
ASV536	uncultured	1_NT	0.469484
ASV536	uncultured	4_NSP_Fg	0.0568182
ASV536	uncultured	5_Cyp51	0
ASV536	uncultured	8_SdhB_Fg	0
ASV536	uncultured	6_Cyp51_Fg	0
ASV536	uncultured	7_SdhB	0
ASV536	uncultured	2_NT_Fg	0
ASV536	uncultured	3_NSP	0
ASV538	Polymorphobacter	4_NSP_Fg	0.176471
ASV538	Polymorphobacter	3_NSP	0
ASV538	Polymorphobacter	7_SdhB	0
ASV538	Polymorphobacter	2_NT_Fg	0
ASV538	Polymorphobacter	8_SdhB_Fg	0
ASV538	Polymorphobacter	5_Cyp51	0
ASV538	Polymorphobacter	6_Cyp51_Fg	0
ASV538	Polymorphobacter	1_NT	0
ASV541	Antricoccus	3_NSP	0.241935
ASV541	Antricoccus	8_SdhB_Fg	0
ASV541	Antricoccus	7_SdhB	0
ASV541	Antricoccus	1_NT	0
ASV541	Antricoccus	4_NSP_Fg	0
ASV541	Antricoccus	5_Cyp51	0
ASV541	Antricoccus	2_NT_Fg	0
ASV541	Antricoccus	6_Cyp51_Fg	0
ASV544	Rubrobacter	5_Cyp51	0.791855
ASV544	Rubrobacter	3_NSP	0
ASV544	Rubrobacter	8_SdhB_Fg	0
ASV544	Rubrobacter	7_SdhB	0
ASV544	Rubrobacter	1_NT	0
ASV544	Rubrobacter	4_NSP_Fg	0
ASV544	Rubrobacter	2_NT_Fg	0
ASV544	Rubrobacter	6_Cyp51_Fg	0
ASV545	Atopostipes	5_Cyp51	0.904977
ASV545	Atopostipes	6_Cyp51_Fg	0
ASV545	Atopostipes	1_NT	0
ASV545	Atopostipes	7_SdhB	0
ASV545	Atopostipes	8_SdhB_Fg	0
ASV545	Atopostipes	3_NSP	0
ASV545	Atopostipes	4_NSP_Fg	0
ASV545	Atopostipes	2_NT_Fg	0
ASV550	Candidatus_Paracaedibacter	6_Cyp51_Fg	0.174419
ASV550	Candidatus_Paracaedibacter	5_Cyp51	0
ASV550	Candidatus_Paracaedibacter	7_SdhB	0
ASV550	Candidatus_Paracaedibacter	2_NT_Fg	0
ASV550	Candidatus_Paracaedibacter	8_SdhB_Fg	0
ASV550	Candidatus_Paracaedibacter	3_NSP	0
ASV550	Candidatus_Paracaedibacter	1_NT	0
ASV550	Candidatus_Paracaedibacter	4_NSP_Fg	0
ASV555	Bauldia	2_NT_Fg	0.559284
ASV555	Bauldia	3_NSP	0
ASV555	Bauldia	7_SdhB	0
ASV555	Bauldia	8_SdhB_Fg	0
ASV555	Bauldia	5_Cyp51	0
ASV555	Bauldia	6_Cyp51_Fg	0
ASV555	Bauldia	4_NSP_Fg	0
ASV555	Bauldia	1_NT	0
ASV556	Kapabacteriales	2_NT_Fg	0.111857
ASV556	Kapabacteriales	8_SdhB_Fg	0.111111
ASV556	Kapabacteriales	6_Cyp51_Fg	0
ASV556	Kapabacteriales	1_NT	0
ASV556	Kapabacteriales	7_SdhB	0
ASV556	Kapabacteriales	5_Cyp51	0
ASV556	Kapabacteriales	3_NSP	0
ASV556	Kapabacteriales	4_NSP_Fg	0
ASV561	uncultured	6_Cyp51_Fg	0.232558
ASV561	uncultured	8_SdhB_Fg	0
ASV561	uncultured	5_Cyp51	0
ASV561	uncultured	3_NSP	0
ASV561	uncultured	4_NSP_Fg	0
ASV561	uncultured	1_NT	0
ASV561	uncultured	7_SdhB	0
ASV561	uncultured	2_NT_Fg	0
ASV564	Bosea	1_NT	0.447427
ASV564	Bosea	7_SdhB	0
ASV564	Bosea	8_SdhB_Fg	0
ASV564	Bosea	3_NSP	0
ASV564	Bosea	4_NSP_Fg	0
ASV564	Bosea	5_Cyp51	0
ASV564	Bosea	6_Cyp51_Fg	0
ASV564	Bosea	2_NT_Fg	0
ASV569	Erwinia	4_NSP_Fg	0.152905
ASV569	Erwinia	8_SdhB_Fg	0
ASV569	Erwinia	5_Cyp51	0
ASV569	Erwinia	3_NSP	0
ASV569	Erwinia	1_NT	0
ASV569	Erwinia	7_SdhB	0
ASV569	Erwinia	2_NT_Fg	0
ASV569	Erwinia	6_Cyp51_Fg	0
ASV574	Cohnella	6_Cyp51_Fg	0.290698
ASV574	Cohnella	8_SdhB_Fg	0.111857
ASV574	Cohnella	3_NSP	0.0806452
ASV574	Cohnella	1_NT	0
ASV574	Cohnella	7_SdhB	0
ASV574	Cohnella	5_Cyp51	0
ASV574	Cohnella	4_NSP_Fg	0
ASV574	Cohnella	2_NT_Fg	0
ASV578	AKIW781	8_SdhB_Fg	0.111857
ASV578	AKIW781	3_NSP	0
ASV578	AKIW781	6_Cyp51_Fg	0
ASV578	AKIW781	1_NT	0
ASV578	AKIW781	2_NT_Fg	0
ASV578	AKIW781	7_SdhB	0
ASV578	AKIW781	4_NSP_Fg	0
ASV578	AKIW781	5_Cyp51	0
ASV580	Leptotrichia	2_NT_Fg	0.620767
ASV580	Leptotrichia	8_SdhB_Fg	0.111857
ASV580	Leptotrichia	4_NSP_Fg	0
ASV580	Leptotrichia	7_SdhB	0
ASV580	Leptotrichia	3_NSP	0
ASV580	Leptotrichia	1_NT	0
ASV580	Leptotrichia	6_Cyp51_Fg	0
ASV580	Leptotrichia	5_Cyp51	0
ASV590	Bergeyella	8_SdhB_Fg	0.111857
ASV590	Bergeyella	3_NSP	0
ASV590	Bergeyella	5_Cyp51	0
ASV590	Bergeyella	6_Cyp51_Fg	0
ASV590	Bergeyella	2_NT_Fg	0
ASV590	Bergeyella	1_NT	0
ASV590	Bergeyella	7_SdhB	0
ASV590	Bergeyella	4_NSP_Fg	0
ASV591	Marmoricola	1_NT	0.997653
ASV591	Marmoricola	3_NSP	0.322581
ASV591	Marmoricola	4_NSP_Fg	0.229358
ASV591	Marmoricola	7_SdhB	0.0547046
ASV591	Marmoricola	5_Cyp51	0
ASV591	Marmoricola	8_SdhB_Fg	0
ASV591	Marmoricola	6_Cyp51_Fg	0
ASV591	Marmoricola	2_NT_Fg	0
ASV592	Gordonia	2_NT_Fg	0.395034
ASV592	Gordonia	8_SdhB_Fg	0.394156
ASV592	Gordonia	3_NSP	0.16129
ASV592	Gordonia	7_SdhB	0
ASV592	Gordonia	5_Cyp51	0
ASV592	Gordonia	6_Cyp51_Fg	0
ASV592	Gordonia	4_NSP_Fg	0
ASV592	Gordonia	1_NT	0
ASV598	Anaerococcus	4_NSP_Fg	0.0588235
ASV598	Anaerococcus	5_Cyp51	0
ASV598	Anaerococcus	1_NT	0
ASV598	Anaerococcus	2_NT_Fg	0
ASV598	Anaerococcus	8_SdhB_Fg	0
ASV598	Anaerococcus	7_SdhB	0
ASV598	Anaerococcus	3_NSP	0
ASV598	Anaerococcus	6_Cyp51_Fg	0
ASV6	Paeniglutamicibacter	7_SdhB	3.82704
ASV6	Paeniglutamicibacter	8_SdhB_Fg	1.83589
ASV6	Paeniglutamicibacter	3_NSP	0
ASV6	Paeniglutamicibacter	2_NT_Fg	0
ASV6	Paeniglutamicibacter	5_Cyp51	0
ASV6	Paeniglutamicibacter	6_Cyp51_Fg	0
ASV6	Paeniglutamicibacter	1_NT	0
ASV6	Paeniglutamicibacter	4_NSP_Fg	0
ASV60	uncultured	6_Cyp51_Fg	0.820109
ASV60	uncultured	1_NT	0.528169
ASV60	uncultured	2_NT_Fg	0.447427
ASV60	uncultured	3_NSP	0.403226
ASV60	uncultured	4_NSP_Fg	0.0568182
ASV60	uncultured	8_SdhB_Fg	0.0555556
ASV60	uncultured	7_SdhB	0
ASV60	uncultured	5_Cyp51	0
ASV602	Laceyella	5_Cyp51	0.565611
ASV602	Laceyella	1_NT	0
ASV602	Laceyella	4_NSP_Fg	0
ASV602	Laceyella	3_NSP	0
ASV602	Laceyella	8_SdhB_Fg	0
ASV602	Laceyella	6_Cyp51_Fg	0
ASV602	Laceyella	2_NT_Fg	0
ASV602	Laceyella	7_SdhB	0
ASV603	uncultured	5_Cyp51	0.226244
ASV603	uncultured	3_NSP	0
ASV603	uncultured	7_SdhB	0
ASV603	uncultured	2_NT_Fg	0
ASV603	uncultured	8_SdhB_Fg	0
ASV603	uncultured	6_Cyp51_Fg	0
ASV603	uncultured	4_NSP_Fg	0
ASV603	uncultured	1_NT	0
ASV609	Glutamicibacter	1_NT	2.66417
ASV609	Glutamicibacter	6_Cyp51_Fg	0.348837
ASV609	Glutamicibacter	3_NSP	0
ASV609	Glutamicibacter	8_SdhB_Fg	0
ASV609	Glutamicibacter	7_SdhB	0
ASV609	Glutamicibacter	4_NSP_Fg	0
ASV609	Glutamicibacter	5_Cyp51	0
ASV609	Glutamicibacter	2_NT_Fg	0
ASV611	Candidatus_Solibacter	3_NSP	0.107991
ASV611	Candidatus_Solibacter	7_SdhB	0
ASV611	Candidatus_Solibacter	4_NSP_Fg	0
ASV611	Candidatus_Solibacter	5_Cyp51	0
ASV611	Candidatus_Solibacter	8_SdhB_Fg	0
ASV611	Candidatus_Solibacter	6_Cyp51_Fg	0
ASV611	Candidatus_Solibacter	1_NT	0
ASV611	Candidatus_Solibacter	2_NT_Fg	0
ASV613	Saccharopolyspora	4_NSP_Fg	0.152905
ASV613	Saccharopolyspora	1_NT	0
ASV613	Saccharopolyspora	5_Cyp51	0
ASV613	Saccharopolyspora	8_SdhB_Fg	0
ASV613	Saccharopolyspora	3_NSP	0
ASV613	Saccharopolyspora	7_SdhB	0
ASV613	Saccharopolyspora	6_Cyp51_Fg	0
ASV613	Saccharopolyspora	2_NT_Fg	0
ASV615	Terrabacter	6_Cyp51_Fg	0.0581395
ASV615	Terrabacter	5_Cyp51	0
ASV615	Terrabacter	7_SdhB	0
ASV615	Terrabacter	2_NT_Fg	0
ASV615	Terrabacter	8_SdhB_Fg	0
ASV615	Terrabacter	3_NSP	0
ASV615	Terrabacter	1_NT	0
ASV615	Terrabacter	4_NSP_Fg	0
ASV617	Dolosigranulum	2_NT_Fg	0.733634
ASV617	Dolosigranulum	5_Cyp51	0
ASV617	Dolosigranulum	1_NT	0
ASV617	Dolosigranulum	8_SdhB_Fg	0
ASV617	Dolosigranulum	7_SdhB	0
ASV617	Dolosigranulum	3_NSP	0
ASV617	Dolosigranulum	4_NSP_Fg	0
ASV617	Dolosigranulum	6_Cyp51_Fg	0
ASV62	Lawsonella	1_NT	1.42578
ASV62	Lawsonella	5_Cyp51	0.588235
ASV62	Lawsonella	6_Cyp51_Fg	0.585499
ASV62	Lawsonella	2_NT_Fg	0.33982
ASV62	Lawsonella	8_SdhB_Fg	0.338095
ASV62	Lawsonella	4_NSP_Fg	0
ASV62	Lawsonella	7_SdhB	0
ASV62	Lawsonella	3_NSP	0
ASV621	Methanocella	4_NSP_Fg	0.152905
ASV621	Methanocella	7_SdhB	0
ASV621	Methanocella	3_NSP	0
ASV621	Methanocella	5_Cyp51	0
ASV621	Methanocella	1_NT	0
ASV621	Methanocella	6_Cyp51_Fg	0
ASV621	Methanocella	8_SdhB_Fg	0
ASV621	Methanocella	2_NT_Fg	0
ASV623	Collinsella	6_Cyp51_Fg	0.116279
ASV623	Collinsella	1_NT	0
ASV623	Collinsella	5_Cyp51	0
ASV623	Collinsella	4_NSP_Fg	0
ASV623	Collinsella	3_NSP	0
ASV623	Collinsella	7_SdhB	0
ASV623	Collinsella	2_NT_Fg	0
ASV623	Collinsella	8_SdhB_Fg	0
ASV628	uncultured	5_Cyp51	0.163934
ASV628	uncultured	6_Cyp51_Fg	0
ASV628	uncultured	1_NT	0
ASV628	uncultured	7_SdhB	0
ASV628	uncultured	8_SdhB_Fg	0
ASV628	uncultured	3_NSP	0
ASV628	uncultured	4_NSP_Fg	0
ASV628	uncultured	2_NT_Fg	0
ASV63	Aquabacterium	6_Cyp51_Fg	1.33789
ASV63	Aquabacterium	4_NSP_Fg	0.840979
ASV63	Aquabacterium	8_SdhB_Fg	0.1693
ASV63	Aquabacterium	3_NSP	0
ASV63	Aquabacterium	2_NT_Fg	0
ASV63	Aquabacterium	5_Cyp51	0
ASV63	Aquabacterium	7_SdhB	0
ASV63	Aquabacterium	1_NT	0
ASV632	Thermoactinomyces	2_NT_Fg	0.784513
ASV632	Thermoactinomyces	1_NT	0
ASV632	Thermoactinomyces	7_SdhB	0
ASV632	Thermoactinomyces	3_NSP	0
ASV632	Thermoactinomyces	4_NSP_Fg	0
ASV632	Thermoactinomyces	5_Cyp51	0
ASV632	Thermoactinomyces	6_Cyp51_Fg	0
ASV632	Thermoactinomyces	8_SdhB_Fg	0
ASV640	Quadrisphaera	8_SdhB_Fg	0.111857
ASV640	Quadrisphaera	7_SdhB	0
ASV640	Quadrisphaera	4_NSP_Fg	0
ASV640	Quadrisphaera	5_Cyp51	0
ASV640	Quadrisphaera	3_NSP	0
ASV640	Quadrisphaera	6_Cyp51_Fg	0
ASV640	Quadrisphaera	1_NT	0
ASV640	Quadrisphaera	2_NT_Fg	0
ASV642	Iamia	2_NT_Fg	0.671141
ASV642	Iamia	1_NT	0
ASV642	Iamia	3_NSP	0
ASV642	Iamia	4_NSP_Fg	0
ASV642	Iamia	5_Cyp51	0
ASV642	Iamia	6_Cyp51_Fg	0
ASV642	Iamia	7_SdhB	0
ASV642	Iamia	8_SdhB_Fg	0
ASV649	uncultured	8_SdhB_Fg	0.0555556
ASV649	uncultured	1_NT	0
ASV649	uncultured	3_NSP	0
ASV649	uncultured	4_NSP_Fg	0
ASV649	uncultured	6_Cyp51_Fg	0
ASV649	uncultured	7_SdhB	0
ASV649	uncultured	2_NT_Fg	0
ASV649	uncultured	5_Cyp51	0
ASV655	uncultured	4_NSP_Fg	0.152905
ASV655	uncultured	5_Cyp51	0.0819672
ASV655	uncultured	7_SdhB	0
ASV655	uncultured	3_NSP	0
ASV655	uncultured	8_SdhB_Fg	0
ASV655	uncultured	1_NT	0
ASV655	uncultured	6_Cyp51_Fg	0
ASV655	uncultured	2_NT_Fg	0
ASV659	uncultured	2_NT_Fg	0.894855
ASV659	uncultured	3_NSP	0
ASV659	uncultured	5_Cyp51	0
ASV659	uncultured	6_Cyp51_Fg	0
ASV659	uncultured	1_NT	0
ASV659	uncultured	7_SdhB	0
ASV659	uncultured	8_SdhB_Fg	0
ASV659	uncultured	4_NSP_Fg	0
ASV66	Alkanindiges	2_NT_Fg	1.06819
ASV66	Alkanindiges	6_Cyp51_Fg	0.93351
ASV66	Alkanindiges	8_SdhB_Fg	0.563456
ASV66	Alkanindiges	5_Cyp51	0.163934
ASV66	Alkanindiges	3_NSP	0.107991
ASV66	Alkanindiges	4_NSP_Fg	0.0764526
ASV66	Alkanindiges	7_SdhB	0.0537634
ASV66	Alkanindiges	1_NT	0
ASV663	B1-7BS	4_NSP_Fg	0.227273
ASV663	B1-7BS	7_SdhB	0
ASV663	B1-7BS	1_NT	0
ASV663	B1-7BS	3_NSP	0
ASV663	B1-7BS	6_Cyp51_Fg	0
ASV663	B1-7BS	8_SdhB_Fg	0
ASV663	B1-7BS	5_Cyp51	0
ASV663	B1-7BS	2_NT_Fg	0
ASV665	Dyadobacter	6_Cyp51_Fg	0.823529
ASV665	Dyadobacter	4_NSP_Fg	0.34893
ASV665	Dyadobacter	5_Cyp51	0.0529661
ASV665	Dyadobacter	7_SdhB	0
ASV665	Dyadobacter	2_NT_Fg	0
ASV665	Dyadobacter	8_SdhB_Fg	0
ASV665	Dyadobacter	3_NSP	0
ASV665	Dyadobacter	1_NT	0
ASV669	Lysinibacillus	1_NT	0.559284
ASV669	Lysinibacillus	3_NSP	0.196386
ASV669	Lysinibacillus	7_SdhB	0
ASV669	Lysinibacillus	4_NSP_Fg	0
ASV669	Lysinibacillus	5_Cyp51	0
ASV669	Lysinibacillus	8_SdhB_Fg	0
ASV669	Lysinibacillus	6_Cyp51_Fg	0
ASV669	Lysinibacillus	2_NT_Fg	0
ASV67	Dongia	5_Cyp51	0.57377
ASV67	Dongia	4_NSP_Fg	0.30581
ASV67	Dongia	3_NSP	0.16129
ASV67	Dongia	7_SdhB	0
ASV67	Dongia	2_NT_Fg	0
ASV67	Dongia	8_SdhB_Fg	0
ASV67	Dongia	6_Cyp51_Fg	0
ASV67	Dongia	1_NT	0
ASV673	Nocardiopsis	4_NSP_Fg	0.0764526
ASV673	Nocardiopsis	3_NSP	0
ASV673	Nocardiopsis	5_Cyp51	0
ASV673	Nocardiopsis	6_Cyp51_Fg	0
ASV673	Nocardiopsis	2_NT_Fg	0
ASV673	Nocardiopsis	1_NT	0
ASV673	Nocardiopsis	7_SdhB	0
ASV673	Nocardiopsis	8_SdhB_Fg	0
ASV674	Pedomicrobium	4_NSP_Fg	0.170068
ASV674	Pedomicrobium	7_SdhB	0
ASV674	Pedomicrobium	5_Cyp51	0
ASV674	Pedomicrobium	8_SdhB_Fg	0
ASV674	Pedomicrobium	3_NSP	0
ASV674	Pedomicrobium	6_Cyp51_Fg	0
ASV674	Pedomicrobium	1_NT	0
ASV674	Pedomicrobium	2_NT_Fg	0
ASV684	Dokdonella	4_NSP_Fg	0.0764526
ASV684	Dokdonella	5_Cyp51	0
ASV684	Dokdonella	7_SdhB	0
ASV684	Dokdonella	6_Cyp51_Fg	0
ASV684	Dokdonella	3_NSP	0
ASV684	Dokdonella	1_NT	0
ASV684	Dokdonella	8_SdhB_Fg	0
ASV684	Dokdonella	2_NT_Fg	0
ASV69	Rathayibacter	8_SdhB_Fg	0.557793
ASV69	Rathayibacter	7_SdhB	0.108958
ASV69	Rathayibacter	5_Cyp51	0
ASV69	Rathayibacter	1_NT	0
ASV69	Rathayibacter	2_NT_Fg	0
ASV69	Rathayibacter	3_NSP	0
ASV69	Rathayibacter	4_NSP_Fg	0
ASV69	Rathayibacter	6_Cyp51_Fg	0
ASV693	Coxiella	4_NSP_Fg	0.0764526
ASV693	Coxiella	1_NT	0
ASV693	Coxiella	7_SdhB	0
ASV693	Coxiella	5_Cyp51	0
ASV693	Coxiella	2_NT_Fg	0
ASV693	Coxiella	3_NSP	0
ASV693	Coxiella	8_SdhB_Fg	0
ASV693	Coxiella	6_Cyp51_Fg	0
ASV697	Pedococcus-Phycicoccus	4_NSP_Fg	0.284091
ASV697	Pedococcus-Phycicoccus	6_Cyp51_Fg	0.174419
ASV697	Pedococcus-Phycicoccus	8_SdhB_Fg	0
ASV697	Pedococcus-Phycicoccus	5_Cyp51	0
ASV697	Pedococcus-Phycicoccus	3_NSP	0
ASV697	Pedococcus-Phycicoccus	1_NT	0
ASV697	Pedococcus-Phycicoccus	7_SdhB	0
ASV697	Pedococcus-Phycicoccus	2_NT_Fg	0
ASV7	Arthrobacter	2_NT_Fg	5.96479
ASV7	Arthrobacter	3_NSP	4.74143
ASV7	Arthrobacter	4_NSP_Fg	3.72381
ASV7	Arthrobacter	5_Cyp51	3.27869
ASV7	Arthrobacter	1_NT	1.59444
ASV7	Arthrobacter	8_SdhB_Fg	1.06163
ASV7	Arthrobacter	6_Cyp51_Fg	0.814637
ASV7	Arthrobacter	7_SdhB	0.652162
ASV70	Rhizobium	2_NT_Fg	1.12468
ASV70	Rhizobium	3_NSP	0.254256
ASV70	Rhizobium	5_Cyp51	0.245902
ASV70	Rhizobium	4_NSP_Fg	0.170455
ASV70	Rhizobium	7_SdhB	0.0553097
ASV70	Rhizobium	8_SdhB_Fg	0
ASV70	Rhizobium	1_NT	0
ASV70	Rhizobium	6_Cyp51_Fg	0
ASV701	Paracoccus	2_NT_Fg	2.50935
ASV701	Paracoccus	4_NSP_Fg	0.227273
ASV701	Paracoccus	7_SdhB	0.0553097
ASV701	Paracoccus	8_SdhB_Fg	0
ASV701	Paracoccus	3_NSP	0
ASV701	Paracoccus	6_Cyp51_Fg	0
ASV701	Paracoccus	1_NT	0
ASV701	Paracoccus	5_Cyp51	0
ASV703	Nibribacter	2_NT_Fg	0.507901
ASV703	Nibribacter	8_SdhB_Fg	0
ASV703	Nibribacter	1_NT	0
ASV703	Nibribacter	7_SdhB	0
ASV703	Nibribacter	3_NSP	0
ASV703	Nibribacter	4_NSP_Fg	0
ASV703	Nibribacter	6_Cyp51_Fg	0
ASV703	Nibribacter	5_Cyp51	0
ASV707	Rhizorhapis	4_NSP_Fg	0.113636
ASV707	Rhizorhapis	1_NT	0
ASV707	Rhizorhapis	2_NT_Fg	0
ASV707	Rhizorhapis	7_SdhB	0
ASV707	Rhizorhapis	5_Cyp51	0
ASV707	Rhizorhapis	3_NSP	0
ASV707	Rhizorhapis	8_SdhB_Fg	0
ASV707	Rhizorhapis	6_Cyp51_Fg	0
ASV71	Plantibacter	7_SdhB	0.110619
ASV71	Plantibacter	8_SdhB_Fg	0.108696
ASV71	Plantibacter	5_Cyp51	0
ASV71	Plantibacter	1_NT	0
ASV71	Plantibacter	2_NT_Fg	0
ASV71	Plantibacter	3_NSP	0
ASV71	Plantibacter	4_NSP_Fg	0
ASV71	Plantibacter	6_Cyp51_Fg	0
ASV713	Candidatus_Fritschea	4_NSP_Fg	0.0764526
ASV713	Candidatus_Fritschea	7_SdhB	0
ASV713	Candidatus_Fritschea	8_SdhB_Fg	0
ASV713	Candidatus_Fritschea	3_NSP	0
ASV713	Candidatus_Fritschea	6_Cyp51_Fg	0
ASV713	Candidatus_Fritschea	1_NT	0
ASV713	Candidatus_Fritschea	5_Cyp51	0
ASV713	Candidatus_Fritschea	2_NT_Fg	0
ASV714	Abditibacterium	4_NSP_Fg	0.211729
ASV714	Abditibacterium	5_Cyp51	0
ASV714	Abditibacterium	1_NT	0
ASV714	Abditibacterium	2_NT_Fg	0
ASV714	Abditibacterium	8_SdhB_Fg	0
ASV714	Abditibacterium	7_SdhB	0
ASV714	Abditibacterium	3_NSP	0
ASV714	Abditibacterium	6_Cyp51_Fg	0
ASV722	Modestobacter	1_NT	1.63043
ASV722	Modestobacter	5_Cyp51	0
ASV722	Modestobacter	7_SdhB	0
ASV722	Modestobacter	3_NSP	0
ASV722	Modestobacter	8_SdhB_Fg	0
ASV722	Modestobacter	4_NSP_Fg	0
ASV722	Modestobacter	6_Cyp51_Fg	0
ASV722	Modestobacter	2_NT_Fg	0
ASV725	uncultured	4_NSP_Fg	0.0566893
ASV725	uncultured	7_SdhB	0
ASV725	uncultured	5_Cyp51	0
ASV725	uncultured	8_SdhB_Fg	0
ASV725	uncultured	3_NSP	0
ASV725	uncultured	6_Cyp51_Fg	0
ASV725	uncultured	1_NT	0
ASV725	uncultured	2_NT_Fg	0
ASV733	Truepera	2_NT_Fg	1.59574
ASV733	Truepera	1_NT	0
ASV733	Truepera	7_SdhB	0
ASV733	Truepera	3_NSP	0
ASV733	Truepera	4_NSP_Fg	0
ASV733	Truepera	5_Cyp51	0
ASV733	Truepera	6_Cyp51_Fg	0
ASV733	Truepera	8_SdhB_Fg	0
ASV743	Brevibacterium	8_SdhB_Fg	0.0559284
ASV743	Brevibacterium	7_SdhB	0
ASV743	Brevibacterium	4_NSP_Fg	0
ASV743	Brevibacterium	5_Cyp51	0
ASV743	Brevibacterium	3_NSP	0
ASV743	Brevibacterium	6_Cyp51_Fg	0
ASV743	Brevibacterium	1_NT	0
ASV743	Brevibacterium	2_NT_Fg	0
ASV746	uncultured	3_NSP	0.161987
ASV746	uncultured	1_NT	0
ASV746	uncultured	5_Cyp51	0
ASV746	uncultured	6_Cyp51_Fg	0
ASV746	uncultured	7_SdhB	0
ASV746	uncultured	4_NSP_Fg	0
ASV746	uncultured	2_NT_Fg	0
ASV746	uncultured	8_SdhB_Fg	0
ASV748	Saccharimonadaceae	4_NSP_Fg	0.152905
ASV748	Saccharimonadaceae	3_NSP	0
ASV748	Saccharimonadaceae	8_SdhB_Fg	0
ASV748	Saccharimonadaceae	7_SdhB	0
ASV748	Saccharimonadaceae	1_NT	0
ASV748	Saccharimonadaceae	5_Cyp51	0
ASV748	Saccharimonadaceae	2_NT_Fg	0
ASV748	Saccharimonadaceae	6_Cyp51_Fg	0
ASV749	Planifilum	4_NSP_Fg	0.0764526
ASV749	Planifilum	3_NSP	0
ASV749	Planifilum	7_SdhB	0
ASV749	Planifilum	5_Cyp51	0
ASV749	Planifilum	8_SdhB_Fg	0
ASV749	Planifilum	2_NT_Fg	0
ASV749	Planifilum	1_NT	0
ASV749	Planifilum	6_Cyp51_Fg	0
ASV754	Peptoniphilus	2_NT_Fg	0.223714
ASV754	Peptoniphilus	4_NSP_Fg	0.117647
ASV754	Peptoniphilus	1_NT	0
ASV754	Peptoniphilus	6_Cyp51_Fg	0
ASV754	Peptoniphilus	7_SdhB	0
ASV754	Peptoniphilus	5_Cyp51	0
ASV754	Peptoniphilus	8_SdhB_Fg	0
ASV754	Peptoniphilus	3_NSP	0
ASV768	Novosphingobium	1_NT	1.24224
ASV768	Novosphingobium	8_SdhB_Fg	0.111857
ASV768	Novosphingobium	7_SdhB	0.110619
ASV768	Novosphingobium	2_NT_Fg	0
ASV768	Novosphingobium	5_Cyp51	0
ASV768	Novosphingobium	4_NSP_Fg	0
ASV768	Novosphingobium	3_NSP	0
ASV768	Novosphingobium	6_Cyp51_Fg	0
ASV77	Thermus	5_Cyp51	5.31674
ASV77	Thermus	3_NSP	0
ASV77	Thermus	8_SdhB_Fg	0
ASV77	Thermus	7_SdhB	0
ASV77	Thermus	1_NT	0
ASV77	Thermus	4_NSP_Fg	0
ASV77	Thermus	2_NT_Fg	0
ASV77	Thermus	6_Cyp51_Fg	0
ASV772	Wandonia	4_NSP_Fg	0.152905
ASV772	Wandonia	3_NSP	0.0806452
ASV772	Wandonia	7_SdhB	0
ASV772	Wandonia	5_Cyp51	0
ASV772	Wandonia	8_SdhB_Fg	0
ASV772	Wandonia	1_NT	0
ASV772	Wandonia	6_Cyp51_Fg	0
ASV772	Wandonia	2_NT_Fg	0
ASV774	uncultured	4_NSP_Fg	0.0566893
ASV774	uncultured	3_NSP	0
ASV774	uncultured	5_Cyp51	0
ASV774	uncultured	6_Cyp51_Fg	0
ASV774	uncultured	2_NT_Fg	0
ASV774	uncultured	1_NT	0
ASV774	uncultured	7_SdhB	0
ASV774	uncultured	8_SdhB_Fg	0
ASV776	Longimicrobiaceae	6_Cyp51_Fg	0.294118
ASV776	Longimicrobiaceae	7_SdhB	0.0547046
ASV776	Longimicrobiaceae	3_NSP	0
ASV776	Longimicrobiaceae	1_NT	0
ASV776	Longimicrobiaceae	5_Cyp51	0
ASV776	Longimicrobiaceae	4_NSP_Fg	0
ASV776	Longimicrobiaceae	2_NT_Fg	0
ASV776	Longimicrobiaceae	8_SdhB_Fg	0
ASV781	Alicyclobacillus	2_NT_Fg	1.81311
ASV781	Alicyclobacillus	7_SdhB	0
ASV781	Alicyclobacillus	8_SdhB_Fg	0
ASV781	Alicyclobacillus	3_NSP	0
ASV781	Alicyclobacillus	6_Cyp51_Fg	0
ASV781	Alicyclobacillus	1_NT	0
ASV781	Alicyclobacillus	4_NSP_Fg	0
ASV781	Alicyclobacillus	5_Cyp51	0
ASV788	uncultured	6_Cyp51_Fg	0.117096
ASV788	uncultured	7_SdhB	0
ASV788	uncultured	4_NSP_Fg	0
ASV788	uncultured	5_Cyp51	0
ASV788	uncultured	8_SdhB_Fg	0
ASV788	uncultured	3_NSP	0
ASV788	uncultured	1_NT	0
ASV788	uncultured	2_NT_Fg	0
ASV79	Pseudonocardia	1_NT	1.39752
ASV79	Pseudonocardia	2_NT_Fg	1.30024
ASV79	Pseudonocardia	6_Cyp51_Fg	1.16689
ASV79	Pseudonocardia	5_Cyp51	0.655738
ASV79	Pseudonocardia	4_NSP_Fg	0.628784
ASV79	Pseudonocardia	8_SdhB_Fg	0.0555556
ASV79	Pseudonocardia	7_SdhB	0
ASV79	Pseudonocardia	3_NSP	0
ASV791	DSSD61	1_NT	1.31149
ASV791	DSSD61	5_Cyp51	0.245902
ASV791	DSSD61	4_NSP_Fg	0
ASV791	DSSD61	3_NSP	0
ASV791	DSSD61	6_Cyp51_Fg	0
ASV791	DSSD61	7_SdhB	0
ASV791	DSSD61	2_NT_Fg	0
ASV791	DSSD61	8_SdhB_Fg	0
ASV793	uncultured	1_NT	0.117371
ASV793	uncultured	5_Cyp51	0
ASV793	uncultured	6_Cyp51_Fg	0
ASV793	uncultured	7_SdhB	0
ASV793	uncultured	4_NSP_Fg	0
ASV793	uncultured	2_NT_Fg	0
ASV793	uncultured	3_NSP	0
ASV793	uncultured	8_SdhB_Fg	0
ASV803	Occallatibacter	8_SdhB_Fg	0.0555556
ASV803	Occallatibacter	5_Cyp51	0
ASV803	Occallatibacter	1_NT	0
ASV803	Occallatibacter	2_NT_Fg	0
ASV803	Occallatibacter	7_SdhB	0
ASV803	Occallatibacter	3_NSP	0
ASV803	Occallatibacter	4_NSP_Fg	0
ASV803	Occallatibacter	6_Cyp51_Fg	0
ASV804	Gryllotalpicola	8_SdhB_Fg	0.111111
ASV804	Gryllotalpicola	3_NSP	0
ASV804	Gryllotalpicola	1_NT	0
ASV804	Gryllotalpicola	2_NT_Fg	0
ASV804	Gryllotalpicola	4_NSP_Fg	0
ASV804	Gryllotalpicola	6_Cyp51_Fg	0
ASV804	Gryllotalpicola	5_Cyp51	0
ASV804	Gryllotalpicola	7_SdhB	0
ASV807	uncultured	3_NSP	0.107991
ASV807	uncultured	1_NT	0
ASV807	uncultured	5_Cyp51	0
ASV807	uncultured	6_Cyp51_Fg	0
ASV807	uncultured	4_NSP_Fg	0
ASV807	uncultured	2_NT_Fg	0
ASV807	uncultured	7_SdhB	0
ASV807	uncultured	8_SdhB_Fg	0
ASV809	Sporosarcina	4_NSP_Fg	0.170455
ASV809	Sporosarcina	1_NT	0
ASV809	Sporosarcina	5_Cyp51	0
ASV809	Sporosarcina	2_NT_Fg	0
ASV809	Sporosarcina	7_SdhB	0
ASV809	Sporosarcina	8_SdhB_Fg	0
ASV809	Sporosarcina	3_NSP	0
ASV809	Sporosarcina	6_Cyp51_Fg	0
ASV816	Cellvibrio	2_NT_Fg	0.282167
ASV816	Cellvibrio	7_SdhB	0
ASV816	Cellvibrio	5_Cyp51	0
ASV816	Cellvibrio	6_Cyp51_Fg	0
ASV816	Cellvibrio	1_NT	0
ASV816	Cellvibrio	4_NSP_Fg	0
ASV816	Cellvibrio	8_SdhB_Fg	0
ASV816	Cellvibrio	3_NSP	0
ASV821	Actinomyces	8_SdhB_Fg	0.0555556
ASV821	Actinomyces	1_NT	0
ASV821	Actinomyces	7_SdhB	0
ASV821	Actinomyces	3_NSP	0
ASV821	Actinomyces	4_NSP_Fg	0
ASV821	Actinomyces	5_Cyp51	0
ASV821	Actinomyces	6_Cyp51_Fg	0
ASV821	Actinomyces	2_NT_Fg	0
ASV823	Haoranjiania	8_SdhB_Fg	0.111857
ASV823	Haoranjiania	5_Cyp51	0
ASV823	Haoranjiania	3_NSP	0
ASV823	Haoranjiania	4_NSP_Fg	0
ASV823	Haoranjiania	1_NT	0
ASV823	Haoranjiania	7_SdhB	0
ASV823	Haoranjiania	2_NT_Fg	0
ASV823	Haoranjiania	6_Cyp51_Fg	0
ASV826	Noviherbaspirillum	2_NT_Fg	1.24113
ASV826	Noviherbaspirillum	4_NSP_Fg	0.288102
ASV826	Noviherbaspirillum	3_NSP	0.16129
ASV826	Noviherbaspirillum	7_SdhB	0
ASV826	Noviherbaspirillum	5_Cyp51	0
ASV826	Noviherbaspirillum	1_NT	0
ASV826	Noviherbaspirillum	6_Cyp51_Fg	0
ASV826	Noviherbaspirillum	8_SdhB_Fg	0
ASV828	Ezakiella	2_NT_Fg	0.395034
ASV828	Ezakiella	7_SdhB	0
ASV828	Ezakiella	1_NT	0
ASV828	Ezakiella	8_SdhB_Fg	0
ASV828	Ezakiella	6_Cyp51_Fg	0
ASV828	Ezakiella	3_NSP	0
ASV828	Ezakiella	5_Cyp51	0
ASV828	Ezakiella	4_NSP_Fg	0
ASV829	Gardnerella	3_NSP	0.0539957
ASV829	Gardnerella	7_SdhB	0
ASV829	Gardnerella	8_SdhB_Fg	0
ASV829	Gardnerella	6_Cyp51_Fg	0
ASV829	Gardnerella	1_NT	0
ASV829	Gardnerella	4_NSP_Fg	0
ASV829	Gardnerella	5_Cyp51	0
ASV829	Gardnerella	2_NT_Fg	0
ASV833	WD260	7_SdhB	0.0553097
ASV833	WD260	4_NSP_Fg	0
ASV833	WD260	5_Cyp51	0
ASV833	WD260	8_SdhB_Fg	0
ASV833	WD260	3_NSP	0
ASV833	WD260	6_Cyp51_Fg	0
ASV833	WD260	1_NT	0
ASV833	WD260	2_NT_Fg	0
ASV836	Prevotella_7	2_NT_Fg	0.451467
ASV836	Prevotella_7	5_Cyp51	0
ASV836	Prevotella_7	7_SdhB	0
ASV836	Prevotella_7	3_NSP	0
ASV836	Prevotella_7	8_SdhB_Fg	0
ASV836	Prevotella_7	1_NT	0
ASV836	Prevotella_7	4_NSP_Fg	0
ASV836	Prevotella_7	6_Cyp51_Fg	0
ASV848	Haliangium	6_Cyp51_Fg	0.117647
ASV848	Haliangium	4_NSP_Fg	0.0568182
ASV848	Haliangium	3_NSP	0
ASV848	Haliangium	2_NT_Fg	0
ASV848	Haliangium	5_Cyp51	0
ASV848	Haliangium	7_SdhB	0
ASV848	Haliangium	8_SdhB_Fg	0
ASV848	Haliangium	1_NT	0
ASV861	Williamsia	5_Cyp51	0.113122
ASV861	Williamsia	3_NSP	0
ASV861	Williamsia	7_SdhB	0
ASV861	Williamsia	4_NSP_Fg	0
ASV861	Williamsia	8_SdhB_Fg	0
ASV861	Williamsia	2_NT_Fg	0
ASV861	Williamsia	1_NT	0
ASV861	Williamsia	6_Cyp51_Fg	0
ASV87	67-14	6_Cyp51_Fg	1.11012
ASV87	67-14	3_NSP	0.995088
ASV87	67-14	5_Cyp51	0.737705
ASV87	67-14	4_NSP_Fg	0.458716
ASV87	67-14	7_SdhB	0.0553097
ASV87	67-14	8_SdhB_Fg	0.0543478
ASV87	67-14	1_NT	0
ASV87	67-14	2_NT_Fg	0
ASV875	Saccharimonadales	4_NSP_Fg	0.0764526
ASV875	Saccharimonadales	7_SdhB	0
ASV875	Saccharimonadales	1_NT	0
ASV875	Saccharimonadales	3_NSP	0
ASV875	Saccharimonadales	8_SdhB_Fg	0
ASV875	Saccharimonadales	6_Cyp51_Fg	0
ASV875	Saccharimonadales	2_NT_Fg	0
ASV875	Saccharimonadales	5_Cyp51	0
ASV88	Pseudolabrys	1_NT	1.29108
ASV88	Pseudolabrys	5_Cyp51	0.655738
ASV88	Pseudolabrys	6_Cyp51_Fg	0.523256
ASV88	Pseudolabrys	3_NSP	0.405093
ASV88	Pseudolabrys	4_NSP_Fg	0.382263
ASV88	Pseudolabrys	8_SdhB_Fg	0.112867
ASV88	Pseudolabrys	7_SdhB	0
ASV88	Pseudolabrys	2_NT_Fg	0
ASV883	Armatimonadales	3_NSP	0.161987
ASV883	Armatimonadales	5_Cyp51	0
ASV883	Armatimonadales	8_SdhB_Fg	0
ASV883	Armatimonadales	1_NT	0
ASV883	Armatimonadales	2_NT_Fg	0
ASV883	Armatimonadales	4_NSP_Fg	0
ASV883	Armatimonadales	7_SdhB	0
ASV883	Armatimonadales	6_Cyp51_Fg	0
ASV885	Clostridia_vadinBB60_group	4_NSP_Fg	0.170455
ASV885	Clostridia_vadinBB60_group	3_NSP	0
ASV885	Clostridia_vadinBB60_group	7_SdhB	0
ASV885	Clostridia_vadinBB60_group	2_NT_Fg	0
ASV885	Clostridia_vadinBB60_group	8_SdhB_Fg	0
ASV885	Clostridia_vadinBB60_group	5_Cyp51	0
ASV885	Clostridia_vadinBB60_group	6_Cyp51_Fg	0
ASV885	Clostridia_vadinBB60_group	1_NT	0
ASV888	Deinococcus	5_Cyp51	0.0565611
ASV888	Deinococcus	4_NSP_Fg	0
ASV888	Deinococcus	3_NSP	0
ASV888	Deinococcus	6_Cyp51_Fg	0
ASV888	Deinococcus	2_NT_Fg	0
ASV888	Deinococcus	8_SdhB_Fg	0
ASV888	Deinococcus	1_NT	0
ASV888	Deinococcus	7_SdhB	0
ASV9	Massilia	4_NSP_Fg	8.86915
ASV9	Massilia	1_NT	4.6875
ASV9	Massilia	2_NT_Fg	2.40716
ASV9	Massilia	8_SdhB_Fg	2.23584
ASV9	Massilia	3_NSP	2.03684
ASV9	Massilia	7_SdhB	1.74345
ASV9	Massilia	5_Cyp51	1.48401
ASV9	Massilia	6_Cyp51_Fg	0.705198
ASV901	Caulobacter	4_NSP_Fg	0.0568182
ASV901	Caulobacter	5_Cyp51	0.0565611
ASV901	Caulobacter	7_SdhB	0
ASV901	Caulobacter	3_NSP	0
ASV901	Caulobacter	8_SdhB_Fg	0
ASV901	Caulobacter	1_NT	0
ASV901	Caulobacter	6_Cyp51_Fg	0
ASV901	Caulobacter	2_NT_Fg	0
ASV907	Phreatobacter	1_NT	0.234742
ASV907	Phreatobacter	7_SdhB	0
ASV907	Phreatobacter	3_NSP	0
ASV907	Phreatobacter	5_Cyp51	0
ASV907	Phreatobacter	2_NT_Fg	0
ASV907	Phreatobacter	6_Cyp51_Fg	0
ASV907	Phreatobacter	4_NSP_Fg	0
ASV907	Phreatobacter	8_SdhB_Fg	0
ASV914	Auricoccus-Abyssicoccus	7_SdhB	0.0553097
ASV914	Auricoccus-Abyssicoccus	1_NT	0
ASV914	Auricoccus-Abyssicoccus	5_Cyp51	0
ASV914	Auricoccus-Abyssicoccus	8_SdhB_Fg	0
ASV914	Auricoccus-Abyssicoccus	3_NSP	0
ASV914	Auricoccus-Abyssicoccus	4_NSP_Fg	0
ASV914	Auricoccus-Abyssicoccus	6_Cyp51_Fg	0
ASV914	Auricoccus-Abyssicoccus	2_NT_Fg	0
ASV923	Nakamurella	2_NT_Fg	0.70922
ASV923	Nakamurella	5_Cyp51	0.163934
ASV923	Nakamurella	4_NSP_Fg	0.152905
ASV923	Nakamurella	7_SdhB	0
ASV923	Nakamurella	8_SdhB_Fg	0
ASV923	Nakamurella	3_NSP	0
ASV923	Nakamurella	6_Cyp51_Fg	0
ASV923	Nakamurella	1_NT	0
ASV924	Tumebacillus	2_NT_Fg	0.225734
ASV924	Tumebacillus	5_Cyp51	0
ASV924	Tumebacillus	8_SdhB_Fg	0
ASV924	Tumebacillus	6_Cyp51_Fg	0
ASV924	Tumebacillus	1_NT	0
ASV924	Tumebacillus	7_SdhB	0
ASV924	Tumebacillus	3_NSP	0
ASV924	Tumebacillus	4_NSP_Fg	0
ASV93	Lactobacillus	1_NT	3.90625
ASV93	Lactobacillus	3_NSP	0.917927
ASV93	Lactobacillus	8_SdhB_Fg	0.167412
ASV93	Lactobacillus	5_Cyp51	0.105932
ASV93	Lactobacillus	4_NSP_Fg	0.0568182
ASV93	Lactobacillus	7_SdhB	0
ASV93	Lactobacillus	2_NT_Fg	0
ASV93	Lactobacillus	6_Cyp51_Fg	0
ASV934	Solirubrobacter	2_NT_Fg	0.70922
ASV934	Solirubrobacter	8_SdhB_Fg	0.0559284
ASV934	Solirubrobacter	5_Cyp51	0
ASV934	Solirubrobacter	1_NT	0
ASV934	Solirubrobacter	7_SdhB	0
ASV934	Solirubrobacter	3_NSP	0
ASV934	Solirubrobacter	4_NSP_Fg	0
ASV934	Solirubrobacter	6_Cyp51_Fg	0
ASV937	BIrii41	3_NSP	0.0578704
ASV937	BIrii41	1_NT	0
ASV937	BIrii41	4_NSP_Fg	0
ASV937	BIrii41	5_Cyp51	0
ASV937	BIrii41	6_Cyp51_Fg	0
ASV937	BIrii41	7_SdhB	0
ASV937	BIrii41	2_NT_Fg	0
ASV937	BIrii41	8_SdhB_Fg	0
ASV938	uncultured	4_NSP_Fg	0.0764526
ASV938	uncultured	1_NT	0
ASV938	uncultured	7_SdhB	0
ASV938	uncultured	2_NT_Fg	0
ASV938	uncultured	3_NSP	0
ASV938	uncultured	5_Cyp51	0
ASV938	uncultured	6_Cyp51_Fg	0
ASV938	uncultured	8_SdhB_Fg	0
ASV94	Aerococcus	7_SdhB	0.270584
ASV94	Aerococcus	3_NSP	0.107991
ASV94	Aerococcus	1_NT	0
ASV94	Aerococcus	5_Cyp51	0
ASV94	Aerococcus	2_NT_Fg	0
ASV94	Aerococcus	4_NSP_Fg	0
ASV94	Aerococcus	8_SdhB_Fg	0
ASV94	Aerococcus	6_Cyp51_Fg	0
ASV949	DTU014	3_NSP	0.0539957
ASV949	DTU014	7_SdhB	0
ASV949	DTU014	5_Cyp51	0
ASV949	DTU014	8_SdhB_Fg	0
ASV949	DTU014	1_NT	0
ASV949	DTU014	6_Cyp51_Fg	0
ASV949	DTU014	2_NT_Fg	0
ASV949	DTU014	4_NSP_Fg	0
ASV951	NS9_marine_group	4_NSP_Fg	0.0764526
ASV951	NS9_marine_group	1_NT	0
ASV951	NS9_marine_group	2_NT_Fg	0
ASV951	NS9_marine_group	7_SdhB	0
ASV951	NS9_marine_group	5_Cyp51	0
ASV951	NS9_marine_group	3_NSP	0
ASV951	NS9_marine_group	8_SdhB_Fg	0
ASV951	NS9_marine_group	6_Cyp51_Fg	0
ASV957	Pajaroellobacter	1_NT	0.388199
ASV957	Pajaroellobacter	3_NSP	0
ASV957	Pajaroellobacter	7_SdhB	0
ASV957	Pajaroellobacter	4_NSP_Fg	0
ASV957	Pajaroellobacter	5_Cyp51	0
ASV957	Pajaroellobacter	8_SdhB_Fg	0
ASV957	Pajaroellobacter	2_NT_Fg	0
ASV957	Pajaroellobacter	6_Cyp51_Fg	0
ASV963	Shinella	5_Cyp51	0.0565611
ASV963	Shinella	3_NSP	0
ASV963	Shinella	7_SdhB	0
ASV963	Shinella	2_NT_Fg	0
ASV963	Shinella	8_SdhB_Fg	0
ASV963	Shinella	6_Cyp51_Fg	0
ASV963	Shinella	4_NSP_Fg	0
ASV963	Shinella	1_NT	0
ASV968	Castellaniella	4_NSP_Fg	0.0764526
ASV968	Castellaniella	1_NT	0
ASV968	Castellaniella	2_NT_Fg	0
ASV968	Castellaniella	3_NSP	0
ASV968	Castellaniella	5_Cyp51	0
ASV968	Castellaniella	7_SdhB	0
ASV968	Castellaniella	8_SdhB_Fg	0
ASV968	Castellaniella	6_Cyp51_Fg	0
ASV971	Hydrogenophilus	5_Cyp51	0.169683
ASV971	Hydrogenophilus	3_NSP	0
ASV971	Hydrogenophilus	6_Cyp51_Fg	0
ASV971	Hydrogenophilus	2_NT_Fg	0
ASV971	Hydrogenophilus	1_NT	0
ASV971	Hydrogenophilus	7_SdhB	0
ASV971	Hydrogenophilus	8_SdhB_Fg	0
ASV971	Hydrogenophilus	4_NSP_Fg	0
ASV981	Sphingorhabdus	2_NT_Fg	0.413712
ASV981	Sphingorhabdus	8_SdhB_Fg	0.0555556
ASV981	Sphingorhabdus	7_SdhB	0
ASV981	Sphingorhabdus	4_NSP_Fg	0
ASV981	Sphingorhabdus	5_Cyp51	0
ASV981	Sphingorhabdus	3_NSP	0
ASV981	Sphingorhabdus	6_Cyp51_Fg	0
ASV981	Sphingorhabdus	1_NT	0
ASV99	Flexivirga	4_NSP_Fg	0.30581
ASV99	Flexivirga	3_NSP	0.16129
ASV99	Flexivirga	5_Cyp51	0
ASV99	Flexivirga	1_NT	0
ASV99	Flexivirga	2_NT_Fg	0
ASV99	Flexivirga	8_SdhB_Fg	0
ASV99	Flexivirga	7_SdhB	0
ASV99	Flexivirga	6_Cyp51_Fg	0

## Sheet: bac_genus_reabun_treatgr_wheat
AsvId	Genus	Sample	Abundance
ASV1	Pseudomonas	4_dsRNA	42.211
ASV1	Pseudomonas	3_dsRNA_Fg	33.4588
ASV1	Pseudomonas	2_NT_Fg	20.4039
ASV1	Pseudomonas	1_NT	4.99597
ASV1002	Subgroup_2	3_dsRNA_Fg	0.0588235
ASV1002	Subgroup_2	4_dsRNA	0.0182349
ASV1002	Subgroup_2	1_NT	0
ASV1002	Subgroup_2	2_NT_Fg	0
ASV102	Flavobacterium	4_dsRNA	0.0366714
ASV102	Flavobacterium	3_dsRNA_Fg	0.0366345
ASV102	Flavobacterium	1_NT	0
ASV102	Flavobacterium	2_NT_Fg	0
ASV103	Mucilaginibacter	4_dsRNA	0.559728
ASV103	Mucilaginibacter	3_dsRNA_Fg	0.42452
ASV103	Mucilaginibacter	2_NT_Fg	0
ASV103	Mucilaginibacter	1_NT	0
ASV108	Rhodanobacter	4_dsRNA	0.235171
ASV108	Rhodanobacter	3_dsRNA_Fg	0.150038
ASV108	Rhodanobacter	1_NT	0
ASV108	Rhodanobacter	2_NT_Fg	0
ASV111	Klenkia	4_dsRNA	0.173085
ASV111	Klenkia	3_dsRNA_Fg	0.0969499
ASV111	Klenkia	1_NT	0
ASV111	Klenkia	2_NT_Fg	0
ASV112	Micrococcus	1_NT	2.91193
ASV112	Micrococcus	2_NT_Fg	0.507901
ASV112	Micrococcus	3_dsRNA_Fg	0.173341
ASV112	Micrococcus	4_dsRNA	0.145725
ASV115	Mycobacterium	4_dsRNA	0.2889
ASV115	Mycobacterium	3_dsRNA_Fg	0.280656
ASV115	Mycobacterium	1_NT	0
ASV115	Mycobacterium	2_NT_Fg	0
ASV118	Devosia	4_dsRNA	0.498859
ASV118	Devosia	3_dsRNA_Fg	0.361945
ASV118	Devosia	2_NT_Fg	0.303951
ASV118	Devosia	1_NT	0
ASV12	Cellulomonas	4_dsRNA	1.5665
ASV12	Cellulomonas	2_NT_Fg	0.698985
ASV12	Cellulomonas	3_dsRNA_Fg	0.463158
ASV12	Cellulomonas	1_NT	0
ASV120	Haemophilus	4_dsRNA	0.14652
ASV120	Haemophilus	1_NT	0
ASV120	Haemophilus	2_NT_Fg	0
ASV120	Haemophilus	3_dsRNA_Fg	0
ASV124	Asticcacaulis	2_NT_Fg	0.151976
ASV124	Asticcacaulis	3_dsRNA_Fg	0.0555556
ASV124	Asticcacaulis	4_dsRNA	0.0546448
ASV124	Asticcacaulis	1_NT	0
ASV125	Rubellimicrobium	4_dsRNA	0.403458
ASV125	Rubellimicrobium	3_dsRNA_Fg	0.324343
ASV125	Rubellimicrobium	2_NT_Fg	0.0759878
ASV125	Rubellimicrobium	1_NT	0
ASV132	Nevskia	1_NT	2.54435
ASV132	Nevskia	3_dsRNA_Fg	0.150489
ASV132	Nevskia	2_NT_Fg	0
ASV132	Nevskia	4_dsRNA	0
ASV133	Hymenobacter	1_NT	0.997653
ASV133	Hymenobacter	3_dsRNA_Fg	0.465572
ASV133	Hymenobacter	4_dsRNA	0.447102
ASV133	Hymenobacter	2_NT_Fg	0
ASV14	Microbacterium	1_NT	1.58529
ASV14	Microbacterium	4_dsRNA	0.832602
ASV14	Microbacterium	3_dsRNA_Fg	0.548442
ASV14	Microbacterium	2_NT_Fg	0.227964
ASV140	Bradyrhizobium	2_NT_Fg	0.447427
ASV140	Bradyrhizobium	4_dsRNA	0.210172
ASV140	Bradyrhizobium	1_NT	0
ASV140	Bradyrhizobium	3_dsRNA_Fg	0
ASV142	Arachidicoccus	4_dsRNA	0.0268817
ASV142	Arachidicoccus	2_NT_Fg	0
ASV142	Arachidicoccus	1_NT	0
ASV142	Arachidicoccus	3_dsRNA_Fg	0
ASV145	uncultured	3_dsRNA_Fg	0.205426
ASV145	uncultured	4_dsRNA	0.0806452
ASV145	uncultured	1_NT	0
ASV145	uncultured	2_NT_Fg	0
ASV147	Spirosoma	4_dsRNA	0.109141
ASV147	Spirosoma	1_NT	0
ASV147	Spirosoma	3_dsRNA_Fg	0
ASV147	Spirosoma	2_NT_Fg	0
ASV150	P3OB-42	4_dsRNA	0.254902
ASV150	P3OB-42	3_dsRNA_Fg	0.135832
ASV150	P3OB-42	1_NT	0
ASV150	P3OB-42	2_NT_Fg	0
ASV153	Friedmanniella	4_dsRNA	0.128205
ASV153	Friedmanniella	2_NT_Fg	0.0564334
ASV153	Friedmanniella	1_NT	0
ASV153	Friedmanniella	3_dsRNA_Fg	0
ASV154	Rothia	4_dsRNA	0.14652
ASV154	Rothia	3_dsRNA_Fg	0.058548
ASV154	Rothia	1_NT	0
ASV154	Rothia	2_NT_Fg	0
ASV156	Tardiphaga	4_dsRNA	0.115741
ASV156	Tardiphaga	3_dsRNA_Fg	0.0588235
ASV156	Tardiphaga	1_NT	0
ASV156	Tardiphaga	2_NT_Fg	0
ASV16	Cutibacterium	2_NT_Fg	12.3864
ASV16	Cutibacterium	1_NT	9.14003
ASV16	Cutibacterium	3_dsRNA_Fg	2.37925
ASV16	Cutibacterium	4_dsRNA	1.59591
ASV161	Actinobacillus	2_NT_Fg	0.838926
ASV161	Actinobacillus	3_dsRNA_Fg	0.0775194
ASV161	Actinobacillus	1_NT	0
ASV161	Actinobacillus	4_dsRNA	0
ASV162	Micropepsis	3_dsRNA_Fg	0.239616
ASV162	Micropepsis	4_dsRNA	0.226373
ASV162	Micropepsis	1_NT	0
ASV162	Micropepsis	2_NT_Fg	0
ASV164	Subtercola	1_NT	0.586854
ASV164	Subtercola	4_dsRNA	0.0915751
ASV164	Subtercola	3_dsRNA_Fg	0
ASV164	Subtercola	2_NT_Fg	0
ASV165	Sediminibacterium	1_NT	1.28635
ASV165	Sediminibacterium	4_dsRNA	0.639733
ASV165	Sediminibacterium	2_NT_Fg	0
ASV165	Sediminibacterium	3_dsRNA_Fg	0
ASV166	Roseomonas	2_NT_Fg	0.902935
ASV166	Roseomonas	3_dsRNA_Fg	0.308746
ASV166	Roseomonas	4_dsRNA	0.3015
ASV166	Roseomonas	1_NT	0
ASV167	uncultured	3_dsRNA_Fg	0.374722
ASV167	uncultured	1_NT	0.293427
ASV167	uncultured	4_dsRNA	0.137662
ASV167	uncultured	2_NT_Fg	0
ASV169	Parvibaculum	3_dsRNA_Fg	0.166225
ASV169	Parvibaculum	4_dsRNA	0.136612
ASV169	Parvibaculum	1_NT	0
ASV169	Parvibaculum	2_NT_Fg	0
ASV171	Reyranella	1_NT	0.762911
ASV171	Reyranella	4_dsRNA	0.156863
ASV171	Reyranella	3_dsRNA_Fg	0.0753083
ASV171	Reyranella	2_NT_Fg	0
ASV172	Aeromicrobium	4_dsRNA	0.222706
ASV172	Aeromicrobium	3_dsRNA_Fg	0.0387597
ASV172	Aeromicrobium	2_NT_Fg	0
ASV172	Aeromicrobium	1_NT	0
ASV173	Bdellovibrio	3_dsRNA_Fg	0.192194
ASV173	Bdellovibrio	4_dsRNA	0.0578704
ASV173	Bdellovibrio	1_NT	0
ASV173	Bdellovibrio	2_NT_Fg	0
ASV174	Peredibacter	4_dsRNA	0.270062
ASV174	Peredibacter	3_dsRNA_Fg	0.0980392
ASV174	Peredibacter	2_NT_Fg	0
ASV174	Peredibacter	1_NT	0
ASV175	Cloacibacterium	3_dsRNA_Fg	0.517
ASV175	Cloacibacterium	4_dsRNA	0.0539957
ASV175	Cloacibacterium	1_NT	0
ASV175	Cloacibacterium	2_NT_Fg	0
ASV176	Amb-16S-1323	3_dsRNA_Fg	0.0581395
ASV176	Amb-16S-1323	4_dsRNA	0.0273224
ASV176	Amb-16S-1323	1_NT	0
ASV176	Amb-16S-1323	2_NT_Fg	0
ASV18	Methylobacterium-Methylorubrum	3_dsRNA_Fg	5.00368
ASV18	Methylobacterium-Methylorubrum	1_NT	3.67591
ASV18	Methylobacterium-Methylorubrum	4_dsRNA	3.45415
ASV18	Methylobacterium-Methylorubrum	2_NT_Fg	1.72769
ASV182	Afipia	4_dsRNA	0.0353107
ASV182	Afipia	3_dsRNA_Fg	0
ASV182	Afipia	2_NT_Fg	0
ASV182	Afipia	1_NT	0
ASV183	Leuconostoc	2_NT_Fg	0.564334
ASV183	Leuconostoc	4_dsRNA	0.0268817
ASV183	Leuconostoc	1_NT	0
ASV183	Leuconostoc	3_dsRNA_Fg	0
ASV188	Lactococcus	4_dsRNA	0.395928
ASV188	Lactococcus	1_NT	0
ASV188	Lactococcus	3_dsRNA_Fg	0
ASV188	Lactococcus	2_NT_Fg	0
ASV19	Brevundimonas	1_NT	3.72977
ASV19	Brevundimonas	3_dsRNA_Fg	0.887779
ASV19	Brevundimonas	4_dsRNA	0.769087
ASV19	Brevundimonas	2_NT_Fg	0.112867
ASV190	Rhodopseudomonas	3_dsRNA_Fg	0.448016
ASV190	Rhodopseudomonas	4_dsRNA	0.0179211
ASV190	Rhodopseudomonas	1_NT	0
ASV190	Rhodopseudomonas	2_NT_Fg	0
ASV195	Conexibacter	4_dsRNA	0.0273224
ASV195	Conexibacter	3_dsRNA_Fg	0.0181159
ASV195	Conexibacter	1_NT	0
ASV195	Conexibacter	2_NT_Fg	0
ASV196	Fluviicola	3_dsRNA_Fg	0.0968992
ASV196	Fluviicola	1_NT	0
ASV196	Fluviicola	2_NT_Fg	0
ASV196	Fluviicola	4_dsRNA	0
ASV2	Acinetobacter	3_dsRNA_Fg	5.46277
ASV2	Acinetobacter	4_dsRNA	4.81071
ASV2	Acinetobacter	1_NT	2.97532
ASV2	Acinetobacter	2_NT_Fg	0.622997
ASV20	Streptococcus	3_dsRNA_Fg	2.88287
ASV20	Streptococcus	2_NT_Fg	1.56281
ASV20	Streptococcus	4_dsRNA	1.2464
ASV20	Streptococcus	1_NT	0
ASV204	Rickettsiella	3_dsRNA_Fg	0.131385
ASV204	Rickettsiella	1_NT	0
ASV204	Rickettsiella	2_NT_Fg	0
ASV204	Rickettsiella	4_dsRNA	0
ASV216	Soehngenia	4_dsRNA	0.0819672
ASV216	Soehngenia	3_dsRNA_Fg	0.0764526
ASV216	Soehngenia	1_NT	0
ASV216	Soehngenia	2_NT_Fg	0
ASV233	Gemmatimonas	3_dsRNA_Fg	0.0760453
ASV233	Gemmatimonas	1_NT	0
ASV233	Gemmatimonas	2_NT_Fg	0
ASV233	Gemmatimonas	4_dsRNA	0
ASV235	Aeromonas	3_dsRNA_Fg	0.407521
ASV235	Aeromonas	4_dsRNA	0.0368732
ASV235	Aeromonas	1_NT	0
ASV235	Aeromonas	2_NT_Fg	0
ASV237	Bacillus	2_NT_Fg	3.0697
ASV237	Bacillus	1_NT	2.06935
ASV237	Bacillus	3_dsRNA_Fg	0.378843
ASV237	Bacillus	4_dsRNA	0.346303
ASV238	Rhodoplanes	1_NT	1.35563
ASV238	Rhodoplanes	3_dsRNA_Fg	0.174419
ASV238	Rhodoplanes	2_NT_Fg	0
ASV238	Rhodoplanes	4_dsRNA	0
ASV24	Rhodococcus	4_dsRNA	1.37599
ASV24	Rhodococcus	3_dsRNA_Fg	0.834504
ASV24	Rhodococcus	1_NT	0.410798
ASV24	Rhodococcus	2_NT_Fg	0
ASV244	Granulicella	4_dsRNA	0.107527
ASV244	Granulicella	3_dsRNA_Fg	0.0185185
ASV244	Granulicella	2_NT_Fg	0
ASV244	Granulicella	1_NT	0
ASV246	Alkanibacter	4_dsRNA	0.0546448
ASV246	Alkanibacter	3_dsRNA_Fg	0.0254842
ASV246	Alkanibacter	1_NT	0
ASV246	Alkanibacter	2_NT_Fg	0
ASV25	Stenotrophomonas	4_dsRNA	0.489764
ASV25	Stenotrophomonas	3_dsRNA_Fg	0.353186
ASV25	Stenotrophomonas	1_NT	0
ASV25	Stenotrophomonas	2_NT_Fg	0
ASV251	Cavicella	3_dsRNA_Fg	0.0193798
ASV251	Cavicella	1_NT	0
ASV251	Cavicella	2_NT_Fg	0
ASV251	Cavicella	4_dsRNA	0
ASV255	Chlamydiaceae	3_dsRNA_Fg	0.215426
ASV255	Chlamydiaceae	2_NT_Fg	0
ASV255	Chlamydiaceae	1_NT	0
ASV255	Chlamydiaceae	4_dsRNA	0
ASV257	Legionella	3_dsRNA_Fg	0.622171
ASV257	Legionella	4_dsRNA	0.130932
ASV257	Legionella	2_NT_Fg	0
ASV257	Legionella	1_NT	0
ASV258	Serratia	1_NT	0.586854
ASV258	Serratia	3_dsRNA_Fg	0
ASV258	Serratia	2_NT_Fg	0
ASV258	Serratia	4_dsRNA	0
ASV261	Sporocytophaga	3_dsRNA_Fg	0.135659
ASV261	Sporocytophaga	1_NT	0
ASV261	Sporocytophaga	2_NT_Fg	0
ASV261	Sporocytophaga	4_dsRNA	0
ASV264	IMCC26207	1_NT	1.62192
ASV264	IMCC26207	2_NT_Fg	0
ASV264	IMCC26207	3_dsRNA_Fg	0
ASV264	IMCC26207	4_dsRNA	0
ASV276	TRA3-20	3_dsRNA_Fg	0.0941043
ASV276	TRA3-20	1_NT	0
ASV276	TRA3-20	2_NT_Fg	0
ASV276	TRA3-20	4_dsRNA	0
ASV278	IMCC26256	4_dsRNA	0.0546448
ASV278	IMCC26256	1_NT	0
ASV278	IMCC26256	3_dsRNA_Fg	0
ASV278	IMCC26256	2_NT_Fg	0
ASV282	Anaeromyxobacter	3_dsRNA_Fg	0.0387597
ASV282	Anaeromyxobacter	1_NT	0
ASV282	Anaeromyxobacter	2_NT_Fg	0
ASV282	Anaeromyxobacter	4_dsRNA	0
ASV283	OLB14	3_dsRNA_Fg	0.271318
ASV283	OLB14	4_dsRNA	0.136612
ASV283	OLB14	1_NT	0
ASV283	OLB14	2_NT_Fg	0
ASV296	Methyloversatilis	1_NT	0.950783
ASV296	Methyloversatilis	4_dsRNA	0.156863
ASV296	Methyloversatilis	3_dsRNA_Fg	0.0588235
ASV296	Methyloversatilis	2_NT_Fg	0
ASV3	Chryseobacterium	4_dsRNA	7.23807
ASV3	Chryseobacterium	3_dsRNA_Fg	6.11526
ASV3	Chryseobacterium	1_NT	1.27841
ASV3	Chryseobacterium	2_NT_Fg	0
ASV300	Hirschia	3_dsRNA_Fg	0.116279
ASV300	Hirschia	1_NT	0
ASV300	Hirschia	2_NT_Fg	0
ASV300	Hirschia	4_dsRNA	0
ASV308	Alloiococcus	1_NT	0.352113
ASV308	Alloiococcus	3_dsRNA_Fg	0.0372856
ASV308	Alloiococcus	2_NT_Fg	0
ASV308	Alloiococcus	4_dsRNA	0
ASV315	0319-6G20	3_dsRNA_Fg	0.175644
ASV315	0319-6G20	4_dsRNA	0.12115
ASV315	0319-6G20	2_NT_Fg	0
ASV315	0319-6G20	1_NT	0
ASV317	SC-I-84	3_dsRNA_Fg	0.0744469
ASV317	SC-I-84	1_NT	0
ASV317	SC-I-84	2_NT_Fg	0
ASV317	SC-I-84	4_dsRNA	0
ASV322	Aureimonas	3_dsRNA_Fg	0.27451
ASV322	Aureimonas	4_dsRNA	0.0570168
ASV322	Aureimonas	1_NT	0
ASV322	Aureimonas	2_NT_Fg	0
ASV33	Exiguobacterium	3_dsRNA_Fg	0.29661
ASV33	Exiguobacterium	4_dsRNA	0.162837
ASV33	Exiguobacterium	2_NT_Fg	0
ASV33	Exiguobacterium	1_NT	0
ASV341	Dialister	3_dsRNA_Fg	0.155039
ASV341	Dialister	1_NT	0
ASV341	Dialister	2_NT_Fg	0
ASV341	Dialister	4_dsRNA	0
ASV343	Simplicispira	3_dsRNA_Fg	0.106524
ASV343	Simplicispira	1_NT	0
ASV343	Simplicispira	2_NT_Fg	0
ASV343	Simplicispira	4_dsRNA	0
ASV347	Xanthobacteraceae	3_dsRNA_Fg	0.0940557
ASV347	Xanthobacteraceae	2_NT_Fg	0
ASV347	Xanthobacteraceae	1_NT	0
ASV347	Xanthobacteraceae	4_dsRNA	0
ASV349	Methylotenera	1_NT	3.80435
ASV349	Methylotenera	2_NT_Fg	0
ASV349	Methylotenera	3_dsRNA_Fg	0
ASV349	Methylotenera	4_dsRNA	0
ASV350	uncultured	3_dsRNA_Fg	0.34891
ASV350	uncultured	4_dsRNA	0.0179986
ASV350	uncultured	1_NT	0
ASV350	uncultured	2_NT_Fg	0
ASV357	uncultured	3_dsRNA_Fg	0.0752445
ASV357	uncultured	1_NT	0
ASV357	uncultured	2_NT_Fg	0
ASV357	uncultured	4_dsRNA	0
ASV358	Sericytochromatia	1_NT	1.23043
ASV358	Sericytochromatia	3_dsRNA_Fg	0.116102
ASV358	Sericytochromatia	2_NT_Fg	0
ASV358	Sericytochromatia	4_dsRNA	0
ASV36	Leifsonia	3_dsRNA_Fg	0.700211
ASV36	Leifsonia	4_dsRNA	0.405429
ASV36	Leifsonia	1_NT	0
ASV36	Leifsonia	2_NT_Fg	0
ASV37	Frigoribacterium	4_dsRNA	0.255422
ASV37	Frigoribacterium	2_NT_Fg	0.223714
ASV37	Frigoribacterium	3_dsRNA_Fg	0.180041
ASV37	Frigoribacterium	1_NT	0
ASV375	env.OPS_17	2_NT_Fg	0.620767
ASV375	env.OPS_17	3_dsRNA_Fg	0.1941
ASV375	env.OPS_17	1_NT	0
ASV375	env.OPS_17	4_dsRNA	0
ASV376	Abiotrophia	2_NT_Fg	0.451467
ASV376	Abiotrophia	4_dsRNA	0
ASV376	Abiotrophia	3_dsRNA_Fg	0
ASV376	Abiotrophia	1_NT	0
ASV377	Shewanella	3_dsRNA_Fg	0.0196078
ASV377	Shewanella	4_dsRNA	0.0184366
ASV377	Shewanella	2_NT_Fg	0
ASV377	Shewanella	1_NT	0
ASV380	uncultured	4_dsRNA	0.0806452
ASV380	uncultured	3_dsRNA_Fg	0.0555556
ASV380	uncultured	1_NT	0
ASV380	uncultured	2_NT_Fg	0
ASV389	Paenibacillus	1_NT	1.34228
ASV389	Paenibacillus	3_dsRNA_Fg	0.645959
ASV389	Paenibacillus	4_dsRNA	0.206609
ASV389	Paenibacillus	2_NT_Fg	0
ASV40	Enhydrobacter	1_NT	3.96336
ASV40	Enhydrobacter	3_dsRNA_Fg	0.840578
ASV40	Enhydrobacter	4_dsRNA	0.257303
ASV40	Enhydrobacter	2_NT_Fg	0.1693
ASV401	SM2D12	4_dsRNA	0.0537634
ASV401	SM2D12	2_NT_Fg	0
ASV401	SM2D12	1_NT	0
ASV401	SM2D12	3_dsRNA_Fg	0
ASV404	Phenylobacterium	4_dsRNA	0.0644067
ASV404	Phenylobacterium	3_dsRNA_Fg	0.0392157
ASV404	Phenylobacterium	2_NT_Fg	0
ASV404	Phenylobacterium	1_NT	0
ASV409	Azohydromonas	2_NT_Fg	3.95981
ASV409	Azohydromonas	1_NT	0
ASV409	Azohydromonas	3_dsRNA_Fg	0
ASV409	Azohydromonas	4_dsRNA	0
ASV413	Finegoldia	4_dsRNA	0.0553097
ASV413	Finegoldia	3_dsRNA_Fg	0.0181159
ASV413	Finegoldia	2_NT_Fg	0
ASV413	Finegoldia	1_NT	0
ASV419	Edaphobaculum	3_dsRNA_Fg	0.152905
ASV419	Edaphobaculum	4_dsRNA	0.0453183
ASV419	Edaphobaculum	1_NT	0
ASV419	Edaphobaculum	2_NT_Fg	0
ASV42	Taibaiella	4_dsRNA	0.677331
ASV42	Taibaiella	3_dsRNA_Fg	0.49412
ASV42	Taibaiella	2_NT_Fg	0.0759878
ASV42	Taibaiella	1_NT	0
ASV421	uncultured	2_NT_Fg	0.759878
ASV421	uncultured	4_dsRNA	0.263097
ASV421	uncultured	1_NT	0
ASV421	uncultured	3_dsRNA_Fg	0
ASV429	Granulicatella	2_NT_Fg	0.167785
ASV429	Granulicatella	4_dsRNA	0.0964506
ASV429	Granulicatella	1_NT	0
ASV429	Granulicatella	3_dsRNA_Fg	0
ASV43	Nocardioides	4_dsRNA	0.896467
ASV43	Nocardioides	1_NT	0.762911
ASV43	Nocardioides	3_dsRNA_Fg	0.690789
ASV43	Nocardioides	2_NT_Fg	0.503356
ASV44	Escherichia-Shigella	2_NT_Fg	0.979704
ASV44	Escherichia-Shigella	3_dsRNA_Fg	0.758
ASV44	Escherichia-Shigella	4_dsRNA	0.704839
ASV44	Escherichia-Shigella	1_NT	0
ASV441	Patulibacter	4_dsRNA	0.0353107
ASV441	Patulibacter	2_NT_Fg	0
ASV441	Patulibacter	1_NT	0
ASV441	Patulibacter	3_dsRNA_Fg	0
ASV442	Microbacteriaceae	2_NT_Fg	0.0564334
ASV442	Microbacteriaceae	1_NT	0
ASV442	Microbacteriaceae	3_dsRNA_Fg	0
ASV442	Microbacteriaceae	4_dsRNA	0
ASV443	Acidothermus	3_dsRNA_Fg	0.0374579
ASV443	Acidothermus	4_dsRNA	0.0268817
ASV443	Acidothermus	1_NT	0
ASV443	Acidothermus	2_NT_Fg	0
ASV445	Cupriavidus	3_dsRNA_Fg	0.0755858
ASV445	Cupriavidus	2_NT_Fg	0
ASV445	Cupriavidus	1_NT	0
ASV445	Cupriavidus	4_dsRNA	0
ASV446	Leucobacter	4_dsRNA	0.245098
ASV446	Leucobacter	3_dsRNA_Fg	0.0254842
ASV446	Leucobacter	1_NT	0
ASV446	Leucobacter	2_NT_Fg	0
ASV447	Streptomyces	2_NT_Fg	1.0385
ASV447	Streptomyces	3_dsRNA_Fg	0.270232
ASV447	Streptomyces	4_dsRNA	0.0268817
ASV447	Streptomyces	1_NT	0
ASV455	Neochlamydia	4_dsRNA	0.0268817
ASV455	Neochlamydia	1_NT	0
ASV455	Neochlamydia	2_NT_Fg	0
ASV455	Neochlamydia	3_dsRNA_Fg	0
ASV459	Jatrophihabitans	1_NT	0.900369
ASV459	Jatrophihabitans	4_dsRNA	0.13529
ASV459	Jatrophihabitans	2_NT_Fg	0
ASV459	Jatrophihabitans	3_dsRNA_Fg	0
ASV46	Corynebacterium	1_NT	5.05464
ASV46	Corynebacterium	2_NT_Fg	3.13327
ASV46	Corynebacterium	4_dsRNA	0.72777
ASV46	Corynebacterium	3_dsRNA_Fg	0.401448
ASV460	Kocuria	1_NT	2.76989
ASV460	Kocuria	2_NT_Fg	0.564334
ASV460	Kocuria	3_dsRNA_Fg	0.0784314
ASV460	Kocuria	4_dsRNA	0
ASV462	Herbinix	2_NT_Fg	0.727069
ASV462	Herbinix	1_NT	0
ASV462	Herbinix	4_dsRNA	0
ASV462	Herbinix	3_dsRNA_Fg	0
ASV464	cvE6	3_dsRNA_Fg	0.0944822
ASV464	cvE6	1_NT	0
ASV464	cvE6	2_NT_Fg	0
ASV464	cvE6	4_dsRNA	0
ASV471	Acidibacter	3_dsRNA_Fg	0.0975832
ASV471	Acidibacter	2_NT_Fg	0
ASV471	Acidibacter	1_NT	0
ASV471	Acidibacter	4_dsRNA	0
ASV486	uncultured	4_dsRNA	0.108408
ASV486	uncultured	3_dsRNA_Fg	0.0254842
ASV486	uncultured	1_NT	0
ASV486	uncultured	2_NT_Fg	0
ASV487	Acetivibrio	3_dsRNA_Fg	0.0193798
ASV487	Acetivibrio	1_NT	0
ASV487	Acetivibrio	2_NT_Fg	0
ASV487	Acetivibrio	4_dsRNA	0
ASV491	Sphingobium	1_NT	0.352113
ASV491	Sphingobium	4_dsRNA	0.131012
ASV491	Sphingobium	3_dsRNA_Fg	0.0913849
ASV491	Sphingobium	2_NT_Fg	0
ASV492	Weissella	4_dsRNA	0.0578704
ASV492	Weissella	2_NT_Fg	0
ASV492	Weissella	1_NT	0
ASV492	Weissella	3_dsRNA_Fg	0
ASV497	Heliobacteriaceae	2_NT_Fg	0.379939
ASV497	Heliobacteriaceae	1_NT	0
ASV497	Heliobacteriaceae	3_dsRNA_Fg	0
ASV497	Heliobacteriaceae	4_dsRNA	0
ASV5	Sphingomonas	3_dsRNA_Fg	9.18046
ASV5	Sphingomonas	1_NT	8.19494
ASV5	Sphingomonas	2_NT_Fg	6.4048
ASV5	Sphingomonas	4_dsRNA	6.1101
ASV503	Actinomycetospora	3_dsRNA_Fg	0.213178
ASV503	Actinomycetospora	1_NT	0
ASV503	Actinomycetospora	2_NT_Fg	0
ASV503	Actinomycetospora	4_dsRNA	0
ASV507	Pelagibacterium	3_dsRNA_Fg	0.127421
ASV507	Pelagibacterium	1_NT	0
ASV507	Pelagibacterium	4_dsRNA	0
ASV507	Pelagibacterium	2_NT_Fg	0
ASV511	uncultured	3_dsRNA_Fg	0.0371613
ASV511	uncultured	4_dsRNA	0.0273224
ASV511	uncultured	1_NT	0
ASV511	uncultured	2_NT_Fg	0
ASV519	Neisseria	2_NT_Fg	0.677201
ASV519	Neisseria	1_NT	0
ASV519	Neisseria	3_dsRNA_Fg	0
ASV519	Neisseria	4_dsRNA	0
ASV52	Staphylococcus	2_NT_Fg	5.94259
ASV52	Staphylococcus	1_NT	2.56393
ASV52	Staphylococcus	3_dsRNA_Fg	1.59309
ASV52	Staphylococcus	4_dsRNA	1.16543
ASV521	Lautropia	3_dsRNA_Fg	0.0588235
ASV521	Lautropia	4_dsRNA	0.0578704
ASV521	Lautropia	1_NT	0
ASV521	Lautropia	2_NT_Fg	0
ASV528	Desulfosporosinus	3_dsRNA_Fg	0.0254842
ASV528	Desulfosporosinus	1_NT	0
ASV528	Desulfosporosinus	2_NT_Fg	0
ASV528	Desulfosporosinus	4_dsRNA	0
ASV53	Pedobacter	4_dsRNA	0.736826
ASV53	Pedobacter	3_dsRNA_Fg	0.504365
ASV53	Pedobacter	1_NT	0.0559284
ASV53	Pedobacter	2_NT_Fg	0
ASV533	KF-JG30-C25	4_dsRNA	0.0179211
ASV533	KF-JG30-C25	2_NT_Fg	0
ASV533	KF-JG30-C25	1_NT	0
ASV533	KF-JG30-C25	3_dsRNA_Fg	0
ASV536	uncultured	1_NT	0.469484
ASV536	uncultured	3_dsRNA_Fg	0.0189394
ASV536	uncultured	2_NT_Fg	0
ASV536	uncultured	4_dsRNA	0
ASV538	Polymorphobacter	3_dsRNA_Fg	0.0588235
ASV538	Polymorphobacter	1_NT	0
ASV538	Polymorphobacter	2_NT_Fg	0
ASV538	Polymorphobacter	4_dsRNA	0
ASV541	Antricoccus	4_dsRNA	0.0806452
ASV541	Antricoccus	2_NT_Fg	0
ASV541	Antricoccus	1_NT	0
ASV541	Antricoccus	3_dsRNA_Fg	0
ASV544	Rubrobacter	4_dsRNA	0.263952
ASV544	Rubrobacter	2_NT_Fg	0
ASV544	Rubrobacter	1_NT	0
ASV544	Rubrobacter	3_dsRNA_Fg	0
ASV545	Atopostipes	4_dsRNA	0.301659
ASV545	Atopostipes	1_NT	0
ASV545	Atopostipes	2_NT_Fg	0
ASV545	Atopostipes	3_dsRNA_Fg	0
ASV550	Candidatus_Paracaedibacter	3_dsRNA_Fg	0.0581395
ASV550	Candidatus_Paracaedibacter	1_NT	0
ASV550	Candidatus_Paracaedibacter	2_NT_Fg	0
ASV550	Candidatus_Paracaedibacter	4_dsRNA	0
ASV555	Bauldia	2_NT_Fg	0.559284
ASV555	Bauldia	1_NT	0
ASV555	Bauldia	3_dsRNA_Fg	0
ASV555	Bauldia	4_dsRNA	0
ASV556	Kapabacteriales	2_NT_Fg	0.111857
ASV556	Kapabacteriales	3_dsRNA_Fg	0.037037
ASV556	Kapabacteriales	1_NT	0
ASV556	Kapabacteriales	4_dsRNA	0
ASV561	uncultured	3_dsRNA_Fg	0.0775194
ASV561	uncultured	2_NT_Fg	0
ASV561	uncultured	1_NT	0
ASV561	uncultured	4_dsRNA	0
ASV564	Bosea	1_NT	0.447427
ASV564	Bosea	2_NT_Fg	0
ASV564	Bosea	4_dsRNA	0
ASV564	Bosea	3_dsRNA_Fg	0
ASV569	Erwinia	3_dsRNA_Fg	0.0509684
ASV569	Erwinia	2_NT_Fg	0
ASV569	Erwinia	1_NT	0
ASV569	Erwinia	4_dsRNA	0
ASV574	Cohnella	3_dsRNA_Fg	0.134185
ASV574	Cohnella	4_dsRNA	0.0268817
ASV574	Cohnella	1_NT	0
ASV574	Cohnella	2_NT_Fg	0
ASV578	AKIW781	3_dsRNA_Fg	0.0372856
ASV578	AKIW781	1_NT	0
ASV578	AKIW781	2_NT_Fg	0
ASV578	AKIW781	4_dsRNA	0
ASV580	Leptotrichia	2_NT_Fg	0.620767
ASV580	Leptotrichia	3_dsRNA_Fg	0.0372856
ASV580	Leptotrichia	1_NT	0
ASV580	Leptotrichia	4_dsRNA	0
ASV590	Bergeyella	3_dsRNA_Fg	0.0372856
ASV590	Bergeyella	1_NT	0
ASV590	Bergeyella	2_NT_Fg	0
ASV590	Bergeyella	4_dsRNA	0
ASV591	Marmoricola	1_NT	0.997653
ASV591	Marmoricola	4_dsRNA	0.125762
ASV591	Marmoricola	3_dsRNA_Fg	0.0764526
ASV591	Marmoricola	2_NT_Fg	0
ASV592	Gordonia	2_NT_Fg	0.395034
ASV592	Gordonia	3_dsRNA_Fg	0.131385
ASV592	Gordonia	4_dsRNA	0.0537634
ASV592	Gordonia	1_NT	0
ASV598	Anaerococcus	3_dsRNA_Fg	0.0196078
ASV598	Anaerococcus	1_NT	0
ASV598	Anaerococcus	2_NT_Fg	0
ASV598	Anaerococcus	4_dsRNA	0
ASV6	Paeniglutamicibacter	4_dsRNA	1.27568
ASV6	Paeniglutamicibacter	3_dsRNA_Fg	0.611965
ASV6	Paeniglutamicibacter	1_NT	0
ASV6	Paeniglutamicibacter	2_NT_Fg	0
ASV60	uncultured	1_NT	0.528169
ASV60	uncultured	2_NT_Fg	0.447427
ASV60	uncultured	3_dsRNA_Fg	0.310828
ASV60	uncultured	4_dsRNA	0.134409
ASV602	Laceyella	4_dsRNA	0.188537
ASV602	Laceyella	1_NT	0
ASV602	Laceyella	3_dsRNA_Fg	0
ASV602	Laceyella	2_NT_Fg	0
ASV603	uncultured	4_dsRNA	0.0754148
ASV603	uncultured	1_NT	0
ASV603	uncultured	2_NT_Fg	0
ASV603	uncultured	3_dsRNA_Fg	0
ASV609	Glutamicibacter	1_NT	2.66417
ASV609	Glutamicibacter	3_dsRNA_Fg	0.116279
ASV609	Glutamicibacter	2_NT_Fg	0
ASV609	Glutamicibacter	4_dsRNA	0
ASV611	Candidatus_Solibacter	4_dsRNA	0.0359971
ASV611	Candidatus_Solibacter	1_NT	0
ASV611	Candidatus_Solibacter	2_NT_Fg	0
ASV611	Candidatus_Solibacter	3_dsRNA_Fg	0
ASV613	Saccharopolyspora	3_dsRNA_Fg	0.0509684
ASV613	Saccharopolyspora	1_NT	0
ASV613	Saccharopolyspora	2_NT_Fg	0
ASV613	Saccharopolyspora	4_dsRNA	0
ASV615	Terrabacter	3_dsRNA_Fg	0.0193798
ASV615	Terrabacter	1_NT	0
ASV615	Terrabacter	2_NT_Fg	0
ASV615	Terrabacter	4_dsRNA	0
ASV617	Dolosigranulum	2_NT_Fg	0.733634
ASV617	Dolosigranulum	1_NT	0
ASV617	Dolosigranulum	3_dsRNA_Fg	0
ASV617	Dolosigranulum	4_dsRNA	0
ASV62	Lawsonella	1_NT	1.42578
ASV62	Lawsonella	2_NT_Fg	0.33982
ASV62	Lawsonella	3_dsRNA_Fg	0.307865
ASV62	Lawsonella	4_dsRNA	0.196078
ASV621	Methanocella	3_dsRNA_Fg	0.0509684
ASV621	Methanocella	1_NT	0
ASV621	Methanocella	2_NT_Fg	0
ASV621	Methanocella	4_dsRNA	0
ASV623	Collinsella	3_dsRNA_Fg	0.0387597
ASV623	Collinsella	1_NT	0
ASV623	Collinsella	2_NT_Fg	0
ASV623	Collinsella	4_dsRNA	0
ASV628	uncultured	4_dsRNA	0.0546448
ASV628	uncultured	1_NT	0
ASV628	uncultured	2_NT_Fg	0
ASV628	uncultured	3_dsRNA_Fg	0
ASV63	Aquabacterium	3_dsRNA_Fg	0.782724
ASV63	Aquabacterium	1_NT	0
ASV63	Aquabacterium	2_NT_Fg	0
ASV63	Aquabacterium	4_dsRNA	0
ASV632	Thermoactinomyces	2_NT_Fg	0.784513
ASV632	Thermoactinomyces	1_NT	0
ASV632	Thermoactinomyces	4_dsRNA	0
ASV632	Thermoactinomyces	3_dsRNA_Fg	0
ASV640	Quadrisphaera	3_dsRNA_Fg	0.0372856
ASV640	Quadrisphaera	1_NT	0
ASV640	Quadrisphaera	2_NT_Fg	0
ASV640	Quadrisphaera	4_dsRNA	0
ASV642	Iamia	2_NT_Fg	0.671141
ASV642	Iamia	1_NT	0
ASV642	Iamia	3_dsRNA_Fg	0
ASV642	Iamia	4_dsRNA	0
ASV649	uncultured	3_dsRNA_Fg	0.0185185
ASV649	uncultured	1_NT	0
ASV649	uncultured	4_dsRNA	0
ASV649	uncultured	2_NT_Fg	0
ASV655	uncultured	3_dsRNA_Fg	0.0509684
ASV655	uncultured	4_dsRNA	0.0273224
ASV655	uncultured	1_NT	0
ASV655	uncultured	2_NT_Fg	0
ASV659	uncultured	2_NT_Fg	0.894855
ASV659	uncultured	1_NT	0
ASV659	uncultured	3_dsRNA_Fg	0
ASV659	uncultured	4_dsRNA	0
ASV66	Alkanindiges	2_NT_Fg	1.06819
ASV66	Alkanindiges	3_dsRNA_Fg	0.524473
ASV66	Alkanindiges	4_dsRNA	0.108563
ASV66	Alkanindiges	1_NT	0
ASV663	B1-7BS	3_dsRNA_Fg	0.0757576
ASV663	B1-7BS	1_NT	0
ASV663	B1-7BS	2_NT_Fg	0
ASV663	B1-7BS	4_dsRNA	0
ASV665	Dyadobacter	3_dsRNA_Fg	0.39082
ASV665	Dyadobacter	4_dsRNA	0.0176554
ASV665	Dyadobacter	1_NT	0
ASV665	Dyadobacter	2_NT_Fg	0
ASV669	Lysinibacillus	1_NT	0.559284
ASV669	Lysinibacillus	4_dsRNA	0.065462
ASV669	Lysinibacillus	2_NT_Fg	0
ASV669	Lysinibacillus	3_dsRNA_Fg	0
ASV67	Dongia	4_dsRNA	0.24502
ASV67	Dongia	3_dsRNA_Fg	0.101937
ASV67	Dongia	1_NT	0
ASV67	Dongia	2_NT_Fg	0
ASV673	Nocardiopsis	3_dsRNA_Fg	0.0254842
ASV673	Nocardiopsis	1_NT	0
ASV673	Nocardiopsis	2_NT_Fg	0
ASV673	Nocardiopsis	4_dsRNA	0
ASV674	Pedomicrobium	3_dsRNA_Fg	0.0566893
ASV674	Pedomicrobium	1_NT	0
ASV674	Pedomicrobium	2_NT_Fg	0
ASV674	Pedomicrobium	4_dsRNA	0
ASV684	Dokdonella	3_dsRNA_Fg	0.0254842
ASV684	Dokdonella	1_NT	0
ASV684	Dokdonella	2_NT_Fg	0
ASV684	Dokdonella	4_dsRNA	0
ASV69	Rathayibacter	3_dsRNA_Fg	0.185931
ASV69	Rathayibacter	4_dsRNA	0.0363193
ASV69	Rathayibacter	1_NT	0
ASV69	Rathayibacter	2_NT_Fg	0
ASV693	Coxiella	3_dsRNA_Fg	0.0254842
ASV693	Coxiella	1_NT	0
ASV693	Coxiella	4_dsRNA	0
ASV693	Coxiella	2_NT_Fg	0
ASV697	Pedococcus-Phycicoccus	3_dsRNA_Fg	0.152837
ASV697	Pedococcus-Phycicoccus	1_NT	0
ASV697	Pedococcus-Phycicoccus	2_NT_Fg	0
ASV697	Pedococcus-Phycicoccus	4_dsRNA	0
ASV7	Arthrobacter	2_NT_Fg	5.96479
ASV7	Arthrobacter	4_dsRNA	2.89076
ASV7	Arthrobacter	3_dsRNA_Fg	1.86669
ASV7	Arthrobacter	1_NT	1.59444
ASV70	Rhizobium	2_NT_Fg	1.12468
ASV70	Rhizobium	4_dsRNA	0.185156
ASV70	Rhizobium	3_dsRNA_Fg	0.0568182
ASV70	Rhizobium	1_NT	0
ASV701	Paracoccus	2_NT_Fg	2.50935
ASV701	Paracoccus	3_dsRNA_Fg	0.0757576
ASV701	Paracoccus	4_dsRNA	0.0184366
ASV701	Paracoccus	1_NT	0
ASV703	Nibribacter	2_NT_Fg	0.507901
ASV703	Nibribacter	3_dsRNA_Fg	0
ASV703	Nibribacter	4_dsRNA	0
ASV703	Nibribacter	1_NT	0
ASV707	Rhizorhapis	3_dsRNA_Fg	0.0378788
ASV707	Rhizorhapis	1_NT	0
ASV707	Rhizorhapis	4_dsRNA	0
ASV707	Rhizorhapis	2_NT_Fg	0
ASV71	Plantibacter	4_dsRNA	0.0368732
ASV71	Plantibacter	3_dsRNA_Fg	0.0362319
ASV71	Plantibacter	1_NT	0
ASV71	Plantibacter	2_NT_Fg	0
ASV713	Candidatus_Fritschea	3_dsRNA_Fg	0.0254842
ASV713	Candidatus_Fritschea	2_NT_Fg	0
ASV713	Candidatus_Fritschea	1_NT	0
ASV713	Candidatus_Fritschea	4_dsRNA	0
ASV714	Abditibacterium	3_dsRNA_Fg	0.0705762
ASV714	Abditibacterium	1_NT	0
ASV714	Abditibacterium	2_NT_Fg	0
ASV714	Abditibacterium	4_dsRNA	0
ASV722	Modestobacter	1_NT	1.63043
ASV722	Modestobacter	2_NT_Fg	0
ASV722	Modestobacter	3_dsRNA_Fg	0
ASV722	Modestobacter	4_dsRNA	0
ASV725	uncultured	3_dsRNA_Fg	0.0188964
ASV725	uncultured	1_NT	0
ASV725	uncultured	2_NT_Fg	0
ASV725	uncultured	4_dsRNA	0
ASV733	Truepera	2_NT_Fg	1.59574
ASV733	Truepera	1_NT	0
ASV733	Truepera	4_dsRNA	0
ASV733	Truepera	3_dsRNA_Fg	0
ASV743	Brevibacterium	3_dsRNA_Fg	0.0186428
ASV743	Brevibacterium	1_NT	0
ASV743	Brevibacterium	2_NT_Fg	0
ASV743	Brevibacterium	4_dsRNA	0
ASV746	uncultured	4_dsRNA	0.0539957
ASV746	uncultured	3_dsRNA_Fg	0
ASV746	uncultured	2_NT_Fg	0
ASV746	uncultured	1_NT	0
ASV748	Saccharimonadaceae	3_dsRNA_Fg	0.0509684
ASV748	Saccharimonadaceae	2_NT_Fg	0
ASV748	Saccharimonadaceae	1_NT	0
ASV748	Saccharimonadaceae	4_dsRNA	0
ASV749	Planifilum	3_dsRNA_Fg	0.0254842
ASV749	Planifilum	1_NT	0
ASV749	Planifilum	2_NT_Fg	0
ASV749	Planifilum	4_dsRNA	0
ASV754	Peptoniphilus	2_NT_Fg	0.223714
ASV754	Peptoniphilus	3_dsRNA_Fg	0.0392157
ASV754	Peptoniphilus	1_NT	0
ASV754	Peptoniphilus	4_dsRNA	0
ASV768	Novosphingobium	1_NT	1.24224
ASV768	Novosphingobium	3_dsRNA_Fg	0.0372856
ASV768	Novosphingobium	4_dsRNA	0.0368732
ASV768	Novosphingobium	2_NT_Fg	0
ASV77	Thermus	4_dsRNA	1.77225
ASV77	Thermus	2_NT_Fg	0
ASV77	Thermus	1_NT	0
ASV77	Thermus	3_dsRNA_Fg	0
ASV772	Wandonia	3_dsRNA_Fg	0.0509684
ASV772	Wandonia	4_dsRNA	0.0268817
ASV772	Wandonia	1_NT	0
ASV772	Wandonia	2_NT_Fg	0
ASV774	uncultured	3_dsRNA_Fg	0.0188964
ASV774	uncultured	1_NT	0
ASV774	uncultured	2_NT_Fg	0
ASV774	uncultured	4_dsRNA	0
ASV776	Longimicrobiaceae	3_dsRNA_Fg	0.0980392
ASV776	Longimicrobiaceae	4_dsRNA	0.0182349
ASV776	Longimicrobiaceae	2_NT_Fg	0
ASV776	Longimicrobiaceae	1_NT	0
ASV781	Alicyclobacillus	2_NT_Fg	1.81311
ASV781	Alicyclobacillus	1_NT	0
ASV781	Alicyclobacillus	3_dsRNA_Fg	0
ASV781	Alicyclobacillus	4_dsRNA	0
ASV788	uncultured	3_dsRNA_Fg	0.039032
ASV788	uncultured	1_NT	0
ASV788	uncultured	2_NT_Fg	0
ASV788	uncultured	4_dsRNA	0
ASV79	Pseudonocardia	1_NT	1.39752
ASV79	Pseudonocardia	2_NT_Fg	1.30024
ASV79	Pseudonocardia	3_dsRNA_Fg	0.617078
ASV79	Pseudonocardia	4_dsRNA	0.218579
ASV791	DSSD61	1_NT	1.31149
ASV791	DSSD61	4_dsRNA	0.0819672
ASV791	DSSD61	2_NT_Fg	0
ASV791	DSSD61	3_dsRNA_Fg	0
ASV793	uncultured	1_NT	0.117371
ASV793	uncultured	2_NT_Fg	0
ASV793	uncultured	3_dsRNA_Fg	0
ASV793	uncultured	4_dsRNA	0
ASV803	Occallatibacter	3_dsRNA_Fg	0.0185185
ASV803	Occallatibacter	1_NT	0
ASV803	Occallatibacter	2_NT_Fg	0
ASV803	Occallatibacter	4_dsRNA	0
ASV804	Gryllotalpicola	3_dsRNA_Fg	0.037037
ASV804	Gryllotalpicola	2_NT_Fg	0
ASV804	Gryllotalpicola	4_dsRNA	0
ASV804	Gryllotalpicola	1_NT	0
ASV807	uncultured	4_dsRNA	0.0359971
ASV807	uncultured	3_dsRNA_Fg	0
ASV807	uncultured	2_NT_Fg	0
ASV807	uncultured	1_NT	0
ASV809	Sporosarcina	3_dsRNA_Fg	0.0568182
ASV809	Sporosarcina	1_NT	0
ASV809	Sporosarcina	2_NT_Fg	0
ASV809	Sporosarcina	4_dsRNA	0
ASV816	Cellvibrio	2_NT_Fg	0.282167
ASV816	Cellvibrio	1_NT	0
ASV816	Cellvibrio	3_dsRNA_Fg	0
ASV816	Cellvibrio	4_dsRNA	0
ASV821	Actinomyces	3_dsRNA_Fg	0.0185185
ASV821	Actinomyces	1_NT	0
ASV821	Actinomyces	2_NT_Fg	0
ASV821	Actinomyces	4_dsRNA	0
ASV823	Haoranjiania	3_dsRNA_Fg	0.0372856
ASV823	Haoranjiania	2_NT_Fg	0
ASV823	Haoranjiania	1_NT	0
ASV823	Haoranjiania	4_dsRNA	0
ASV826	Noviherbaspirillum	2_NT_Fg	1.24113
ASV826	Noviherbaspirillum	3_dsRNA_Fg	0.0960339
ASV826	Noviherbaspirillum	4_dsRNA	0.0537634
ASV826	Noviherbaspirillum	1_NT	0
ASV828	Ezakiella	2_NT_Fg	0.395034
ASV828	Ezakiella	1_NT	0
ASV828	Ezakiella	3_dsRNA_Fg	0
ASV828	Ezakiella	4_dsRNA	0
ASV829	Gardnerella	4_dsRNA	0.0179986
ASV829	Gardnerella	2_NT_Fg	0
ASV829	Gardnerella	1_NT	0
ASV829	Gardnerella	3_dsRNA_Fg	0
ASV833	WD260	4_dsRNA	0.0184366
ASV833	WD260	1_NT	0
ASV833	WD260	2_NT_Fg	0
ASV833	WD260	3_dsRNA_Fg	0
ASV836	Prevotella_7	2_NT_Fg	0.451467
ASV836	Prevotella_7	1_NT	0
ASV836	Prevotella_7	3_dsRNA_Fg	0
ASV836	Prevotella_7	4_dsRNA	0
ASV848	Haliangium	3_dsRNA_Fg	0.0581551
ASV848	Haliangium	1_NT	0
ASV848	Haliangium	2_NT_Fg	0
ASV848	Haliangium	4_dsRNA	0
ASV861	Williamsia	4_dsRNA	0.0377074
ASV861	Williamsia	1_NT	0
ASV861	Williamsia	2_NT_Fg	0
ASV861	Williamsia	3_dsRNA_Fg	0
ASV87	67-14	4_dsRNA	0.596034
ASV87	67-14	3_dsRNA_Fg	0.541062
ASV87	67-14	1_NT	0
ASV87	67-14	2_NT_Fg	0
ASV875	Saccharimonadales	3_dsRNA_Fg	0.0254842
ASV875	Saccharimonadales	1_NT	0
ASV875	Saccharimonadales	2_NT_Fg	0
ASV875	Saccharimonadales	4_dsRNA	0
ASV88	Pseudolabrys	1_NT	1.29108
ASV88	Pseudolabrys	4_dsRNA	0.35361
ASV88	Pseudolabrys	3_dsRNA_Fg	0.339462
ASV88	Pseudolabrys	2_NT_Fg	0
ASV883	Armatimonadales	4_dsRNA	0.0539957
ASV883	Armatimonadales	1_NT	0
ASV883	Armatimonadales	2_NT_Fg	0
ASV883	Armatimonadales	3_dsRNA_Fg	0
ASV885	Clostridia_vadinBB60_group	3_dsRNA_Fg	0.0568182
ASV885	Clostridia_vadinBB60_group	1_NT	0
ASV885	Clostridia_vadinBB60_group	2_NT_Fg	0
ASV885	Clostridia_vadinBB60_group	4_dsRNA	0
ASV888	Deinococcus	4_dsRNA	0.0188537
ASV888	Deinococcus	3_dsRNA_Fg	0
ASV888	Deinococcus	1_NT	0
ASV888	Deinococcus	2_NT_Fg	0
ASV9	Massilia	1_NT	4.6875
ASV9	Massilia	3_dsRNA_Fg	3.93673
ASV9	Massilia	2_NT_Fg	2.40716
ASV9	Massilia	4_dsRNA	1.75477
ASV901	Caulobacter	3_dsRNA_Fg	0.0189394
ASV901	Caulobacter	4_dsRNA	0.0188537
ASV901	Caulobacter	1_NT	0
ASV901	Caulobacter	2_NT_Fg	0
ASV907	Phreatobacter	1_NT	0.234742
ASV907	Phreatobacter	2_NT_Fg	0
ASV907	Phreatobacter	3_dsRNA_Fg	0
ASV907	Phreatobacter	4_dsRNA	0
ASV914	Auricoccus-Abyssicoccus	4_dsRNA	0.0184366
ASV914	Auricoccus-Abyssicoccus	1_NT	0
ASV914	Auricoccus-Abyssicoccus	2_NT_Fg	0
ASV914	Auricoccus-Abyssicoccus	3_dsRNA_Fg	0
ASV923	Nakamurella	2_NT_Fg	0.70922
ASV923	Nakamurella	4_dsRNA	0.0546448
ASV923	Nakamurella	3_dsRNA_Fg	0.0509684
ASV923	Nakamurella	1_NT	0
ASV924	Tumebacillus	2_NT_Fg	0.225734
ASV924	Tumebacillus	1_NT	0
ASV924	Tumebacillus	3_dsRNA_Fg	0
ASV924	Tumebacillus	4_dsRNA	0
ASV93	Lactobacillus	1_NT	3.90625
ASV93	Lactobacillus	4_dsRNA	0.341286
ASV93	Lactobacillus	3_dsRNA_Fg	0.0747435
ASV93	Lactobacillus	2_NT_Fg	0
ASV934	Solirubrobacter	2_NT_Fg	0.70922
ASV934	Solirubrobacter	3_dsRNA_Fg	0.0186428
ASV934	Solirubrobacter	1_NT	0
ASV934	Solirubrobacter	4_dsRNA	0
ASV937	BIrii41	4_dsRNA	0.0192901
ASV937	BIrii41	2_NT_Fg	0
ASV937	BIrii41	1_NT	0
ASV937	BIrii41	3_dsRNA_Fg	0
ASV938	uncultured	3_dsRNA_Fg	0.0254842
ASV938	uncultured	1_NT	0
ASV938	uncultured	2_NT_Fg	0
ASV938	uncultured	4_dsRNA	0
ASV94	Aerococcus	4_dsRNA	0.126192
ASV94	Aerococcus	1_NT	0
ASV94	Aerococcus	3_dsRNA_Fg	0
ASV94	Aerococcus	2_NT_Fg	0
ASV949	DTU014	4_dsRNA	0.0179986
ASV949	DTU014	1_NT	0
ASV949	DTU014	2_NT_Fg	0
ASV949	DTU014	3_dsRNA_Fg	0
ASV951	NS9_marine_group	3_dsRNA_Fg	0.0254842
ASV951	NS9_marine_group	1_NT	0
ASV951	NS9_marine_group	4_dsRNA	0
ASV951	NS9_marine_group	2_NT_Fg	0
ASV957	Pajaroellobacter	1_NT	0.388199
ASV957	Pajaroellobacter	2_NT_Fg	0
ASV957	Pajaroellobacter	4_dsRNA	0
ASV957	Pajaroellobacter	3_dsRNA_Fg	0
ASV963	Shinella	4_dsRNA	0.0188537
ASV963	Shinella	1_NT	0
ASV963	Shinella	2_NT_Fg	0
ASV963	Shinella	3_dsRNA_Fg	0
ASV968	Castellaniella	3_dsRNA_Fg	0.0254842
ASV968	Castellaniella	4_dsRNA	0
ASV968	Castellaniella	1_NT	0
ASV968	Castellaniella	2_NT_Fg	0
ASV971	Hydrogenophilus	4_dsRNA	0.0565611
ASV971	Hydrogenophilus	1_NT	0
ASV971	Hydrogenophilus	3_dsRNA_Fg	0
ASV971	Hydrogenophilus	2_NT_Fg	0
ASV981	Sphingorhabdus	2_NT_Fg	0.413712
ASV981	Sphingorhabdus	3_dsRNA_Fg	0.0185185
ASV981	Sphingorhabdus	1_NT	0
ASV981	Sphingorhabdus	4_dsRNA	0
ASV99	Flexivirga	3_dsRNA_Fg	0.101937
ASV99	Flexivirga	4_dsRNA	0.0537634
ASV99	Flexivirga	1_NT	0
ASV99	Flexivirga	2_NT_Fg	0

## Sheet: bac_specie_reabun_treat_wheat
AsvId	Species	Sample	Abundance
ASV11	Sphingomonas_aerolata	4_NSP_Fg	41.5903
ASV11	Sphingomonas_aerolata	6_Cyp51_Fg	29.16
ASV11	Sphingomonas_aerolata	3_NSP	28.5766
ASV11	Sphingomonas_aerolata	7_SdhB	22.9167
ASV11	Sphingomonas_aerolata	8_SdhB_Fg	16.1458
ASV11	Sphingomonas_aerolata	5_Cyp51	5.52632
ASV11	Sphingomonas_aerolata	1_NT	0
ASV11	Sphingomonas_aerolata	2_NT_Fg	0
ASV110	Corynebacterium_propinquum	2_NT_Fg	6.89655
ASV110	Corynebacterium_propinquum	3_NSP	2.53968
ASV110	Corynebacterium_propinquum	4_NSP_Fg	0
ASV110	Corynebacterium_propinquum	1_NT	0
ASV110	Corynebacterium_propinquum	8_SdhB_Fg	0
ASV110	Corynebacterium_propinquum	6_Cyp51_Fg	0
ASV110	Corynebacterium_propinquum	7_SdhB	0
ASV110	Corynebacterium_propinquum	5_Cyp51	0
ASV124	uncultured_bacterium	8_SdhB_Fg	2.34375
ASV124	uncultured_bacterium	2_NT_Fg	1.72414
ASV124	uncultured_bacterium	5_Cyp51	1.31579
ASV124	uncultured_bacterium	4_NSP_Fg	0
ASV124	uncultured_bacterium	6_Cyp51_Fg	0
ASV124	uncultured_bacterium	7_SdhB	0
ASV124	uncultured_bacterium	1_NT	0
ASV124	uncultured_bacterium	3_NSP	0
ASV125	uncultured_bacterium	5_Cyp51	4.16667
ASV125	uncultured_bacterium	3_NSP	3.98551
ASV125	uncultured_bacterium	4_NSP_Fg	3.5131
ASV125	uncultured_bacterium	7_SdhB	0
ASV125	uncultured_bacterium	8_SdhB_Fg	0
ASV125	uncultured_bacterium	6_Cyp51_Fg	0
ASV125	uncultured_bacterium	2_NT_Fg	0
ASV125	uncultured_bacterium	1_NT	0
ASV143	Cryocola_sp.	5_Cyp51	2.63158
ASV143	Cryocola_sp.	4_NSP_Fg	1
ASV143	Cryocola_sp.	6_Cyp51_Fg	0
ASV143	Cryocola_sp.	2_NT_Fg	0
ASV143	Cryocola_sp.	8_SdhB_Fg	0
ASV143	Cryocola_sp.	7_SdhB	0
ASV143	Cryocola_sp.	3_NSP	0
ASV143	Cryocola_sp.	1_NT	0
ASV145	uncultured_Sphingobacteriales	8_SdhB_Fg	7.03125
ASV145	uncultured_Sphingobacteriales	6_Cyp51_Fg	0
ASV145	uncultured_Sphingobacteriales	2_NT_Fg	0
ASV145	uncultured_Sphingobacteriales	4_NSP_Fg	0
ASV145	uncultured_Sphingobacteriales	5_Cyp51	0
ASV145	uncultured_Sphingobacteriales	3_NSP	0
ASV145	uncultured_Sphingobacteriales	7_SdhB	0
ASV145	uncultured_Sphingobacteriales	1_NT	0
ASV150	uncultured_bacterium	5_Cyp51	6.91489
ASV150	uncultured_bacterium	4_NSP_Fg	3.06638
ASV150	uncultured_bacterium	7_SdhB	0
ASV150	uncultured_bacterium	3_NSP	0
ASV150	uncultured_bacterium	6_Cyp51_Fg	0
ASV150	uncultured_bacterium	1_NT	0
ASV150	uncultured_bacterium	2_NT_Fg	0
ASV150	uncultured_bacterium	8_SdhB_Fg	0
ASV162	uncultured_bacterium	6_Cyp51_Fg	6.50266
ASV162	uncultured_bacterium	5_Cyp51	3.28947
ASV162	uncultured_bacterium	3_NSP	2.89683
ASV162	uncultured_bacterium	4_NSP_Fg	0.5
ASV162	uncultured_bacterium	2_NT_Fg	0
ASV162	uncultured_bacterium	8_SdhB_Fg	0
ASV162	uncultured_bacterium	1_NT	0
ASV162	uncultured_bacterium	7_SdhB	0
ASV164	Subtercola_boreus	1_NT	4.71698
ASV164	Subtercola_boreus	3_NSP	1.98413
ASV164	Subtercola_boreus	7_SdhB	0
ASV164	Subtercola_boreus	5_Cyp51	0
ASV164	Subtercola_boreus	2_NT_Fg	0
ASV164	Subtercola_boreus	4_NSP_Fg	0
ASV164	Subtercola_boreus	6_Cyp51_Fg	0
ASV164	Subtercola_boreus	8_SdhB_Fg	0
ASV165	Sediminibacterium_sp.	5_Cyp51	14.8712
ASV165	Sediminibacterium_sp.	3_NSP	0.396825
ASV165	Sediminibacterium_sp.	8_SdhB_Fg	0
ASV165	Sediminibacterium_sp.	7_SdhB	0
ASV165	Sediminibacterium_sp.	6_Cyp51_Fg	0
ASV165	Sediminibacterium_sp.	2_NT_Fg	0
ASV165	Sediminibacterium_sp.	1_NT	0
ASV165	Sediminibacterium_sp.	4_NSP_Fg	0
ASV166	Roseomonas_aquatica	3_NSP	4.15373
ASV166	Roseomonas_aquatica	6_Cyp51_Fg	3.65854
ASV166	Roseomonas_aquatica	4_NSP_Fg	2.77778
ASV166	Roseomonas_aquatica	5_Cyp51	0
ASV166	Roseomonas_aquatica	2_NT_Fg	0
ASV166	Roseomonas_aquatica	8_SdhB_Fg	0
ASV166	Roseomonas_aquatica	7_SdhB	0
ASV166	Roseomonas_aquatica	1_NT	0
ASV167	Rhizobiales_bacterium	8_SdhB_Fg	5.46875
ASV167	Rhizobiales_bacterium	4_NSP_Fg	1
ASV167	Rhizobiales_bacterium	3_NSP	0.555556
ASV167	Rhizobiales_bacterium	7_SdhB	0
ASV167	Rhizobiales_bacterium	1_NT	0
ASV167	Rhizobiales_bacterium	6_Cyp51_Fg	0
ASV167	Rhizobiales_bacterium	5_Cyp51	0
ASV167	Rhizobiales_bacterium	2_NT_Fg	0
ASV175	uncultured_bacterium	8_SdhB_Fg	8.59375
ASV175	uncultured_bacterium	3_NSP	2.67857
ASV175	uncultured_bacterium	6_Cyp51_Fg	1.06383
ASV175	uncultured_bacterium	4_NSP_Fg	0
ASV175	uncultured_bacterium	5_Cyp51	0
ASV175	uncultured_bacterium	1_NT	0
ASV175	uncultured_bacterium	2_NT_Fg	0
ASV175	uncultured_bacterium	7_SdhB	0
ASV176	uncultured_bacterium	6_Cyp51_Fg	1.59574
ASV176	uncultured_bacterium	5_Cyp51	0.657895
ASV176	uncultured_bacterium	3_NSP	0
ASV176	uncultured_bacterium	2_NT_Fg	0
ASV176	uncultured_bacterium	8_SdhB_Fg	0
ASV176	uncultured_bacterium	7_SdhB	0
ASV176	uncultured_bacterium	4_NSP_Fg	0
ASV176	uncultured_bacterium	1_NT	0
ASV226	uncultured_Bradyrhizobium	3_NSP	0.892857
ASV226	uncultured_Bradyrhizobium	6_Cyp51_Fg	0
ASV226	uncultured_Bradyrhizobium	5_Cyp51	0
ASV226	uncultured_Bradyrhizobium	8_SdhB_Fg	0
ASV226	uncultured_Bradyrhizobium	2_NT_Fg	0
ASV226	uncultured_Bradyrhizobium	7_SdhB	0
ASV226	uncultured_Bradyrhizobium	4_NSP_Fg	0
ASV226	uncultured_Bradyrhizobium	1_NT	0
ASV246	uncultured_gamma	5_Cyp51	1.31579
ASV246	uncultured_gamma	8_SdhB_Fg	0
ASV246	uncultured_gamma	1_NT	0
ASV246	uncultured_gamma	3_NSP	0
ASV246	uncultured_gamma	2_NT_Fg	0
ASV246	uncultured_gamma	6_Cyp51_Fg	0
ASV246	uncultured_gamma	7_SdhB	0
ASV246	uncultured_gamma	4_NSP_Fg	0
ASV247	Methylobacterium_tarhaniae	6_Cyp51_Fg	9.21053
ASV247	Methylobacterium_tarhaniae	5_Cyp51	0
ASV247	Methylobacterium_tarhaniae	2_NT_Fg	0
ASV247	Methylobacterium_tarhaniae	8_SdhB_Fg	0
ASV247	Methylobacterium_tarhaniae	3_NSP	0
ASV247	Methylobacterium_tarhaniae	7_SdhB	0
ASV247	Methylobacterium_tarhaniae	4_NSP_Fg	0
ASV247	Methylobacterium_tarhaniae	1_NT	0
ASV255	uncultured_Chlamydiales	4_NSP_Fg	3.5
ASV255	uncultured_Chlamydiales	8_SdhB_Fg	1.5625
ASV255	uncultured_Chlamydiales	7_SdhB	0
ASV255	uncultured_Chlamydiales	1_NT	0
ASV255	uncultured_Chlamydiales	6_Cyp51_Fg	0
ASV255	uncultured_Chlamydiales	5_Cyp51	0
ASV255	uncultured_Chlamydiales	3_NSP	0
ASV255	uncultured_Chlamydiales	2_NT_Fg	0
ASV264	uncultured_bacterium	1_NT	5.62016
ASV264	uncultured_bacterium	8_SdhB_Fg	0
ASV264	uncultured_bacterium	5_Cyp51	0
ASV264	uncultured_bacterium	6_Cyp51_Fg	0
ASV264	uncultured_bacterium	3_NSP	0
ASV264	uncultured_bacterium	2_NT_Fg	0
ASV264	uncultured_bacterium	4_NSP_Fg	0
ASV264	uncultured_bacterium	7_SdhB	0
ASV300	uncultured_bacterium	6_Cyp51_Fg	3.19149
ASV300	uncultured_bacterium	8_SdhB_Fg	0
ASV300	uncultured_bacterium	5_Cyp51	0
ASV300	uncultured_bacterium	2_NT_Fg	0
ASV300	uncultured_bacterium	3_NSP	0
ASV300	uncultured_bacterium	7_SdhB	0
ASV300	uncultured_bacterium	4_NSP_Fg	0
ASV300	uncultured_bacterium	1_NT	0
ASV308	uncultured_bacterium	8_SdhB_Fg	3.33333
ASV308	uncultured_bacterium	1_NT	2.83019
ASV308	uncultured_bacterium	2_NT_Fg	0
ASV308	uncultured_bacterium	7_SdhB	0
ASV308	uncultured_bacterium	6_Cyp51_Fg	0
ASV308	uncultured_bacterium	4_NSP_Fg	0
ASV308	uncultured_bacterium	3_NSP	0
ASV308	uncultured_bacterium	5_Cyp51	0
ASV315	uncultured_Roseobacter	6_Cyp51_Fg	5.625
ASV315	uncultured_Roseobacter	5_Cyp51	1.31579
ASV315	uncultured_Roseobacter	8_SdhB_Fg	0
ASV315	uncultured_Roseobacter	7_SdhB	0
ASV315	uncultured_Roseobacter	4_NSP_Fg	0
ASV315	uncultured_Roseobacter	1_NT	0
ASV315	uncultured_Roseobacter	3_NSP	0
ASV315	uncultured_Roseobacter	2_NT_Fg	0
ASV321	metagenome	3_NSP	0.555556
ASV321	metagenome	6_Cyp51_Fg	0.531915
ASV321	metagenome	8_SdhB_Fg	0
ASV321	metagenome	5_Cyp51	0
ASV321	metagenome	2_NT_Fg	0
ASV321	metagenome	1_NT	0
ASV321	metagenome	7_SdhB	0
ASV321	metagenome	4_NSP_Fg	0
ASV341	Dialister_propionicifaciens	6_Cyp51_Fg	3.50877
ASV341	Dialister_propionicifaciens	8_SdhB_Fg	0
ASV341	Dialister_propionicifaciens	2_NT_Fg	0
ASV341	Dialister_propionicifaciens	1_NT	0
ASV341	Dialister_propionicifaciens	7_SdhB	0
ASV341	Dialister_propionicifaciens	5_Cyp51	0
ASV341	Dialister_propionicifaciens	3_NSP	0
ASV341	Dialister_propionicifaciens	4_NSP_Fg	0
ASV347	uncultured_bacterium	8_SdhB_Fg	3.90625
ASV347	uncultured_bacterium	6_Cyp51_Fg	0
ASV347	uncultured_bacterium	2_NT_Fg	0
ASV347	uncultured_bacterium	3_NSP	0
ASV347	uncultured_bacterium	4_NSP_Fg	0
ASV347	uncultured_bacterium	5_Cyp51	0
ASV347	uncultured_bacterium	7_SdhB	0
ASV347	uncultured_bacterium	1_NT	0
ASV350	uncultured_soil	6_Cyp51_Fg	3.94737
ASV350	uncultured_soil	3_NSP	0.892857
ASV350	uncultured_soil	8_SdhB_Fg	0
ASV350	uncultured_soil	5_Cyp51	0
ASV350	uncultured_soil	2_NT_Fg	0
ASV350	uncultured_soil	7_SdhB	0
ASV350	uncultured_soil	1_NT	0
ASV350	uncultured_soil	4_NSP_Fg	0
ASV357	metagenome	8_SdhB_Fg	3.125
ASV357	metagenome	7_SdhB	0
ASV357	metagenome	4_NSP_Fg	0
ASV357	metagenome	1_NT	0
ASV357	metagenome	6_Cyp51_Fg	0
ASV357	metagenome	3_NSP	0
ASV357	metagenome	5_Cyp51	0
ASV357	metagenome	2_NT_Fg	0
ASV358	metagenome	1_NT	4.26357
ASV358	metagenome	6_Cyp51_Fg	2.8931
ASV358	metagenome	4_NSP_Fg	0
ASV358	metagenome	2_NT_Fg	0
ASV358	metagenome	5_Cyp51	0
ASV358	metagenome	3_NSP	0
ASV358	metagenome	8_SdhB_Fg	0
ASV358	metagenome	7_SdhB	0
ASV365	uncultured_Sediminibacterium	1_NT	4.45736
ASV365	uncultured_Sediminibacterium	8_SdhB_Fg	0
ASV365	uncultured_Sediminibacterium	5_Cyp51	0
ASV365	uncultured_Sediminibacterium	3_NSP	0
ASV365	uncultured_Sediminibacterium	2_NT_Fg	0
ASV365	uncultured_Sediminibacterium	6_Cyp51_Fg	0
ASV365	uncultured_Sediminibacterium	7_SdhB	0
ASV365	uncultured_Sediminibacterium	4_NSP_Fg	0
ASV376	uncultured_bacterium	2_NT_Fg	3.50877
ASV376	uncultured_bacterium	5_Cyp51	0
ASV376	uncultured_bacterium	3_NSP	0
ASV376	uncultured_bacterium	1_NT	0
ASV376	uncultured_bacterium	7_SdhB	0
ASV376	uncultured_bacterium	4_NSP_Fg	0
ASV376	uncultured_bacterium	6_Cyp51_Fg	0
ASV376	uncultured_bacterium	8_SdhB_Fg	0
ASV401	uncultured_Phyllobacteriaceae	3_NSP	1.11111
ASV401	uncultured_Phyllobacteriaceae	2_NT_Fg	0
ASV401	uncultured_Phyllobacteriaceae	8_SdhB_Fg	0
ASV401	uncultured_Phyllobacteriaceae	6_Cyp51_Fg	0
ASV401	uncultured_Phyllobacteriaceae	5_Cyp51	0
ASV401	uncultured_Phyllobacteriaceae	4_NSP_Fg	0
ASV401	uncultured_Phyllobacteriaceae	1_NT	0
ASV401	uncultured_Phyllobacteriaceae	7_SdhB	0
ASV41	Methylobacterium_marchantiae	3_NSP	13.3566
ASV41	Methylobacterium_marchantiae	4_NSP_Fg	6.92641
ASV41	Methylobacterium_marchantiae	6_Cyp51_Fg	4.82456
ASV41	Methylobacterium_marchantiae	2_NT_Fg	3.77907
ASV41	Methylobacterium_marchantiae	5_Cyp51	2.76316
ASV41	Methylobacterium_marchantiae	7_SdhB	0
ASV41	Methylobacterium_marchantiae	8_SdhB_Fg	0
ASV41	Methylobacterium_marchantiae	1_NT	0
ASV411	Dyadobacter_alkalitolerans	4_NSP_Fg	1.81818
ASV411	Dyadobacter_alkalitolerans	5_Cyp51	0
ASV411	Dyadobacter_alkalitolerans	2_NT_Fg	0
ASV411	Dyadobacter_alkalitolerans	3_NSP	0
ASV411	Dyadobacter_alkalitolerans	7_SdhB	0
ASV411	Dyadobacter_alkalitolerans	6_Cyp51_Fg	0
ASV411	Dyadobacter_alkalitolerans	8_SdhB_Fg	0
ASV411	Dyadobacter_alkalitolerans	1_NT	0
ASV417	uncultured_proteobacterium	4_NSP_Fg	0.793651
ASV417	uncultured_proteobacterium	5_Cyp51	0
ASV417	uncultured_proteobacterium	6_Cyp51_Fg	0
ASV417	uncultured_proteobacterium	2_NT_Fg	0
ASV417	uncultured_proteobacterium	8_SdhB_Fg	0
ASV417	uncultured_proteobacterium	7_SdhB	0
ASV417	uncultured_proteobacterium	3_NSP	0
ASV417	uncultured_proteobacterium	1_NT	0
ASV42	uncultured_bacterium	8_SdhB_Fg	10
ASV42	uncultured_bacterium	5_Cyp51	7.89474
ASV42	uncultured_bacterium	4_NSP_Fg	7.5
ASV42	uncultured_bacterium	3_NSP	7.22222
ASV42	uncultured_bacterium	2_NT_Fg	0
ASV42	uncultured_bacterium	6_Cyp51_Fg	0
ASV42	uncultured_bacterium	1_NT	0
ASV42	uncultured_bacterium	7_SdhB	0
ASV421	uncultured_forest	2_NT_Fg	5.17241
ASV421	uncultured_forest	5_Cyp51	3.42105
ASV421	uncultured_forest	4_NSP_Fg	0
ASV421	uncultured_forest	1_NT	0
ASV421	uncultured_forest	7_SdhB	0
ASV421	uncultured_forest	3_NSP	0
ASV421	uncultured_forest	8_SdhB_Fg	0
ASV421	uncultured_forest	6_Cyp51_Fg	0
ASV423	Aeromicrobium_panaciterrae	6_Cyp51_Fg	1.06383
ASV423	Aeromicrobium_panaciterrae	4_NSP_Fg	0
ASV423	Aeromicrobium_panaciterrae	2_NT_Fg	0
ASV423	Aeromicrobium_panaciterrae	3_NSP	0
ASV423	Aeromicrobium_panaciterrae	1_NT	0
ASV423	Aeromicrobium_panaciterrae	8_SdhB_Fg	0
ASV423	Aeromicrobium_panaciterrae	5_Cyp51	0
ASV423	Aeromicrobium_panaciterrae	7_SdhB	0
ASV441	Patulibacter_minatonensis	5_Cyp51	8.33333
ASV441	Patulibacter_minatonensis	6_Cyp51_Fg	0
ASV441	Patulibacter_minatonensis	2_NT_Fg	0
ASV441	Patulibacter_minatonensis	8_SdhB_Fg	0
ASV441	Patulibacter_minatonensis	4_NSP_Fg	0
ASV441	Patulibacter_minatonensis	3_NSP	0
ASV441	Patulibacter_minatonensis	1_NT	0
ASV441	Patulibacter_minatonensis	7_SdhB	0
ASV442	uncultured_bacterium	2_NT_Fg	0.438596
ASV442	uncultured_bacterium	7_SdhB	0
ASV442	uncultured_bacterium	8_SdhB_Fg	0
ASV442	uncultured_bacterium	1_NT	0
ASV442	uncultured_bacterium	6_Cyp51_Fg	0
ASV442	uncultured_bacterium	4_NSP_Fg	0
ASV442	uncultured_bacterium	5_Cyp51	0
ASV442	uncultured_bacterium	3_NSP	0
ASV443	Actinomycetales_bacterium	3_NSP	0.555556
ASV443	Actinomycetales_bacterium	5_Cyp51	0
ASV443	Actinomycetales_bacterium	8_SdhB_Fg	0
ASV443	Actinomycetales_bacterium	7_SdhB	0
ASV443	Actinomycetales_bacterium	4_NSP_Fg	0
ASV443	Actinomycetales_bacterium	6_Cyp51_Fg	0
ASV443	Actinomycetales_bacterium	1_NT	0
ASV443	Actinomycetales_bacterium	2_NT_Fg	0
ASV444	uncultured_actinobacterium	4_NSP_Fg	1
ASV444	uncultured_actinobacterium	8_SdhB_Fg	0
ASV444	uncultured_actinobacterium	7_SdhB	0
ASV444	uncultured_actinobacterium	1_NT	0
ASV444	uncultured_actinobacterium	6_Cyp51_Fg	0
ASV444	uncultured_actinobacterium	5_Cyp51	0
ASV444	uncultured_actinobacterium	3_NSP	0
ASV444	uncultured_actinobacterium	2_NT_Fg	0
ASV446	Leucobacter_aridicollis	5_Cyp51	3.42105
ASV446	Leucobacter_aridicollis	3_NSP	0
ASV446	Leucobacter_aridicollis	2_NT_Fg	0
ASV446	Leucobacter_aridicollis	1_NT	0
ASV446	Leucobacter_aridicollis	6_Cyp51_Fg	0
ASV446	Leucobacter_aridicollis	7_SdhB	0
ASV446	Leucobacter_aridicollis	8_SdhB_Fg	0
ASV446	Leucobacter_aridicollis	4_NSP_Fg	0
ASV456	Pseudomonas_viridiflava	4_NSP_Fg	3.5
ASV456	Pseudomonas_viridiflava	3_NSP	0
ASV456	Pseudomonas_viridiflava	5_Cyp51	0
ASV456	Pseudomonas_viridiflava	8_SdhB_Fg	0
ASV456	Pseudomonas_viridiflava	2_NT_Fg	0
ASV456	Pseudomonas_viridiflava	1_NT	0
ASV456	Pseudomonas_viridiflava	7_SdhB	0
ASV456	Pseudomonas_viridiflava	6_Cyp51_Fg	0
ASV46	Corynebacterium_kroppenstedtii	1_NT	25.5946
ASV46	Corynebacterium_kroppenstedtii	5_Cyp51	13.8158
ASV46	Corynebacterium_kroppenstedtii	7_SdhB	12.5
ASV46	Corynebacterium_kroppenstedtii	2_NT_Fg	8.63125
ASV46	Corynebacterium_kroppenstedtii	3_NSP	4.95083
ASV46	Corynebacterium_kroppenstedtii	4_NSP_Fg	3.08937
ASV46	Corynebacterium_kroppenstedtii	8_SdhB_Fg	0.78125
ASV46	Corynebacterium_kroppenstedtii	6_Cyp51_Fg	0
ASV460	Kocuria_marina	1_NT	13.3562
ASV460	Kocuria_marina	5_Cyp51	0
ASV460	Kocuria_marina	4_NSP_Fg	0
ASV460	Kocuria_marina	3_NSP	0
ASV460	Kocuria_marina	2_NT_Fg	0
ASV460	Kocuria_marina	7_SdhB	0
ASV460	Kocuria_marina	8_SdhB_Fg	0
ASV460	Kocuria_marina	6_Cyp51_Fg	0
ASV464	uncultured_bacterium	4_NSP_Fg	1.98413
ASV464	uncultured_bacterium	8_SdhB_Fg	0
ASV464	uncultured_bacterium	6_Cyp51_Fg	0
ASV464	uncultured_bacterium	5_Cyp51	0
ASV464	uncultured_bacterium	2_NT_Fg	0
ASV464	uncultured_bacterium	1_NT	0
ASV464	uncultured_bacterium	7_SdhB	0
ASV464	uncultured_bacterium	3_NSP	0
ASV466	Paracoccus_marinus	7_SdhB	6.25
ASV466	Paracoccus_marinus	2_NT_Fg	3.07018
ASV466	Paracoccus_marinus	6_Cyp51_Fg	0
ASV466	Paracoccus_marinus	8_SdhB_Fg	0
ASV466	Paracoccus_marinus	3_NSP	0
ASV466	Paracoccus_marinus	4_NSP_Fg	0
ASV466	Paracoccus_marinus	5_Cyp51	0
ASV466	Paracoccus_marinus	1_NT	0
ASV48	Nocardioides_endophyticus	3_NSP	4.44444
ASV48	Nocardioides_endophyticus	5_Cyp51	1.57895
ASV48	Nocardioides_endophyticus	7_SdhB	0
ASV48	Nocardioides_endophyticus	6_Cyp51_Fg	0
ASV48	Nocardioides_endophyticus	4_NSP_Fg	0
ASV48	Nocardioides_endophyticus	8_SdhB_Fg	0
ASV48	Nocardioides_endophyticus	2_NT_Fg	0
ASV48	Nocardioides_endophyticus	1_NT	0
ASV486	uncultured_Magnetospirillum	5_Cyp51	1.31579
ASV486	uncultured_Magnetospirillum	6_Cyp51_Fg	0
ASV486	uncultured_Magnetospirillum	8_SdhB_Fg	0
ASV486	uncultured_Magnetospirillum	7_SdhB	0
ASV486	uncultured_Magnetospirillum	4_NSP_Fg	0
ASV486	uncultured_Magnetospirillum	3_NSP	0
ASV486	uncultured_Magnetospirillum	2_NT_Fg	0
ASV486	uncultured_Magnetospirillum	1_NT	0
ASV492	Weissella_viridescens	3_NSP	1.08696
ASV492	Weissella_viridescens	6_Cyp51_Fg	0
ASV492	Weissella_viridescens	5_Cyp51	0
ASV492	Weissella_viridescens	2_NT_Fg	0
ASV492	Weissella_viridescens	1_NT	0
ASV492	Weissella_viridescens	4_NSP_Fg	0
ASV492	Weissella_viridescens	8_SdhB_Fg	0
ASV492	Weissella_viridescens	7_SdhB	0
ASV497	uncultured_Firmicutes	2_NT_Fg	4.31034
ASV497	uncultured_Firmicutes	5_Cyp51	0
ASV497	uncultured_Firmicutes	8_SdhB_Fg	0
ASV497	uncultured_Firmicutes	6_Cyp51_Fg	0
ASV497	uncultured_Firmicutes	3_NSP	0
ASV497	uncultured_Firmicutes	4_NSP_Fg	0
ASV497	uncultured_Firmicutes	1_NT	0
ASV497	uncultured_Firmicutes	7_SdhB	0
ASV508	Methylobacterium_cerastii	4_NSP_Fg	1.5
ASV508	Methylobacterium_cerastii	2_NT_Fg	0
ASV508	Methylobacterium_cerastii	5_Cyp51	0
ASV508	Methylobacterium_cerastii	7_SdhB	0
ASV508	Methylobacterium_cerastii	6_Cyp51_Fg	0
ASV508	Methylobacterium_cerastii	8_SdhB_Fg	0
ASV508	Methylobacterium_cerastii	3_NSP	0
ASV508	Methylobacterium_cerastii	1_NT	0
ASV533	uncultured_bacterium	7_SdhB	8.33333
ASV533	uncultured_bacterium	5_Cyp51	0
ASV533	uncultured_bacterium	6_Cyp51_Fg	0
ASV533	uncultured_bacterium	2_NT_Fg	0
ASV533	uncultured_bacterium	8_SdhB_Fg	0
ASV533	uncultured_bacterium	4_NSP_Fg	0
ASV533	uncultured_bacterium	3_NSP	0
ASV533	uncultured_bacterium	1_NT	0
ASV540	Cutibacterium_granulosum	1_NT	4.71698
ASV540	Cutibacterium_granulosum	2_NT_Fg	0
ASV540	Cutibacterium_granulosum	7_SdhB	0
ASV540	Cutibacterium_granulosum	5_Cyp51	0
ASV540	Cutibacterium_granulosum	8_SdhB_Fg	0
ASV540	Cutibacterium_granulosum	6_Cyp51_Fg	0
ASV540	Cutibacterium_granulosum	4_NSP_Fg	0
ASV540	Cutibacterium_granulosum	3_NSP	0
ASV544	Rubrobacter_xylanophilus	5_Cyp51	3.68421
ASV544	Rubrobacter_xylanophilus	1_NT	0
ASV544	Rubrobacter_xylanophilus	8_SdhB_Fg	0
ASV544	Rubrobacter_xylanophilus	6_Cyp51_Fg	0
ASV544	Rubrobacter_xylanophilus	4_NSP_Fg	0
ASV544	Rubrobacter_xylanophilus	7_SdhB	0
ASV544	Rubrobacter_xylanophilus	3_NSP	0
ASV544	Rubrobacter_xylanophilus	2_NT_Fg	0
ASV545	uncultured_bacterium	5_Cyp51	3.42105
ASV545	uncultured_bacterium	8_SdhB_Fg	0
ASV545	uncultured_bacterium	6_Cyp51_Fg	0
ASV545	uncultured_bacterium	1_NT	0
ASV545	uncultured_bacterium	3_NSP	0
ASV545	uncultured_bacterium	2_NT_Fg	0
ASV545	uncultured_bacterium	4_NSP_Fg	0
ASV545	uncultured_bacterium	7_SdhB	0
ASV553	Methylobacterium_radiotolerans	1_NT	3.10078
ASV553	Methylobacterium_radiotolerans	6_Cyp51_Fg	0.609756
ASV553	Methylobacterium_radiotolerans	3_NSP	0
ASV553	Methylobacterium_radiotolerans	8_SdhB_Fg	0
ASV553	Methylobacterium_radiotolerans	5_Cyp51	0
ASV553	Methylobacterium_radiotolerans	2_NT_Fg	0
ASV553	Methylobacterium_radiotolerans	7_SdhB	0
ASV553	Methylobacterium_radiotolerans	4_NSP_Fg	0
ASV555	uncultured_Phyllobacteriaceae	2_NT_Fg	4.71698
ASV555	uncultured_Phyllobacteriaceae	8_SdhB_Fg	0
ASV555	uncultured_Phyllobacteriaceae	6_Cyp51_Fg	0
ASV555	uncultured_Phyllobacteriaceae	7_SdhB	0
ASV555	uncultured_Phyllobacteriaceae	5_Cyp51	0
ASV555	uncultured_Phyllobacteriaceae	4_NSP_Fg	0
ASV555	uncultured_Phyllobacteriaceae	3_NSP	0
ASV555	uncultured_Phyllobacteriaceae	1_NT	0
ASV556	uncultured_bacterium	8_SdhB_Fg	1.5625
ASV556	uncultured_bacterium	2_NT_Fg	0.943396
ASV556	uncultured_bacterium	4_NSP_Fg	0
ASV556	uncultured_bacterium	5_Cyp51	0
ASV556	uncultured_bacterium	6_Cyp51_Fg	0
ASV556	uncultured_bacterium	7_SdhB	0
ASV556	uncultured_bacterium	1_NT	0
ASV556	uncultured_bacterium	3_NSP	0
ASV557	Lactobacillus_crispatus	3_NSP	2.67857
ASV557	Lactobacillus_crispatus	8_SdhB_Fg	0
ASV557	Lactobacillus_crispatus	5_Cyp51	0
ASV557	Lactobacillus_crispatus	2_NT_Fg	0
ASV557	Lactobacillus_crispatus	6_Cyp51_Fg	0
ASV557	Lactobacillus_crispatus	1_NT	0
ASV557	Lactobacillus_crispatus	7_SdhB	0
ASV557	Lactobacillus_crispatus	4_NSP_Fg	0
ASV561	uncultured_soil	6_Cyp51_Fg	2.12766
ASV561	uncultured_soil	3_NSP	0
ASV561	uncultured_soil	8_SdhB_Fg	0
ASV561	uncultured_soil	2_NT_Fg	0
ASV561	uncultured_soil	5_Cyp51	0
ASV561	uncultured_soil	7_SdhB	0
ASV561	uncultured_soil	4_NSP_Fg	0
ASV561	uncultured_soil	1_NT	0
ASV563	Paenibacillus_anaericanus	8_SdhB_Fg	8.33333
ASV563	Paenibacillus_anaericanus	5_Cyp51	0
ASV563	Paenibacillus_anaericanus	2_NT_Fg	0
ASV563	Paenibacillus_anaericanus	3_NSP	0
ASV563	Paenibacillus_anaericanus	7_SdhB	0
ASV563	Paenibacillus_anaericanus	6_Cyp51_Fg	0
ASV563	Paenibacillus_anaericanus	1_NT	0
ASV563	Paenibacillus_anaericanus	4_NSP_Fg	0
ASV578	uncultured_bacterium	8_SdhB_Fg	3.33333
ASV578	uncultured_bacterium	7_SdhB	0
ASV578	uncultured_bacterium	6_Cyp51_Fg	0
ASV578	uncultured_bacterium	4_NSP_Fg	0
ASV578	uncultured_bacterium	1_NT	0
ASV578	uncultured_bacterium	5_Cyp51	0
ASV578	uncultured_bacterium	3_NSP	0
ASV578	uncultured_bacterium	2_NT_Fg	0
ASV580	uncultured_bacterium	2_NT_Fg	4.82456
ASV580	uncultured_bacterium	7_SdhB	0
ASV580	uncultured_bacterium	6_Cyp51_Fg	0
ASV580	uncultured_bacterium	4_NSP_Fg	0
ASV580	uncultured_bacterium	8_SdhB_Fg	0
ASV580	uncultured_bacterium	5_Cyp51	0
ASV580	uncultured_bacterium	3_NSP	0
ASV580	uncultured_bacterium	1_NT	0
ASV590	uncultured_bacterium	8_SdhB_Fg	3.33333
ASV590	uncultured_bacterium	5_Cyp51	0
ASV590	uncultured_bacterium	1_NT	0
ASV590	uncultured_bacterium	3_NSP	0
ASV590	uncultured_bacterium	2_NT_Fg	0
ASV590	uncultured_bacterium	6_Cyp51_Fg	0
ASV590	uncultured_bacterium	7_SdhB	0
ASV590	uncultured_bacterium	4_NSP_Fg	0
ASV60	uncultured_bacterium	6_Cyp51_Fg	8.14738
ASV60	uncultured_bacterium	1_NT	4.24528
ASV60	uncultured_bacterium	2_NT_Fg	3.77358
ASV60	uncultured_bacterium	3_NSP	2.77778
ASV60	uncultured_bacterium	8_SdhB_Fg	0.78125
ASV60	uncultured_bacterium	4_NSP_Fg	0.423729
ASV60	uncultured_bacterium	5_Cyp51	0
ASV60	uncultured_bacterium	7_SdhB	0
ASV603	Idiomarina_sp.	5_Cyp51	1.05263
ASV603	Idiomarina_sp.	8_SdhB_Fg	0
ASV603	Idiomarina_sp.	2_NT_Fg	0
ASV603	Idiomarina_sp.	4_NSP_Fg	0
ASV603	Idiomarina_sp.	7_SdhB	0
ASV603	Idiomarina_sp.	1_NT	0
ASV603	Idiomarina_sp.	6_Cyp51_Fg	0
ASV603	Idiomarina_sp.	3_NSP	0
ASV613	Saccharopolyspora_gregorii	4_NSP_Fg	1
ASV613	Saccharopolyspora_gregorii	8_SdhB_Fg	0
ASV613	Saccharopolyspora_gregorii	5_Cyp51	0
ASV613	Saccharopolyspora_gregorii	1_NT	0
ASV613	Saccharopolyspora_gregorii	7_SdhB	0
ASV613	Saccharopolyspora_gregorii	2_NT_Fg	0
ASV613	Saccharopolyspora_gregorii	3_NSP	0
ASV613	Saccharopolyspora_gregorii	6_Cyp51_Fg	0
ASV617	uncultured_bacterium	2_NT_Fg	5.70175
ASV617	uncultured_bacterium	1_NT	0
ASV617	uncultured_bacterium	3_NSP	0
ASV617	uncultured_bacterium	8_SdhB_Fg	0
ASV617	uncultured_bacterium	6_Cyp51_Fg	0
ASV617	uncultured_bacterium	5_Cyp51	0
ASV617	uncultured_bacterium	7_SdhB	0
ASV617	uncultured_bacterium	4_NSP_Fg	0
ASV62	uncultured_bacterium	1_NT	7.62396
ASV62	uncultured_bacterium	6_Cyp51_Fg	5.7862
ASV62	uncultured_bacterium	8_SdhB_Fg	5.57292
ASV62	uncultured_bacterium	5_Cyp51	5.31915
ASV62	uncultured_bacterium	2_NT_Fg	3.5296
ASV62	uncultured_bacterium	7_SdhB	0
ASV62	uncultured_bacterium	4_NSP_Fg	0
ASV62	uncultured_bacterium	3_NSP	0
ASV623	Collinsella_intestinalis	6_Cyp51_Fg	1.06383
ASV623	Collinsella_intestinalis	7_SdhB	0
ASV623	Collinsella_intestinalis	2_NT_Fg	0
ASV623	Collinsella_intestinalis	5_Cyp51	0
ASV623	Collinsella_intestinalis	3_NSP	0
ASV623	Collinsella_intestinalis	1_NT	0
ASV623	Collinsella_intestinalis	4_NSP_Fg	0
ASV623	Collinsella_intestinalis	8_SdhB_Fg	0
ASV642	bacterium_Ellin5247	2_NT_Fg	5.66038
ASV642	bacterium_Ellin5247	5_Cyp51	0
ASV642	bacterium_Ellin5247	8_SdhB_Fg	0
ASV642	bacterium_Ellin5247	3_NSP	0
ASV642	bacterium_Ellin5247	7_SdhB	0
ASV642	bacterium_Ellin5247	6_Cyp51_Fg	0
ASV642	bacterium_Ellin5247	4_NSP_Fg	0
ASV642	bacterium_Ellin5247	1_NT	0
ASV654	Streptococcus_cristatus	4_NSP_Fg	0.5
ASV654	Streptococcus_cristatus	7_SdhB	0
ASV654	Streptococcus_cristatus	6_Cyp51_Fg	0
ASV654	Streptococcus_cristatus	3_NSP	0
ASV654	Streptococcus_cristatus	8_SdhB_Fg	0
ASV654	Streptococcus_cristatus	5_Cyp51	0
ASV654	Streptococcus_cristatus	2_NT_Fg	0
ASV654	Streptococcus_cristatus	1_NT	0
ASV658	Lactobacillus_delbrueckii	1_NT	7.19178
ASV658	Lactobacillus_delbrueckii	5_Cyp51	0
ASV658	Lactobacillus_delbrueckii	4_NSP_Fg	0
ASV658	Lactobacillus_delbrueckii	7_SdhB	0
ASV658	Lactobacillus_delbrueckii	8_SdhB_Fg	0
ASV658	Lactobacillus_delbrueckii	3_NSP	0
ASV658	Lactobacillus_delbrueckii	6_Cyp51_Fg	0
ASV658	Lactobacillus_delbrueckii	2_NT_Fg	0
ASV663	uncultured_bacterium	4_NSP_Fg	1.69492
ASV663	uncultured_bacterium	8_SdhB_Fg	0
ASV663	uncultured_bacterium	5_Cyp51	0
ASV663	uncultured_bacterium	1_NT	0
ASV663	uncultured_bacterium	7_SdhB	0
ASV663	uncultured_bacterium	6_Cyp51_Fg	0
ASV663	uncultured_bacterium	2_NT_Fg	0
ASV663	uncultured_bacterium	3_NSP	0
ASV679	uncultured_microorganism	8_SdhB_Fg	0.78125
ASV679	uncultured_microorganism	5_Cyp51	0
ASV679	uncultured_microorganism	1_NT	0
ASV679	uncultured_microorganism	2_NT_Fg	0
ASV679	uncultured_microorganism	3_NSP	0
ASV679	uncultured_microorganism	4_NSP_Fg	0
ASV679	uncultured_microorganism	7_SdhB	0
ASV679	uncultured_microorganism	6_Cyp51_Fg	0
ASV707	Sphingomonas_sp.	4_NSP_Fg	0.847458
ASV707	Sphingomonas_sp.	7_SdhB	0
ASV707	Sphingomonas_sp.	3_NSP	0
ASV707	Sphingomonas_sp.	5_Cyp51	0
ASV707	Sphingomonas_sp.	2_NT_Fg	0
ASV707	Sphingomonas_sp.	1_NT	0
ASV707	Sphingomonas_sp.	6_Cyp51_Fg	0
ASV707	Sphingomonas_sp.	8_SdhB_Fg	0
ASV733	uncultured_Deinococcales	2_NT_Fg	7.84884
ASV733	uncultured_Deinococcales	3_NSP	0
ASV733	uncultured_Deinococcales	1_NT	0
ASV733	uncultured_Deinococcales	4_NSP_Fg	0
ASV733	uncultured_Deinococcales	6_Cyp51_Fg	0
ASV733	uncultured_Deinococcales	5_Cyp51	0
ASV733	uncultured_Deinococcales	8_SdhB_Fg	0
ASV733	uncultured_Deinococcales	7_SdhB	0
ASV746	uncultured_prokaryote	3_NSP	2.67857
ASV746	uncultured_prokaryote	2_NT_Fg	0
ASV746	uncultured_prokaryote	8_SdhB_Fg	0
ASV746	uncultured_prokaryote	7_SdhB	0
ASV746	uncultured_prokaryote	1_NT	0
ASV746	uncultured_prokaryote	5_Cyp51	0
ASV746	uncultured_prokaryote	4_NSP_Fg	0
ASV746	uncultured_prokaryote	6_Cyp51_Fg	0
ASV754	uncultured_bacterium	2_NT_Fg	1.88679
ASV754	uncultured_bacterium	8_SdhB_Fg	0
ASV754	uncultured_bacterium	5_Cyp51	0
ASV754	uncultured_bacterium	6_Cyp51_Fg	0
ASV754	uncultured_bacterium	1_NT	0
ASV754	uncultured_bacterium	7_SdhB	0
ASV754	uncultured_bacterium	4_NSP_Fg	0
ASV754	uncultured_bacterium	3_NSP	0
ASV764	soil_metagenome	8_SdhB_Fg	1.5625
ASV764	soil_metagenome	3_NSP	0
ASV764	soil_metagenome	1_NT	0
ASV764	soil_metagenome	2_NT_Fg	0
ASV764	soil_metagenome	4_NSP_Fg	0
ASV764	soil_metagenome	5_Cyp51	0
ASV764	soil_metagenome	7_SdhB	0
ASV764	soil_metagenome	6_Cyp51_Fg	0
ASV772	uncultured_bacterium	4_NSP_Fg	1
ASV772	uncultured_bacterium	3_NSP	0.555556
ASV772	uncultured_bacterium	6_Cyp51_Fg	0
ASV772	uncultured_bacterium	5_Cyp51	0
ASV772	uncultured_bacterium	2_NT_Fg	0
ASV772	uncultured_bacterium	7_SdhB	0
ASV772	uncultured_bacterium	8_SdhB_Fg	0
ASV772	uncultured_bacterium	1_NT	0
ASV776	uncultured_bacterium	7_SdhB	6.25
ASV776	uncultured_bacterium	6_Cyp51_Fg	3.04878
ASV776	uncultured_bacterium	5_Cyp51	0
ASV776	uncultured_bacterium	2_NT_Fg	0
ASV776	uncultured_bacterium	8_SdhB_Fg	0
ASV776	uncultured_bacterium	3_NSP	0
ASV776	uncultured_bacterium	4_NSP_Fg	0
ASV776	uncultured_bacterium	1_NT	0
ASV781	Alicyclobacillus_acidocaldarius	2_NT_Fg	10.0976
ASV781	Alicyclobacillus_acidocaldarius	8_SdhB_Fg	0
ASV781	Alicyclobacillus_acidocaldarius	5_Cyp51	0
ASV781	Alicyclobacillus_acidocaldarius	3_NSP	0
ASV781	Alicyclobacillus_acidocaldarius	6_Cyp51_Fg	0
ASV781	Alicyclobacillus_acidocaldarius	1_NT	0
ASV781	Alicyclobacillus_acidocaldarius	7_SdhB	0
ASV781	Alicyclobacillus_acidocaldarius	4_NSP_Fg	0
ASV791	uncultured_bacterium	1_NT	9.45205
ASV791	uncultured_bacterium	5_Cyp51	1.97368
ASV791	uncultured_bacterium	7_SdhB	0
ASV791	uncultured_bacterium	6_Cyp51_Fg	0
ASV791	uncultured_bacterium	4_NSP_Fg	0
ASV791	uncultured_bacterium	3_NSP	0
ASV791	uncultured_bacterium	8_SdhB_Fg	0
ASV791	uncultured_bacterium	2_NT_Fg	0
ASV793	uncultured_bacterium	1_NT	0.943396
ASV793	uncultured_bacterium	6_Cyp51_Fg	0
ASV793	uncultured_bacterium	5_Cyp51	0
ASV793	uncultured_bacterium	7_SdhB	0
ASV793	uncultured_bacterium	3_NSP	0
ASV793	uncultured_bacterium	2_NT_Fg	0
ASV793	uncultured_bacterium	8_SdhB_Fg	0
ASV793	uncultured_bacterium	4_NSP_Fg	0
ASV806	uncultured_Pseudolabrys	2_NT_Fg	3.44828
ASV806	uncultured_Pseudolabrys	8_SdhB_Fg	0
ASV806	uncultured_Pseudolabrys	5_Cyp51	0
ASV806	uncultured_Pseudolabrys	6_Cyp51_Fg	0
ASV806	uncultured_Pseudolabrys	1_NT	0
ASV806	uncultured_Pseudolabrys	7_SdhB	0
ASV806	uncultured_Pseudolabrys	4_NSP_Fg	0
ASV806	uncultured_Pseudolabrys	3_NSP	0
ASV807	uncultured_bacterium	3_NSP	1.78571
ASV807	uncultured_bacterium	8_SdhB_Fg	0
ASV807	uncultured_bacterium	1_NT	0
ASV807	uncultured_bacterium	2_NT_Fg	0
ASV807	uncultured_bacterium	7_SdhB	0
ASV807	uncultured_bacterium	6_Cyp51_Fg	0
ASV807	uncultured_bacterium	4_NSP_Fg	0
ASV807	uncultured_bacterium	5_Cyp51	0
ASV821	Schaalia_odontolytica	8_SdhB_Fg	0.78125
ASV821	Schaalia_odontolytica	7_SdhB	0
ASV821	Schaalia_odontolytica	4_NSP_Fg	0
ASV821	Schaalia_odontolytica	6_Cyp51_Fg	0
ASV821	Schaalia_odontolytica	3_NSP	0
ASV821	Schaalia_odontolytica	5_Cyp51	0
ASV821	Schaalia_odontolytica	2_NT_Fg	0
ASV821	Schaalia_odontolytica	1_NT	0
ASV823	uncultured_bacterium	8_SdhB_Fg	3.33333
ASV823	uncultured_bacterium	7_SdhB	0
ASV823	uncultured_bacterium	4_NSP_Fg	0
ASV823	uncultured_bacterium	1_NT	0
ASV823	uncultured_bacterium	6_Cyp51_Fg	0
ASV823	uncultured_bacterium	3_NSP	0
ASV823	uncultured_bacterium	5_Cyp51	0
ASV823	uncultured_bacterium	2_NT_Fg	0
ASV826	Noviherbaspirillum_malthae	2_NT_Fg	6.10465
ASV826	Noviherbaspirillum_malthae	1_NT	0
ASV826	Noviherbaspirillum_malthae	4_NSP_Fg	0
ASV826	Noviherbaspirillum_malthae	3_NSP	0
ASV826	Noviherbaspirillum_malthae	5_Cyp51	0
ASV826	Noviherbaspirillum_malthae	8_SdhB_Fg	0
ASV826	Noviherbaspirillum_malthae	6_Cyp51_Fg	0
ASV826	Noviherbaspirillum_malthae	7_SdhB	0
ASV828	uncultured_bacterium	2_NT_Fg	3.07018
ASV828	uncultured_bacterium	7_SdhB	0
ASV828	uncultured_bacterium	4_NSP_Fg	0
ASV828	uncultured_bacterium	6_Cyp51_Fg	0
ASV828	uncultured_bacterium	3_NSP	0
ASV828	uncultured_bacterium	8_SdhB_Fg	0
ASV828	uncultured_bacterium	5_Cyp51	0
ASV828	uncultured_bacterium	1_NT	0
ASV829	Gardnerella_vaginalis	3_NSP	0.892857
ASV829	Gardnerella_vaginalis	6_Cyp51_Fg	0
ASV829	Gardnerella_vaginalis	5_Cyp51	0
ASV829	Gardnerella_vaginalis	1_NT	0
ASV829	Gardnerella_vaginalis	4_NSP_Fg	0
ASV829	Gardnerella_vaginalis	8_SdhB_Fg	0
ASV829	Gardnerella_vaginalis	2_NT_Fg	0
ASV829	Gardnerella_vaginalis	7_SdhB	0
ASV833	uncultured_bacterium	7_SdhB	6.25
ASV833	uncultured_bacterium	8_SdhB_Fg	0
ASV833	uncultured_bacterium	6_Cyp51_Fg	0
ASV833	uncultured_bacterium	5_Cyp51	0
ASV833	uncultured_bacterium	4_NSP_Fg	0
ASV833	uncultured_bacterium	2_NT_Fg	0
ASV833	uncultured_bacterium	3_NSP	0
ASV833	uncultured_bacterium	1_NT	0
ASV877	Corynebacterium_bovis	4_NSP_Fg	2.11864
ASV877	Corynebacterium_bovis	3_NSP	0
ASV877	Corynebacterium_bovis	1_NT	0
ASV877	Corynebacterium_bovis	2_NT_Fg	0
ASV877	Corynebacterium_bovis	8_SdhB_Fg	0
ASV877	Corynebacterium_bovis	7_SdhB	0
ASV877	Corynebacterium_bovis	6_Cyp51_Fg	0
ASV877	Corynebacterium_bovis	5_Cyp51	0
ASV883	uncultured_soil	3_NSP	2.67857
ASV883	uncultured_soil	8_SdhB_Fg	0
ASV883	uncultured_soil	2_NT_Fg	0
ASV883	uncultured_soil	6_Cyp51_Fg	0
ASV883	uncultured_soil	4_NSP_Fg	0
ASV883	uncultured_soil	5_Cyp51	0
ASV883	uncultured_soil	7_SdhB	0
ASV883	uncultured_soil	1_NT	0
ASV885	uncultured_bacterium	4_NSP_Fg	1.27119
ASV885	uncultured_bacterium	2_NT_Fg	0
ASV885	uncultured_bacterium	1_NT	0
ASV885	uncultured_bacterium	8_SdhB_Fg	0
ASV885	uncultured_bacterium	6_Cyp51_Fg	0
ASV885	uncultured_bacterium	7_SdhB	0
ASV885	uncultured_bacterium	5_Cyp51	0
ASV885	uncultured_bacterium	3_NSP	0
ASV891	Corynebacterium_amycolatum	6_Cyp51_Fg	1.21951
ASV891	Corynebacterium_amycolatum	1_NT	0
ASV891	Corynebacterium_amycolatum	3_NSP	0
ASV891	Corynebacterium_amycolatum	8_SdhB_Fg	0
ASV891	Corynebacterium_amycolatum	5_Cyp51	0
ASV891	Corynebacterium_amycolatum	7_SdhB	0
ASV891	Corynebacterium_amycolatum	4_NSP_Fg	0
ASV891	Corynebacterium_amycolatum	2_NT_Fg	0
ASV900	uncultured_prokaryote	4_NSP_Fg	0.423729
ASV900	uncultured_prokaryote	2_NT_Fg	0
ASV900	uncultured_prokaryote	5_Cyp51	0
ASV900	uncultured_prokaryote	7_SdhB	0
ASV900	uncultured_prokaryote	6_Cyp51_Fg	0
ASV900	uncultured_prokaryote	8_SdhB_Fg	0
ASV900	uncultured_prokaryote	3_NSP	0
ASV900	uncultured_prokaryote	1_NT	0
ASV901	uncultured_soil	4_NSP_Fg	0.423729
ASV901	uncultured_soil	5_Cyp51	0
ASV901	uncultured_soil	2_NT_Fg	0
ASV901	uncultured_soil	8_SdhB_Fg	0
ASV901	uncultured_soil	6_Cyp51_Fg	0
ASV901	uncultured_soil	3_NSP	0
ASV901	uncultured_soil	1_NT	0
ASV901	uncultured_soil	7_SdhB	0
ASV902	bacterium_enrichment	6_Cyp51_Fg	1.21951
ASV902	bacterium_enrichment	5_Cyp51	0
ASV902	bacterium_enrichment	2_NT_Fg	0
ASV902	bacterium_enrichment	8_SdhB_Fg	0
ASV902	bacterium_enrichment	7_SdhB	0
ASV902	bacterium_enrichment	4_NSP_Fg	0
ASV902	bacterium_enrichment	3_NSP	0
ASV902	bacterium_enrichment	1_NT	0
ASV906	uncultured_Acidobacteriales	7_SdhB	6.25
ASV906	uncultured_Acidobacteriales	4_NSP_Fg	0
ASV906	uncultured_Acidobacteriales	3_NSP	0
ASV906	uncultured_Acidobacteriales	1_NT	0
ASV906	uncultured_Acidobacteriales	6_Cyp51_Fg	0
ASV906	uncultured_Acidobacteriales	2_NT_Fg	0
ASV906	uncultured_Acidobacteriales	8_SdhB_Fg	0
ASV906	uncultured_Acidobacteriales	5_Cyp51	0
ASV907	uncultured_Brucella	1_NT	1.88679
ASV907	uncultured_Brucella	3_NSP	0
ASV907	uncultured_Brucella	5_Cyp51	0
ASV907	uncultured_Brucella	2_NT_Fg	0
ASV907	uncultured_Brucella	8_SdhB_Fg	0
ASV907	uncultured_Brucella	6_Cyp51_Fg	0
ASV907	uncultured_Brucella	4_NSP_Fg	0
ASV907	uncultured_Brucella	7_SdhB	0
ASV91	Sphingomonas_qilianensis	7_SdhB	25
ASV91	Sphingomonas_qilianensis	8_SdhB_Fg	8.33333
ASV91	Sphingomonas_qilianensis	4_NSP_Fg	4.31356
ASV91	Sphingomonas_qilianensis	3_NSP	3.11594
ASV91	Sphingomonas_qilianensis	2_NT_Fg	0
ASV91	Sphingomonas_qilianensis	1_NT	0
ASV91	Sphingomonas_qilianensis	5_Cyp51	0
ASV91	Sphingomonas_qilianensis	6_Cyp51_Fg	0
ASV914	Auricoccus_indicus	7_SdhB	6.25
ASV914	Auricoccus_indicus	2_NT_Fg	0
ASV914	Auricoccus_indicus	8_SdhB_Fg	0
ASV914	Auricoccus_indicus	5_Cyp51	0
ASV914	Auricoccus_indicus	6_Cyp51_Fg	0
ASV914	Auricoccus_indicus	3_NSP	0
ASV914	Auricoccus_indicus	1_NT	0
ASV914	Auricoccus_indicus	4_NSP_Fg	0
ASV939	uncultured_actinobacterium	4_NSP_Fg	0.423729
ASV939	uncultured_actinobacterium	2_NT_Fg	0
ASV939	uncultured_actinobacterium	7_SdhB	0
ASV939	uncultured_actinobacterium	8_SdhB_Fg	0
ASV939	uncultured_actinobacterium	6_Cyp51_Fg	0
ASV939	uncultured_actinobacterium	3_NSP	0
ASV939	uncultured_actinobacterium	5_Cyp51	0
ASV939	uncultured_actinobacterium	1_NT	0
ASV951	metagenome	4_NSP_Fg	0.5
ASV951	metagenome	7_SdhB	0
ASV951	metagenome	6_Cyp51_Fg	0
ASV951	metagenome	5_Cyp51	0
ASV951	metagenome	3_NSP	0
ASV951	metagenome	8_SdhB_Fg	0
ASV951	metagenome	1_NT	0
ASV951	metagenome	2_NT_Fg	0
ASV965	Chitinophagaceae_bacterium	2_NT_Fg	0.862069
ASV965	Chitinophagaceae_bacterium	7_SdhB	0
ASV965	Chitinophagaceae_bacterium	6_Cyp51_Fg	0
ASV965	Chitinophagaceae_bacterium	4_NSP_Fg	0
ASV965	Chitinophagaceae_bacterium	3_NSP	0
ASV965	Chitinophagaceae_bacterium	8_SdhB_Fg	0
ASV965	Chitinophagaceae_bacterium	5_Cyp51	0
ASV965	Chitinophagaceae_bacterium	1_NT	0

## Sheet: bac_specie_reabun_treatgr_wheat
AsvId	Species	Sample	Abundance
ASV11	Sphingomonas_aerolata	3_dsRNA_Fg	28.9654
ASV11	Sphingomonas_aerolata	4_dsRNA	19.0065
ASV11	Sphingomonas_aerolata	2_NT_Fg	0
ASV11	Sphingomonas_aerolata	1_NT	0
ASV110	Corynebacterium_propinquum	2_NT_Fg	6.89655
ASV110	Corynebacterium_propinquum	4_dsRNA	0.846561
ASV110	Corynebacterium_propinquum	1_NT	0
ASV110	Corynebacterium_propinquum	3_dsRNA_Fg	0
ASV124	uncultured_bacterium	2_NT_Fg	1.72414
ASV124	uncultured_bacterium	3_dsRNA_Fg	0.78125
ASV124	uncultured_bacterium	4_dsRNA	0.438596
ASV124	uncultured_bacterium	1_NT	0
ASV125	uncultured_bacterium	4_dsRNA	2.71739
ASV125	uncultured_bacterium	3_dsRNA_Fg	1.17103
ASV125	uncultured_bacterium	1_NT	0
ASV125	uncultured_bacterium	2_NT_Fg	0
ASV143	Cryocola_sp.	4_dsRNA	0.877193
ASV143	Cryocola_sp.	3_dsRNA_Fg	0.333333
ASV143	Cryocola_sp.	2_NT_Fg	0
ASV143	Cryocola_sp.	1_NT	0
ASV145	uncultured_Sphingobacteriales	3_dsRNA_Fg	2.34375
ASV145	uncultured_Sphingobacteriales	4_dsRNA	0
ASV145	uncultured_Sphingobacteriales	2_NT_Fg	0
ASV145	uncultured_Sphingobacteriales	1_NT	0
ASV150	uncultured_bacterium	4_dsRNA	2.30496
ASV150	uncultured_bacterium	3_dsRNA_Fg	1.02213
ASV150	uncultured_bacterium	2_NT_Fg	0
ASV150	uncultured_bacterium	1_NT	0
ASV162	uncultured_bacterium	3_dsRNA_Fg	2.33422
ASV162	uncultured_bacterium	4_dsRNA	2.0621
ASV162	uncultured_bacterium	2_NT_Fg	0
ASV162	uncultured_bacterium	1_NT	0
ASV164	Subtercola_boreus	1_NT	4.71698
ASV164	Subtercola_boreus	4_dsRNA	0.661376
ASV164	Subtercola_boreus	3_dsRNA_Fg	0
ASV164	Subtercola_boreus	2_NT_Fg	0
ASV165	Sediminibacterium_sp.	4_dsRNA	5.08935
ASV165	Sediminibacterium_sp.	2_NT_Fg	0
ASV165	Sediminibacterium_sp.	1_NT	0
ASV165	Sediminibacterium_sp.	3_dsRNA_Fg	0
ASV166	Roseomonas_aquatica	3_dsRNA_Fg	2.14544
ASV166	Roseomonas_aquatica	4_dsRNA	1.38458
ASV166	Roseomonas_aquatica	2_NT_Fg	0
ASV166	Roseomonas_aquatica	1_NT	0
ASV167	Rhizobiales_bacterium	3_dsRNA_Fg	2.15625
ASV167	Rhizobiales_bacterium	4_dsRNA	0.185185
ASV167	Rhizobiales_bacterium	2_NT_Fg	0
ASV167	Rhizobiales_bacterium	1_NT	0
ASV175	uncultured_bacterium	3_dsRNA_Fg	3.21919
ASV175	uncultured_bacterium	4_dsRNA	0.892857
ASV175	uncultured_bacterium	2_NT_Fg	0
ASV175	uncultured_bacterium	1_NT	0
ASV176	uncultured_bacterium	3_dsRNA_Fg	0.531915
ASV176	uncultured_bacterium	4_dsRNA	0.219298
ASV176	uncultured_bacterium	2_NT_Fg	0
ASV176	uncultured_bacterium	1_NT	0
ASV226	uncultured_Bradyrhizobium	4_dsRNA	0.297619
ASV226	uncultured_Bradyrhizobium	3_dsRNA_Fg	0
ASV226	uncultured_Bradyrhizobium	2_NT_Fg	0
ASV226	uncultured_Bradyrhizobium	1_NT	0
ASV246	uncultured_gamma	4_dsRNA	0.438596
ASV246	uncultured_gamma	2_NT_Fg	0
ASV246	uncultured_gamma	1_NT	0
ASV246	uncultured_gamma	3_dsRNA_Fg	0
ASV247	Methylobacterium_tarhaniae	3_dsRNA_Fg	3.07018
ASV247	Methylobacterium_tarhaniae	2_NT_Fg	0
ASV247	Methylobacterium_tarhaniae	4_dsRNA	0
ASV247	Methylobacterium_tarhaniae	1_NT	0
ASV255	uncultured_Chlamydiales	3_dsRNA_Fg	1.6875
ASV255	uncultured_Chlamydiales	4_dsRNA	0
ASV255	uncultured_Chlamydiales	2_NT_Fg	0
ASV255	uncultured_Chlamydiales	1_NT	0
ASV264	uncultured_bacterium	1_NT	5.62016
ASV264	uncultured_bacterium	4_dsRNA	0
ASV264	uncultured_bacterium	2_NT_Fg	0
ASV264	uncultured_bacterium	3_dsRNA_Fg	0
ASV300	uncultured_bacterium	3_dsRNA_Fg	1.06383
ASV300	uncultured_bacterium	4_dsRNA	0
ASV300	uncultured_bacterium	1_NT	0
ASV300	uncultured_bacterium	2_NT_Fg	0
ASV308	uncultured_bacterium	1_NT	2.83019
ASV308	uncultured_bacterium	3_dsRNA_Fg	1.11111
ASV308	uncultured_bacterium	4_dsRNA	0
ASV308	uncultured_bacterium	2_NT_Fg	0
ASV315	uncultured_Roseobacter	3_dsRNA_Fg	1.875
ASV315	uncultured_Roseobacter	4_dsRNA	0.438596
ASV315	uncultured_Roseobacter	2_NT_Fg	0
ASV315	uncultured_Roseobacter	1_NT	0
ASV321	metagenome	4_dsRNA	0.185185
ASV321	metagenome	3_dsRNA_Fg	0.177305
ASV321	metagenome	2_NT_Fg	0
ASV321	metagenome	1_NT	0
ASV341	Dialister_propionicifaciens	3_dsRNA_Fg	1.16959
ASV341	Dialister_propionicifaciens	1_NT	0
ASV341	Dialister_propionicifaciens	4_dsRNA	0
ASV341	Dialister_propionicifaciens	2_NT_Fg	0
ASV347	uncultured_bacterium	3_dsRNA_Fg	1.30208
ASV347	uncultured_bacterium	2_NT_Fg	0
ASV347	uncultured_bacterium	4_dsRNA	0
ASV347	uncultured_bacterium	1_NT	0
ASV350	uncultured_soil	3_dsRNA_Fg	1.31579
ASV350	uncultured_soil	4_dsRNA	0.297619
ASV350	uncultured_soil	1_NT	0
ASV350	uncultured_soil	2_NT_Fg	0
ASV357	metagenome	3_dsRNA_Fg	1.04167
ASV357	metagenome	4_dsRNA	0
ASV357	metagenome	2_NT_Fg	0
ASV357	metagenome	1_NT	0
ASV358	metagenome	1_NT	4.26357
ASV358	metagenome	3_dsRNA_Fg	0.964366
ASV358	metagenome	4_dsRNA	0
ASV358	metagenome	2_NT_Fg	0
ASV365	uncultured_Sediminibacterium	1_NT	4.45736
ASV365	uncultured_Sediminibacterium	3_dsRNA_Fg	0
ASV365	uncultured_Sediminibacterium	2_NT_Fg	0
ASV365	uncultured_Sediminibacterium	4_dsRNA	0
ASV376	uncultured_bacterium	2_NT_Fg	3.50877
ASV376	uncultured_bacterium	3_dsRNA_Fg	0
ASV376	uncultured_bacterium	1_NT	0
ASV376	uncultured_bacterium	4_dsRNA	0
ASV401	uncultured_Phyllobacteriaceae	4_dsRNA	0.37037
ASV401	uncultured_Phyllobacteriaceae	3_dsRNA_Fg	0
ASV401	uncultured_Phyllobacteriaceae	2_NT_Fg	0
ASV401	uncultured_Phyllobacteriaceae	1_NT	0
ASV41	Methylobacterium_marchantiae	4_dsRNA	5.37326
ASV41	Methylobacterium_marchantiae	3_dsRNA_Fg	3.91699
ASV41	Methylobacterium_marchantiae	2_NT_Fg	3.77907
ASV41	Methylobacterium_marchantiae	1_NT	0
ASV411	Dyadobacter_alkalitolerans	3_dsRNA_Fg	0.606061
ASV411	Dyadobacter_alkalitolerans	2_NT_Fg	0
ASV411	Dyadobacter_alkalitolerans	1_NT	0
ASV411	Dyadobacter_alkalitolerans	4_dsRNA	0
ASV417	uncultured_proteobacterium	3_dsRNA_Fg	0.26455
ASV417	uncultured_proteobacterium	1_NT	0
ASV417	uncultured_proteobacterium	2_NT_Fg	0
ASV417	uncultured_proteobacterium	4_dsRNA	0
ASV42	uncultured_bacterium	3_dsRNA_Fg	5.83333
ASV42	uncultured_bacterium	4_dsRNA	5.03899
ASV42	uncultured_bacterium	2_NT_Fg	0
ASV42	uncultured_bacterium	1_NT	0
ASV421	uncultured_forest	2_NT_Fg	5.17241
ASV421	uncultured_forest	4_dsRNA	1.14035
ASV421	uncultured_forest	3_dsRNA_Fg	0
ASV421	uncultured_forest	1_NT	0
ASV423	Aeromicrobium_panaciterrae	3_dsRNA_Fg	0.35461
ASV423	Aeromicrobium_panaciterrae	2_NT_Fg	0
ASV423	Aeromicrobium_panaciterrae	1_NT	0
ASV423	Aeromicrobium_panaciterrae	4_dsRNA	0
ASV441	Patulibacter_minatonensis	4_dsRNA	2.77778
ASV441	Patulibacter_minatonensis	3_dsRNA_Fg	0
ASV441	Patulibacter_minatonensis	2_NT_Fg	0
ASV441	Patulibacter_minatonensis	1_NT	0
ASV442	uncultured_bacterium	2_NT_Fg	0.438596
ASV442	uncultured_bacterium	4_dsRNA	0
ASV442	uncultured_bacterium	3_dsRNA_Fg	0
ASV442	uncultured_bacterium	1_NT	0
ASV443	Actinomycetales_bacterium	4_dsRNA	0.185185
ASV443	Actinomycetales_bacterium	3_dsRNA_Fg	0
ASV443	Actinomycetales_bacterium	2_NT_Fg	0
ASV443	Actinomycetales_bacterium	1_NT	0
ASV444	uncultured_actinobacterium	3_dsRNA_Fg	0.333333
ASV444	uncultured_actinobacterium	2_NT_Fg	0
ASV444	uncultured_actinobacterium	4_dsRNA	0
ASV444	uncultured_actinobacterium	1_NT	0
ASV446	Leucobacter_aridicollis	4_dsRNA	1.14035
ASV446	Leucobacter_aridicollis	1_NT	0
ASV446	Leucobacter_aridicollis	2_NT_Fg	0
ASV446	Leucobacter_aridicollis	3_dsRNA_Fg	0
ASV456	Pseudomonas_viridiflava	3_dsRNA_Fg	1.16667
ASV456	Pseudomonas_viridiflava	1_NT	0
ASV456	Pseudomonas_viridiflava	2_NT_Fg	0
ASV456	Pseudomonas_viridiflava	4_dsRNA	0
ASV46	Corynebacterium_kroppenstedtii	1_NT	25.5946
ASV46	Corynebacterium_kroppenstedtii	4_dsRNA	10.4222
ASV46	Corynebacterium_kroppenstedtii	2_NT_Fg	8.63125
ASV46	Corynebacterium_kroppenstedtii	3_dsRNA_Fg	1.29021
ASV460	Kocuria_marina	1_NT	13.3562
ASV460	Kocuria_marina	2_NT_Fg	0
ASV460	Kocuria_marina	4_dsRNA	0
ASV460	Kocuria_marina	3_dsRNA_Fg	0
ASV464	uncultured_bacterium	3_dsRNA_Fg	0.661376
ASV464	uncultured_bacterium	4_dsRNA	0
ASV464	uncultured_bacterium	2_NT_Fg	0
ASV464	uncultured_bacterium	1_NT	0
ASV466	Paracoccus_marinus	2_NT_Fg	3.07018
ASV466	Paracoccus_marinus	4_dsRNA	2.08333
ASV466	Paracoccus_marinus	3_dsRNA_Fg	0
ASV466	Paracoccus_marinus	1_NT	0
ASV48	Nocardioides_endophyticus	4_dsRNA	2.0078
ASV48	Nocardioides_endophyticus	3_dsRNA_Fg	0
ASV48	Nocardioides_endophyticus	2_NT_Fg	0
ASV48	Nocardioides_endophyticus	1_NT	0
ASV486	uncultured_Magnetospirillum	4_dsRNA	0.438596
ASV486	uncultured_Magnetospirillum	2_NT_Fg	0
ASV486	uncultured_Magnetospirillum	3_dsRNA_Fg	0
ASV486	uncultured_Magnetospirillum	1_NT	0
ASV492	Weissella_viridescens	4_dsRNA	0.362319
ASV492	Weissella_viridescens	3_dsRNA_Fg	0
ASV492	Weissella_viridescens	2_NT_Fg	0
ASV492	Weissella_viridescens	1_NT	0
ASV497	uncultured_Firmicutes	2_NT_Fg	4.31034
ASV497	uncultured_Firmicutes	4_dsRNA	0
ASV497	uncultured_Firmicutes	3_dsRNA_Fg	0
ASV497	uncultured_Firmicutes	1_NT	0
ASV508	Methylobacterium_cerastii	3_dsRNA_Fg	0.5
ASV508	Methylobacterium_cerastii	2_NT_Fg	0
ASV508	Methylobacterium_cerastii	4_dsRNA	0
ASV508	Methylobacterium_cerastii	1_NT	0
ASV533	uncultured_bacterium	4_dsRNA	2.77778
ASV533	uncultured_bacterium	3_dsRNA_Fg	0
ASV533	uncultured_bacterium	2_NT_Fg	0
ASV533	uncultured_bacterium	1_NT	0
ASV540	Cutibacterium_granulosum	1_NT	4.71698
ASV540	Cutibacterium_granulosum	4_dsRNA	0
ASV540	Cutibacterium_granulosum	3_dsRNA_Fg	0
ASV540	Cutibacterium_granulosum	2_NT_Fg	0
ASV544	Rubrobacter_xylanophilus	4_dsRNA	1.22807
ASV544	Rubrobacter_xylanophilus	1_NT	0
ASV544	Rubrobacter_xylanophilus	2_NT_Fg	0
ASV544	Rubrobacter_xylanophilus	3_dsRNA_Fg	0
ASV545	uncultured_bacterium	4_dsRNA	1.14035
ASV545	uncultured_bacterium	2_NT_Fg	0
ASV545	uncultured_bacterium	1_NT	0
ASV545	uncultured_bacterium	3_dsRNA_Fg	0
ASV553	Methylobacterium_radiotolerans	1_NT	3.10078
ASV553	Methylobacterium_radiotolerans	3_dsRNA_Fg	0.203252
ASV553	Methylobacterium_radiotolerans	2_NT_Fg	0
ASV553	Methylobacterium_radiotolerans	4_dsRNA	0
ASV555	uncultured_Phyllobacteriaceae	2_NT_Fg	4.71698
ASV555	uncultured_Phyllobacteriaceae	4_dsRNA	0
ASV555	uncultured_Phyllobacteriaceae	1_NT	0
ASV555	uncultured_Phyllobacteriaceae	3_dsRNA_Fg	0
ASV556	uncultured_bacterium	2_NT_Fg	0.943396
ASV556	uncultured_bacterium	3_dsRNA_Fg	0.520833
ASV556	uncultured_bacterium	4_dsRNA	0
ASV556	uncultured_bacterium	1_NT	0
ASV557	Lactobacillus_crispatus	4_dsRNA	0.892857
ASV557	Lactobacillus_crispatus	1_NT	0
ASV557	Lactobacillus_crispatus	2_NT_Fg	0
ASV557	Lactobacillus_crispatus	3_dsRNA_Fg	0
ASV561	uncultured_soil	3_dsRNA_Fg	0.70922
ASV561	uncultured_soil	2_NT_Fg	0
ASV561	uncultured_soil	4_dsRNA	0
ASV561	uncultured_soil	1_NT	0
ASV563	Paenibacillus_anaericanus	3_dsRNA_Fg	2.77778
ASV563	Paenibacillus_anaericanus	2_NT_Fg	0
ASV563	Paenibacillus_anaericanus	1_NT	0
ASV563	Paenibacillus_anaericanus	4_dsRNA	0
ASV578	uncultured_bacterium	3_dsRNA_Fg	1.11111
ASV578	uncultured_bacterium	4_dsRNA	0
ASV578	uncultured_bacterium	2_NT_Fg	0
ASV578	uncultured_bacterium	1_NT	0
ASV580	uncultured_bacterium	2_NT_Fg	4.82456
ASV580	uncultured_bacterium	4_dsRNA	0
ASV580	uncultured_bacterium	3_dsRNA_Fg	0
ASV580	uncultured_bacterium	1_NT	0
ASV590	uncultured_bacterium	3_dsRNA_Fg	1.11111
ASV590	uncultured_bacterium	2_NT_Fg	0
ASV590	uncultured_bacterium	1_NT	0
ASV590	uncultured_bacterium	4_dsRNA	0
ASV60	uncultured_bacterium	1_NT	4.24528
ASV60	uncultured_bacterium	2_NT_Fg	3.77358
ASV60	uncultured_bacterium	3_dsRNA_Fg	3.11745
ASV60	uncultured_bacterium	4_dsRNA	0.925926
ASV603	Idiomarina_sp.	4_dsRNA	0.350877
ASV603	Idiomarina_sp.	1_NT	0
ASV603	Idiomarina_sp.	3_dsRNA_Fg	0
ASV603	Idiomarina_sp.	2_NT_Fg	0
ASV613	Saccharopolyspora_gregorii	3_dsRNA_Fg	0.333333
ASV613	Saccharopolyspora_gregorii	2_NT_Fg	0
ASV613	Saccharopolyspora_gregorii	1_NT	0
ASV613	Saccharopolyspora_gregorii	4_dsRNA	0
ASV617	uncultured_bacterium	2_NT_Fg	5.70175
ASV617	uncultured_bacterium	3_dsRNA_Fg	0
ASV617	uncultured_bacterium	4_dsRNA	0
ASV617	uncultured_bacterium	1_NT	0
ASV62	uncultured_bacterium	1_NT	7.62396
ASV62	uncultured_bacterium	3_dsRNA_Fg	3.78637
ASV62	uncultured_bacterium	2_NT_Fg	3.5296
ASV62	uncultured_bacterium	4_dsRNA	1.77305
ASV623	Collinsella_intestinalis	3_dsRNA_Fg	0.35461
ASV623	Collinsella_intestinalis	2_NT_Fg	0
ASV623	Collinsella_intestinalis	1_NT	0
ASV623	Collinsella_intestinalis	4_dsRNA	0
ASV642	bacterium_Ellin5247	2_NT_Fg	5.66038
ASV642	bacterium_Ellin5247	3_dsRNA_Fg	0
ASV642	bacterium_Ellin5247	1_NT	0
ASV642	bacterium_Ellin5247	4_dsRNA	0
ASV654	Streptococcus_cristatus	3_dsRNA_Fg	0.166667
ASV654	Streptococcus_cristatus	4_dsRNA	0
ASV654	Streptococcus_cristatus	2_NT_Fg	0
ASV654	Streptococcus_cristatus	1_NT	0
ASV658	Lactobacillus_delbrueckii	1_NT	7.19178
ASV658	Lactobacillus_delbrueckii	4_dsRNA	0
ASV658	Lactobacillus_delbrueckii	3_dsRNA_Fg	0
ASV658	Lactobacillus_delbrueckii	2_NT_Fg	0
ASV663	uncultured_bacterium	3_dsRNA_Fg	0.564972
ASV663	uncultured_bacterium	4_dsRNA	0
ASV663	uncultured_bacterium	2_NT_Fg	0
ASV663	uncultured_bacterium	1_NT	0
ASV679	uncultured_microorganism	3_dsRNA_Fg	0.260417
ASV679	uncultured_microorganism	2_NT_Fg	0
ASV679	uncultured_microorganism	1_NT	0
ASV679	uncultured_microorganism	4_dsRNA	0
ASV707	Sphingomonas_sp.	3_dsRNA_Fg	0.282486
ASV707	Sphingomonas_sp.	1_NT	0
ASV707	Sphingomonas_sp.	2_NT_Fg	0
ASV707	Sphingomonas_sp.	4_dsRNA	0
ASV733	uncultured_Deinococcales	2_NT_Fg	7.84884
ASV733	uncultured_Deinococcales	1_NT	0
ASV733	uncultured_Deinococcales	4_dsRNA	0
ASV733	uncultured_Deinococcales	3_dsRNA_Fg	0
ASV746	uncultured_prokaryote	4_dsRNA	0.892857
ASV746	uncultured_prokaryote	2_NT_Fg	0
ASV746	uncultured_prokaryote	1_NT	0
ASV746	uncultured_prokaryote	3_dsRNA_Fg	0
ASV754	uncultured_bacterium	2_NT_Fg	1.88679
ASV754	uncultured_bacterium	4_dsRNA	0
ASV754	uncultured_bacterium	3_dsRNA_Fg	0
ASV754	uncultured_bacterium	1_NT	0
ASV764	soil_metagenome	3_dsRNA_Fg	0.520833
ASV764	soil_metagenome	2_NT_Fg	0
ASV764	soil_metagenome	1_NT	0
ASV764	soil_metagenome	4_dsRNA	0
ASV772	uncultured_bacterium	3_dsRNA_Fg	0.333333
ASV772	uncultured_bacterium	4_dsRNA	0.185185
ASV772	uncultured_bacterium	2_NT_Fg	0
ASV772	uncultured_bacterium	1_NT	0
ASV776	uncultured_bacterium	4_dsRNA	2.08333
ASV776	uncultured_bacterium	3_dsRNA_Fg	1.01626
ASV776	uncultured_bacterium	2_NT_Fg	0
ASV776	uncultured_bacterium	1_NT	0
ASV781	Alicyclobacillus_acidocaldarius	2_NT_Fg	10.0976
ASV781	Alicyclobacillus_acidocaldarius	1_NT	0
ASV781	Alicyclobacillus_acidocaldarius	4_dsRNA	0
ASV781	Alicyclobacillus_acidocaldarius	3_dsRNA_Fg	0
ASV791	uncultured_bacterium	1_NT	9.45205
ASV791	uncultured_bacterium	4_dsRNA	0.657895
ASV791	uncultured_bacterium	3_dsRNA_Fg	0
ASV791	uncultured_bacterium	2_NT_Fg	0
ASV793	uncultured_bacterium	1_NT	0.943396
ASV793	uncultured_bacterium	4_dsRNA	0
ASV793	uncultured_bacterium	3_dsRNA_Fg	0
ASV793	uncultured_bacterium	2_NT_Fg	0
ASV806	uncultured_Pseudolabrys	2_NT_Fg	3.44828
ASV806	uncultured_Pseudolabrys	4_dsRNA	0
ASV806	uncultured_Pseudolabrys	3_dsRNA_Fg	0
ASV806	uncultured_Pseudolabrys	1_NT	0
ASV807	uncultured_bacterium	4_dsRNA	0.595238
ASV807	uncultured_bacterium	1_NT	0
ASV807	uncultured_bacterium	3_dsRNA_Fg	0
ASV807	uncultured_bacterium	2_NT_Fg	0
ASV821	Schaalia_odontolytica	3_dsRNA_Fg	0.260417
ASV821	Schaalia_odontolytica	4_dsRNA	0
ASV821	Schaalia_odontolytica	2_NT_Fg	0
ASV821	Schaalia_odontolytica	1_NT	0
ASV823	uncultured_bacterium	3_dsRNA_Fg	1.11111
ASV823	uncultured_bacterium	4_dsRNA	0
ASV823	uncultured_bacterium	2_NT_Fg	0
ASV823	uncultured_bacterium	1_NT	0
ASV826	Noviherbaspirillum_malthae	2_NT_Fg	6.10465
ASV826	Noviherbaspirillum_malthae	3_dsRNA_Fg	0
ASV826	Noviherbaspirillum_malthae	1_NT	0
ASV826	Noviherbaspirillum_malthae	4_dsRNA	0
ASV828	uncultured_bacterium	2_NT_Fg	3.07018
ASV828	uncultured_bacterium	4_dsRNA	0
ASV828	uncultured_bacterium	3_dsRNA_Fg	0
ASV828	uncultured_bacterium	1_NT	0
ASV829	Gardnerella_vaginalis	4_dsRNA	0.297619
ASV829	Gardnerella_vaginalis	3_dsRNA_Fg	0
ASV829	Gardnerella_vaginalis	2_NT_Fg	0
ASV829	Gardnerella_vaginalis	1_NT	0
ASV833	uncultured_bacterium	4_dsRNA	2.08333
ASV833	uncultured_bacterium	3_dsRNA_Fg	0
ASV833	uncultured_bacterium	2_NT_Fg	0
ASV833	uncultured_bacterium	1_NT	0
ASV877	Corynebacterium_bovis	3_dsRNA_Fg	0.706215
ASV877	Corynebacterium_bovis	2_NT_Fg	0
ASV877	Corynebacterium_bovis	1_NT	0
ASV877	Corynebacterium_bovis	4_dsRNA	0
ASV883	uncultured_soil	4_dsRNA	0.892857
ASV883	uncultured_soil	2_NT_Fg	0
ASV883	uncultured_soil	3_dsRNA_Fg	0
ASV883	uncultured_soil	1_NT	0
ASV885	uncultured_bacterium	3_dsRNA_Fg	0.423729
ASV885	uncultured_bacterium	4_dsRNA	0
ASV885	uncultured_bacterium	2_NT_Fg	0
ASV885	uncultured_bacterium	1_NT	0
ASV891	Corynebacterium_amycolatum	3_dsRNA_Fg	0.406504
ASV891	Corynebacterium_amycolatum	1_NT	0
ASV891	Corynebacterium_amycolatum	2_NT_Fg	0
ASV891	Corynebacterium_amycolatum	4_dsRNA	0
ASV900	uncultured_prokaryote	3_dsRNA_Fg	0.141243
ASV900	uncultured_prokaryote	2_NT_Fg	0
ASV900	uncultured_prokaryote	4_dsRNA	0
ASV900	uncultured_prokaryote	1_NT	0
ASV901	uncultured_soil	3_dsRNA_Fg	0.141243
ASV901	uncultured_soil	4_dsRNA	0
ASV901	uncultured_soil	2_NT_Fg	0
ASV901	uncultured_soil	1_NT	0
ASV902	bacterium_enrichment	3_dsRNA_Fg	0.406504
ASV902	bacterium_enrichment	4_dsRNA	0
ASV902	bacterium_enrichment	2_NT_Fg	0
ASV902	bacterium_enrichment	1_NT	0
ASV906	uncultured_Acidobacteriales	4_dsRNA	2.08333
ASV906	uncultured_Acidobacteriales	1_NT	0
ASV906	uncultured_Acidobacteriales	3_dsRNA_Fg	0
ASV906	uncultured_Acidobacteriales	2_NT_Fg	0
ASV907	uncultured_Brucella	1_NT	1.88679
ASV907	uncultured_Brucella	4_dsRNA	0
ASV907	uncultured_Brucella	3_dsRNA_Fg	0
ASV907	uncultured_Brucella	2_NT_Fg	0
ASV91	Sphingomonas_qilianensis	4_dsRNA	9.37198
ASV91	Sphingomonas_qilianensis	3_dsRNA_Fg	4.21563
ASV91	Sphingomonas_qilianensis	2_NT_Fg	0
ASV91	Sphingomonas_qilianensis	1_NT	0
ASV914	Auricoccus_indicus	4_dsRNA	2.08333
ASV914	Auricoccus_indicus	3_dsRNA_Fg	0
ASV914	Auricoccus_indicus	2_NT_Fg	0
ASV914	Auricoccus_indicus	1_NT	0
ASV939	uncultured_actinobacterium	3_dsRNA_Fg	0.141243
ASV939	uncultured_actinobacterium	1_NT	0
ASV939	uncultured_actinobacterium	4_dsRNA	0
ASV939	uncultured_actinobacterium	2_NT_Fg	0
ASV951	metagenome	3_dsRNA_Fg	0.166667
ASV951	metagenome	4_dsRNA	0
ASV951	metagenome	2_NT_Fg	0
ASV951	metagenome	1_NT	0
ASV965	Chitinophagaceae_bacterium	2_NT_Fg	0.862069
ASV965	Chitinophagaceae_bacterium	4_dsRNA	0
ASV965	Chitinophagaceae_bacterium	1_NT	0
ASV965	Chitinophagaceae_bacterium	3_dsRNA_Fg	0

## Sheet: fun_phylum_reabun_treat_wheat
AsvId	Phylum	Sample	Abundance
ASV1	Ascomycota	2_NT_Fg	95.2525
ASV1	Ascomycota	6_Cyp51_Fg	94.3453
ASV1	Ascomycota	8_SdhB_Fg	92.0573
ASV1	Ascomycota	4_NSP_Fg	89.551
ASV1	Ascomycota	7_SdhB	59.5106
ASV1	Ascomycota	1_NT	42.566
ASV1	Ascomycota	5_Cyp51	40.5635
ASV1	Ascomycota	3_NSP	34.8045
ASV165	Mucoromycota	7_SdhB	0.438682
ASV165	Mucoromycota	6_Cyp51_Fg	0.0146227
ASV165	Mucoromycota	2_NT_Fg	0.00974849
ASV165	Mucoromycota	4_NSP_Fg	0
ASV165	Mucoromycota	1_NT	0
ASV165	Mucoromycota	3_NSP	0
ASV165	Mucoromycota	5_Cyp51	0
ASV165	Mucoromycota	8_SdhB_Fg	0
ASV2	Basidiomycota	3_NSP	63.4139
ASV2	Basidiomycota	1_NT	55.974
ASV2	Basidiomycota	5_Cyp51	55.6687
ASV2	Basidiomycota	7_SdhB	37.0325
ASV2	Basidiomycota	4_NSP_Fg	10.2929
ASV2	Basidiomycota	8_SdhB_Fg	7.4967
ASV2	Basidiomycota	6_Cyp51_Fg	5.06737
ASV2	Basidiomycota	2_NT_Fg	4.56717
ASV244	Mortierellomycota	2_NT_Fg	0.0560538
ASV244	Mortierellomycota	4_NSP_Fg	0.00487424
ASV244	Mortierellomycota	6_Cyp51_Fg	0
ASV244	Mortierellomycota	1_NT	0
ASV244	Mortierellomycota	8_SdhB_Fg	0
ASV244	Mortierellomycota	3_NSP	0
ASV244	Mortierellomycota	5_Cyp51	0
ASV244	Mortierellomycota	7_SdhB	0
ASV31	Fungi_phy_Incertae_sedis	5_Cyp51	3.76779
ASV31	Fungi_phy_Incertae_sedis	7_SdhB	3.01826
ASV31	Fungi_phy_Incertae_sedis	3_NSP	1.78161
ASV31	Fungi_phy_Incertae_sedis	1_NT	1.46
ASV31	Fungi_phy_Incertae_sedis	6_Cyp51_Fg	0.572735
ASV31	Fungi_phy_Incertae_sedis	8_SdhB_Fg	0.445998
ASV31	Fungi_phy_Incertae_sedis	4_NSP_Fg	0.151208
ASV31	Fungi_phy_Incertae_sedis	2_NT_Fg	0.114545

## Sheet: fun_phylum_reabun_treatgr_wheat
AsvId	Phylum	Sample	Abundance
ASV1	Ascomycota	2_NT_Fg	95.2525
ASV1	Ascomycota	3_dsRNA_Fg	91.9845
ASV1	Ascomycota	4_dsRNA	44.9595
ASV1	Ascomycota	1_NT	42.566
ASV165	Mucoromycota	4_dsRNA	0.146227
ASV165	Mucoromycota	2_NT_Fg	0.00974849
ASV165	Mucoromycota	3_dsRNA_Fg	0.00487424
ASV165	Mucoromycota	1_NT	0
ASV2	Basidiomycota	1_NT	55.974
ASV2	Basidiomycota	4_dsRNA	52.0384
ASV2	Basidiomycota	3_dsRNA_Fg	7.619
ASV2	Basidiomycota	2_NT_Fg	4.56717
ASV244	Mortierellomycota	2_NT_Fg	0.0560538
ASV244	Mortierellomycota	3_dsRNA_Fg	0.00162475
ASV244	Mortierellomycota	4_dsRNA	0
ASV244	Mortierellomycota	1_NT	0
ASV31	Fungi_phy_Incertae_sedis	4_dsRNA	2.85589
ASV31	Fungi_phy_Incertae_sedis	1_NT	1.46
ASV31	Fungi_phy_Incertae_sedis	3_dsRNA_Fg	0.38998
ASV31	Fungi_phy_Incertae_sedis	2_NT_Fg	0.114545

## Sheet: fun_genus_reabun_treat_wheat
AsvId	Genus	Sample	Abundance
ASV1	Fusarium	6_Cyp51_Fg	88.052
ASV1	Fusarium	2_NT_Fg	81.7657
ASV1	Fusarium	8_SdhB_Fg	80.2729
ASV1	Fusarium	4_NSP_Fg	61.3773
ASV1	Fusarium	1_NT	0.524314
ASV1	Fusarium	5_Cyp51	0.0293513
ASV1	Fusarium	7_SdhB	0.0243712
ASV1	Fusarium	3_NSP	0
ASV10	Neonectria	4_NSP_Fg	7.74517
ASV10	Neonectria	5_Cyp51	0
ASV10	Neonectria	7_SdhB	0
ASV10	Neonectria	2_NT_Fg	0
ASV10	Neonectria	3_NSP	0
ASV10	Neonectria	6_Cyp51_Fg	0
ASV10	Neonectria	8_SdhB_Fg	0
ASV10	Neonectria	1_NT	0
ASV101	Pseudeurotium	6_Cyp51_Fg	0.19816
ASV101	Pseudeurotium	8_SdhB_Fg	0.163287
ASV101	Pseudeurotium	2_NT_Fg	0.0390225
ASV101	Pseudeurotium	4_NSP_Fg	0
ASV101	Pseudeurotium	5_Cyp51	0
ASV101	Pseudeurotium	3_NSP	0
ASV101	Pseudeurotium	7_SdhB	0
ASV101	Pseudeurotium	1_NT	0
ASV105	Keithomyces	2_NT_Fg	0.231368
ASV105	Keithomyces	4_NSP_Fg	0.0292455
ASV105	Keithomyces	6_Cyp51_Fg	0
ASV105	Keithomyces	1_NT	0
ASV105	Keithomyces	3_NSP	0
ASV105	Keithomyces	8_SdhB_Fg	0
ASV105	Keithomyces	7_SdhB	0
ASV105	Keithomyces	5_Cyp51	0
ASV107	Aspergillus	7_SdhB	0.608394
ASV107	Aspergillus	1_NT	0.362393
ASV107	Aspergillus	2_NT_Fg	0.169809
ASV107	Aspergillus	5_Cyp51	0.163402
ASV107	Aspergillus	4_NSP_Fg	0.108572
ASV107	Aspergillus	8_SdhB_Fg	0.0926225
ASV107	Aspergillus	6_Cyp51_Fg	0.0463518
ASV107	Aspergillus	3_NSP	0
ASV109	Trichophaea	7_SdhB	0.526418
ASV109	Trichophaea	8_SdhB_Fg	0
ASV109	Trichophaea	1_NT	0
ASV109	Trichophaea	5_Cyp51	0
ASV109	Trichophaea	2_NT_Fg	0
ASV109	Trichophaea	6_Cyp51_Fg	0
ASV109	Trichophaea	3_NSP	0
ASV109	Trichophaea	4_NSP_Fg	0
ASV11	Alternaria	4_NSP_Fg	3.83714
ASV11	Alternaria	1_NT	2.04616
ASV11	Alternaria	3_NSP	0.97524
ASV11	Alternaria	7_SdhB	0.734511
ASV11	Alternaria	2_NT_Fg	0.231107
ASV11	Alternaria	8_SdhB_Fg	0.129167
ASV11	Alternaria	6_Cyp51_Fg	0.017125
ASV11	Alternaria	5_Cyp51	0
ASV110	Neodidymelliopsis	3_NSP	0.341544
ASV110	Neodidymelliopsis	8_SdhB_Fg	0
ASV110	Neodidymelliopsis	5_Cyp51	0
ASV110	Neodidymelliopsis	2_NT_Fg	0
ASV110	Neodidymelliopsis	6_Cyp51_Fg	0
ASV110	Neodidymelliopsis	1_NT	0
ASV110	Neodidymelliopsis	7_SdhB	0
ASV110	Neodidymelliopsis	4_NSP_Fg	0
ASV111	Debaryomyces	7_SdhB	0.428934
ASV111	Debaryomyces	5_Cyp51	0.168161
ASV111	Debaryomyces	2_NT_Fg	0.0590726
ASV111	Debaryomyces	3_NSP	0
ASV111	Debaryomyces	4_NSP_Fg	0
ASV111	Debaryomyces	8_SdhB_Fg	0
ASV111	Debaryomyces	6_Cyp51_Fg	0
ASV111	Debaryomyces	1_NT	0
ASV117	Hyphodontia	8_SdhB_Fg	0.148664
ASV117	Hyphodontia	6_Cyp51_Fg	0
ASV117	Hyphodontia	3_NSP	0
ASV117	Hyphodontia	1_NT	0
ASV117	Hyphodontia	4_NSP_Fg	0
ASV117	Hyphodontia	7_SdhB	0
ASV117	Hyphodontia	2_NT_Fg	0
ASV117	Hyphodontia	5_Cyp51	0
ASV118	Apiotrichum	3_NSP	0.120393
ASV118	Apiotrichum	8_SdhB_Fg	0.0852993
ASV118	Apiotrichum	7_SdhB	0
ASV118	Apiotrichum	5_Cyp51	0
ASV118	Apiotrichum	4_NSP_Fg	0
ASV118	Apiotrichum	2_NT_Fg	0
ASV118	Apiotrichum	1_NT	0
ASV118	Apiotrichum	6_Cyp51_Fg	0
ASV12	Candida	3_NSP	9.80211
ASV12	Candida	5_Cyp51	1.57519
ASV12	Candida	8_SdhB_Fg	0.329012
ASV12	Candida	4_NSP_Fg	0.185167
ASV12	Candida	6_Cyp51_Fg	0.166357
ASV12	Candida	2_NT_Fg	0.0243883
ASV12	Candida	7_SdhB	0
ASV12	Candida	1_NT	0
ASV122	Eutypa	5_Cyp51	0.340774
ASV122	Eutypa	2_NT_Fg	0
ASV122	Eutypa	3_NSP	0
ASV122	Eutypa	4_NSP_Fg	0
ASV122	Eutypa	7_SdhB	0
ASV122	Eutypa	6_Cyp51_Fg	0
ASV122	Eutypa	8_SdhB_Fg	0
ASV122	Eutypa	1_NT	0
ASV127	Meira	5_Cyp51	0.102359
ASV127	Meira	3_NSP	0.0611666
ASV127	Meira	2_NT_Fg	0.0243864
ASV127	Meira	7_SdhB	0.0243712
ASV127	Meira	4_NSP_Fg	0.0170599
ASV127	Meira	6_Cyp51_Fg	0
ASV127	Meira	8_SdhB_Fg	0
ASV127	Meira	1_NT	0
ASV129	Pseudopithomyces	1_NT	0.445733
ASV129	Pseudopithomyces	4_NSP_Fg	0.0567845
ASV129	Pseudopithomyces	2_NT_Fg	0.0122583
ASV129	Pseudopithomyces	8_SdhB_Fg	0
ASV129	Pseudopithomyces	3_NSP	0
ASV129	Pseudopithomyces	7_SdhB	0
ASV129	Pseudopithomyces	6_Cyp51_Fg	0
ASV129	Pseudopithomyces	5_Cyp51	0
ASV13	Malassezia	1_NT	11.272
ASV13	Malassezia	7_SdhB	4.85384
ASV13	Malassezia	5_Cyp51	2.84474
ASV13	Malassezia	3_NSP	2.28165
ASV13	Malassezia	8_SdhB_Fg	1.91073
ASV13	Malassezia	2_NT_Fg	0.815882
ASV13	Malassezia	6_Cyp51_Fg	0.802822
ASV13	Malassezia	4_NSP_Fg	0.32323
ASV137	Cyberlindnera	1_NT	0.537768
ASV137	Cyberlindnera	8_SdhB_Fg	0
ASV137	Cyberlindnera	7_SdhB	0
ASV137	Cyberlindnera	2_NT_Fg	0
ASV137	Cyberlindnera	6_Cyp51_Fg	0
ASV137	Cyberlindnera	4_NSP_Fg	0
ASV137	Cyberlindnera	3_NSP	0
ASV137	Cyberlindnera	5_Cyp51	0
ASV139	Agaricus	5_Cyp51	0.570287
ASV139	Agaricus	8_SdhB_Fg	0.0219341
ASV139	Agaricus	2_NT_Fg	0.0097561
ASV139	Agaricus	3_NSP	0
ASV139	Agaricus	6_Cyp51_Fg	0
ASV139	Agaricus	1_NT	0
ASV139	Agaricus	4_NSP_Fg	0
ASV139	Agaricus	7_SdhB	0
ASV142	Tausonia	2_NT_Fg	0.137836
ASV142	Tausonia	6_Cyp51_Fg	0
ASV142	Tausonia	8_SdhB_Fg	0
ASV142	Tausonia	7_SdhB	0
ASV142	Tausonia	5_Cyp51	0
ASV142	Tausonia	3_NSP	0
ASV142	Tausonia	1_NT	0
ASV142	Tausonia	4_NSP_Fg	0
ASV144	Simplicillium	4_NSP_Fg	0.0731137
ASV144	Simplicillium	8_SdhB_Fg	0.00975324
ASV144	Simplicillium	1_NT	0
ASV144	Simplicillium	2_NT_Fg	0
ASV144	Simplicillium	3_NSP	0
ASV144	Simplicillium	5_Cyp51	0
ASV144	Simplicillium	6_Cyp51_Fg	0
ASV144	Simplicillium	7_SdhB	0
ASV147	Arcopilus	2_NT_Fg	0.152604
ASV147	Arcopilus	4_NSP_Fg	0
ASV147	Arcopilus	3_NSP	0
ASV147	Arcopilus	8_SdhB_Fg	0
ASV147	Arcopilus	6_Cyp51_Fg	0
ASV147	Arcopilus	5_Cyp51	0
ASV147	Arcopilus	7_SdhB	0
ASV147	Arcopilus	1_NT	0
ASV15	Vishniacozyma	3_NSP	5.19909
ASV15	Vishniacozyma	7_SdhB	2.50192
ASV15	Vishniacozyma	5_Cyp51	1.3158
ASV15	Vishniacozyma	8_SdhB_Fg	0.860418
ASV15	Vishniacozyma	1_NT	0.763146
ASV15	Vishniacozyma	4_NSP_Fg	0.391248
ASV15	Vishniacozyma	6_Cyp51_Fg	0.195536
ASV15	Vishniacozyma	2_NT_Fg	0.139149
ASV150	Ramularia	1_NT	0.678524
ASV150	Ramularia	6_Cyp51_Fg	0.124342
ASV150	Ramularia	8_SdhB_Fg	0
ASV150	Ramularia	3_NSP	0
ASV150	Ramularia	4_NSP_Fg	0
ASV150	Ramularia	5_Cyp51	0
ASV150	Ramularia	7_SdhB	0
ASV150	Ramularia	2_NT_Fg	0
ASV151	Peziza	2_NT_Fg	0.137836
ASV151	Peziza	6_Cyp51_Fg	0
ASV151	Peziza	8_SdhB_Fg	0
ASV151	Peziza	7_SdhB	0
ASV151	Peziza	5_Cyp51	0
ASV151	Peziza	3_NSP	0
ASV151	Peziza	1_NT	0
ASV151	Peziza	4_NSP_Fg	0
ASV152	Neophaeococcomyces	1_NT	0.21084
ASV152	Neophaeococcomyces	5_Cyp51	0
ASV152	Neophaeococcomyces	2_NT_Fg	0
ASV152	Neophaeococcomyces	6_Cyp51_Fg	0
ASV152	Neophaeococcomyces	3_NSP	0
ASV152	Neophaeococcomyces	7_SdhB	0
ASV152	Neophaeococcomyces	4_NSP_Fg	0
ASV152	Neophaeococcomyces	8_SdhB_Fg	0
ASV153	Constantinomyces	3_NSP	0.209414
ASV153	Constantinomyces	4_NSP_Fg	0.0864112
ASV153	Constantinomyces	8_SdhB_Fg	0
ASV153	Constantinomyces	7_SdhB	0
ASV153	Constantinomyces	5_Cyp51	0
ASV153	Constantinomyces	6_Cyp51_Fg	0
ASV153	Constantinomyces	2_NT_Fg	0
ASV153	Constantinomyces	1_NT	0
ASV154	Byssochlamys	3_NSP	0.179361
ASV154	Byssochlamys	6_Cyp51_Fg	0.0122321
ASV154	Byssochlamys	5_Cyp51	0
ASV154	Byssochlamys	2_NT_Fg	0
ASV154	Byssochlamys	1_NT	0
ASV154	Byssochlamys	7_SdhB	0
ASV154	Byssochlamys	4_NSP_Fg	0
ASV154	Byssochlamys	8_SdhB_Fg	0
ASV156	Antrodiella	8_SdhB_Fg	0.0926106
ASV156	Antrodiella	6_Cyp51_Fg	0
ASV156	Antrodiella	5_Cyp51	0
ASV156	Antrodiella	3_NSP	0
ASV156	Antrodiella	7_SdhB	0
ASV156	Antrodiella	4_NSP_Fg	0
ASV156	Antrodiella	1_NT	0
ASV156	Antrodiella	2_NT_Fg	0
ASV158	Mycoacia	8_SdhB_Fg	0.0901735
ASV158	Mycoacia	5_Cyp51	0
ASV158	Mycoacia	2_NT_Fg	0
ASV158	Mycoacia	3_NSP	0
ASV158	Mycoacia	6_Cyp51_Fg	0
ASV158	Mycoacia	1_NT	0
ASV158	Mycoacia	4_NSP_Fg	0
ASV158	Mycoacia	7_SdhB	0
ASV16	Trichomonascus	8_SdhB_Fg	2.83437
ASV16	Trichomonascus	5_Cyp51	0
ASV16	Trichomonascus	2_NT_Fg	0
ASV16	Trichomonascus	6_Cyp51_Fg	0
ASV16	Trichomonascus	3_NSP	0
ASV16	Trichomonascus	7_SdhB	0
ASV16	Trichomonascus	4_NSP_Fg	0
ASV16	Trichomonascus	1_NT	0
ASV160	Exophiala	4_NSP_Fg	0.0419712
ASV160	Exophiala	6_Cyp51_Fg	0
ASV160	Exophiala	3_NSP	0
ASV160	Exophiala	8_SdhB_Fg	0
ASV160	Exophiala	7_SdhB	0
ASV160	Exophiala	5_Cyp51	0
ASV160	Exophiala	2_NT_Fg	0
ASV160	Exophiala	1_NT	0
ASV161	Talaromyces	7_SdhB	0.55079
ASV161	Talaromyces	1_NT	0
ASV161	Talaromyces	5_Cyp51	0
ASV161	Talaromyces	3_NSP	0
ASV161	Talaromyces	8_SdhB_Fg	0
ASV161	Talaromyces	2_NT_Fg	0
ASV161	Talaromyces	6_Cyp51_Fg	0
ASV161	Talaromyces	4_NSP_Fg	0
ASV165	GS23_gen_Incertae_sedis	7_SdhB	0.458062
ASV165	GS23_gen_Incertae_sedis	8_SdhB_Fg	0
ASV165	GS23_gen_Incertae_sedis	2_NT_Fg	0
ASV165	GS23_gen_Incertae_sedis	6_Cyp51_Fg	0
ASV165	GS23_gen_Incertae_sedis	4_NSP_Fg	0
ASV165	GS23_gen_Incertae_sedis	5_Cyp51	0
ASV165	GS23_gen_Incertae_sedis	1_NT	0
ASV165	GS23_gen_Incertae_sedis	3_NSP	0
ASV169	Coprinellus	4_NSP_Fg	0.0567845
ASV169	Coprinellus	2_NT_Fg	0.0318765
ASV169	Coprinellus	8_SdhB_Fg	0
ASV169	Coprinellus	1_NT	0
ASV169	Coprinellus	3_NSP	0
ASV169	Coprinellus	6_Cyp51_Fg	0
ASV169	Coprinellus	5_Cyp51	0
ASV169	Coprinellus	7_SdhB	0
ASV17	Dioszegia	5_Cyp51	4.28337
ASV17	Dioszegia	3_NSP	3.17173
ASV17	Dioszegia	7_SdhB	0.790731
ASV17	Dioszegia	4_NSP_Fg	0.492508
ASV17	Dioszegia	8_SdhB_Fg	0.311961
ASV17	Dioszegia	6_Cyp51_Fg	0.131616
ASV17	Dioszegia	2_NT_Fg	0.0390244
ASV17	Dioszegia	1_NT	0
ASV171	Paecilomyces	1_NT	0.34199
ASV171	Paecilomyces	4_NSP_Fg	0.128382
ASV171	Paecilomyces	8_SdhB_Fg	0
ASV171	Paecilomyces	3_NSP	0
ASV171	Paecilomyces	2_NT_Fg	0
ASV171	Paecilomyces	5_Cyp51	0
ASV171	Paecilomyces	6_Cyp51_Fg	0
ASV171	Paecilomyces	7_SdhB	0
ASV179	Schizothecium	7_SdhB	0.437704
ASV179	Schizothecium	5_Cyp51	0
ASV179	Schizothecium	2_NT_Fg	0
ASV179	Schizothecium	6_Cyp51_Fg	0
ASV179	Schizothecium	8_SdhB_Fg	0
ASV179	Schizothecium	3_NSP	0
ASV179	Schizothecium	4_NSP_Fg	0
ASV179	Schizothecium	1_NT	0
ASV180	Ustilago	1_NT	0.532024
ASV180	Ustilago	8_SdhB_Fg	0
ASV180	Ustilago	3_NSP	0
ASV180	Ustilago	7_SdhB	0
ASV180	Ustilago	4_NSP_Fg	0
ASV180	Ustilago	6_Cyp51_Fg	0
ASV180	Ustilago	5_Cyp51	0
ASV180	Ustilago	2_NT_Fg	0
ASV181	Stemphylium	7_SdhB	0.42498
ASV181	Stemphylium	4_NSP_Fg	0
ASV181	Stemphylium	8_SdhB_Fg	0
ASV181	Stemphylium	5_Cyp51	0
ASV181	Stemphylium	2_NT_Fg	0
ASV181	Stemphylium	3_NSP	0
ASV181	Stemphylium	6_Cyp51_Fg	0
ASV181	Stemphylium	1_NT	0
ASV182	Vanrija	6_Cyp51_Fg	0.0852993
ASV182	Vanrija	8_SdhB_Fg	0.00731493
ASV182	Vanrija	7_SdhB	0
ASV182	Vanrija	5_Cyp51	0
ASV182	Vanrija	2_NT_Fg	0
ASV182	Vanrija	3_NSP	0
ASV182	Vanrija	4_NSP_Fg	0
ASV182	Vanrija	1_NT	0
ASV183	Melampsora	6_Cyp51_Fg	0.0487615
ASV183	Melampsora	1_NT	0
ASV183	Melampsora	2_NT_Fg	0
ASV183	Melampsora	4_NSP_Fg	0
ASV183	Melampsora	5_Cyp51	0
ASV183	Melampsora	7_SdhB	0
ASV183	Melampsora	8_SdhB_Fg	0
ASV183	Melampsora	3_NSP	0
ASV186	Plectosphaerella	1_NT	0.133704
ASV186	Plectosphaerella	3_NSP	0
ASV186	Plectosphaerella	6_Cyp51_Fg	0
ASV186	Plectosphaerella	2_NT_Fg	0
ASV186	Plectosphaerella	4_NSP_Fg	0
ASV186	Plectosphaerella	5_Cyp51	0
ASV186	Plectosphaerella	7_SdhB	0
ASV186	Plectosphaerella	8_SdhB_Fg	0
ASV189	Coniosporium	6_Cyp51_Fg	0.0511995
ASV189	Coniosporium	8_SdhB_Fg	0.0268083
ASV189	Coniosporium	7_SdhB	0
ASV189	Coniosporium	1_NT	0
ASV189	Coniosporium	2_NT_Fg	0
ASV189	Coniosporium	3_NSP	0
ASV189	Coniosporium	5_Cyp51	0
ASV189	Coniosporium	4_NSP_Fg	0
ASV191	Chaetomium	1_NT	0.332078
ASV191	Chaetomium	4_NSP_Fg	0.0414311
ASV191	Chaetomium	2_NT_Fg	0.00492271
ASV191	Chaetomium	7_SdhB	0
ASV191	Chaetomium	8_SdhB_Fg	0
ASV191	Chaetomium	5_Cyp51	0
ASV191	Chaetomium	6_Cyp51_Fg	0
ASV191	Chaetomium	3_NSP	0
ASV194	Verticillium	2_NT_Fg	0.0836861
ASV194	Verticillium	7_SdhB	0
ASV194	Verticillium	5_Cyp51	0
ASV194	Verticillium	8_SdhB_Fg	0
ASV194	Verticillium	1_NT	0
ASV194	Verticillium	6_Cyp51_Fg	0
ASV194	Verticillium	4_NSP_Fg	0
ASV194	Verticillium	3_NSP	0
ASV195	Oidiodendron	4_NSP_Fg	0.0617223
ASV195	Oidiodendron	8_SdhB_Fg	0
ASV195	Oidiodendron	7_SdhB	0
ASV195	Oidiodendron	1_NT	0
ASV195	Oidiodendron	6_Cyp51_Fg	0
ASV195	Oidiodendron	2_NT_Fg	0
ASV195	Oidiodendron	5_Cyp51	0
ASV195	Oidiodendron	3_NSP	0
ASV199	Clavidisculum	7_SdhB	0.351181
ASV199	Clavidisculum	8_SdhB_Fg	0
ASV199	Clavidisculum	3_NSP	0
ASV199	Clavidisculum	2_NT_Fg	0
ASV199	Clavidisculum	1_NT	0
ASV199	Clavidisculum	4_NSP_Fg	0
ASV199	Clavidisculum	6_Cyp51_Fg	0
ASV199	Clavidisculum	5_Cyp51	0
ASV2	Cystobasidium	3_NSP	41.6057
ASV2	Cystobasidium	5_Cyp51	20.0019
ASV2	Cystobasidium	7_SdhB	16.0454
ASV2	Cystobasidium	1_NT	15.6774
ASV2	Cystobasidium	4_NSP_Fg	5.72366
ASV2	Cystobasidium	6_Cyp51_Fg	1.88506
ASV2	Cystobasidium	8_SdhB_Fg	1.61105
ASV2	Cystobasidium	2_NT_Fg	0.164308
ASV20	Epicoccum	7_SdhB	6.40139
ASV20	Epicoccum	4_NSP_Fg	0.0463053
ASV20	Epicoccum	2_NT_Fg	0.00974849
ASV20	Epicoccum	6_Cyp51_Fg	0
ASV20	Epicoccum	1_NT	0
ASV20	Epicoccum	8_SdhB_Fg	0
ASV20	Epicoccum	3_NSP	0
ASV20	Epicoccum	5_Cyp51	0
ASV205	Venturia	8_SdhB_Fg	0.0536167
ASV205	Venturia	2_NT_Fg	0
ASV205	Venturia	7_SdhB	0
ASV205	Venturia	4_NSP_Fg	0
ASV205	Venturia	3_NSP	0
ASV205	Venturia	6_Cyp51_Fg	0
ASV205	Venturia	5_Cyp51	0
ASV205	Venturia	1_NT	0
ASV21	Phialemonium	1_NT	1.72607
ASV21	Phialemonium	5_Cyp51	1.47775
ASV21	Phialemonium	3_NSP	1.20936
ASV21	Phialemonium	8_SdhB_Fg	0.943182
ASV21	Phialemonium	4_NSP_Fg	0.779534
ASV21	Phialemonium	6_Cyp51_Fg	0.293494
ASV21	Phialemonium	7_SdhB	0.0812513
ASV21	Phialemonium	2_NT_Fg	0.0487424
ASV212	Xylochrysis	1_NT	0.240385
ASV212	Xylochrysis	8_SdhB_Fg	0
ASV212	Xylochrysis	5_Cyp51	0
ASV212	Xylochrysis	3_NSP	0
ASV212	Xylochrysis	6_Cyp51_Fg	0
ASV212	Xylochrysis	4_NSP_Fg	0
ASV212	Xylochrysis	7_SdhB	0
ASV212	Xylochrysis	2_NT_Fg	0
ASV213	Hyaloscypha	3_NSP	0.0901735
ASV213	Hyaloscypha	4_NSP_Fg	0.00731137
ASV213	Hyaloscypha	7_SdhB	0
ASV213	Hyaloscypha	2_NT_Fg	0
ASV213	Hyaloscypha	5_Cyp51	0
ASV213	Hyaloscypha	8_SdhB_Fg	0
ASV213	Hyaloscypha	6_Cyp51_Fg	0
ASV213	Hyaloscypha	1_NT	0
ASV215	Hypholoma	2_NT_Fg	0.0615339
ASV215	Hypholoma	6_Cyp51_Fg	0.00489285
ASV215	Hypholoma	7_SdhB	0
ASV215	Hypholoma	8_SdhB_Fg	0
ASV215	Hypholoma	4_NSP_Fg	0
ASV215	Hypholoma	3_NSP	0
ASV215	Hypholoma	5_Cyp51	0
ASV215	Hypholoma	1_NT	0
ASV219	Mycena	8_SdhB_Fg	0.0584909
ASV219	Mycena	6_Cyp51_Fg	0.00243807
ASV219	Mycena	2_NT_Fg	0
ASV219	Mycena	4_NSP_Fg	0
ASV219	Mycena	1_NT	0
ASV219	Mycena	3_NSP	0
ASV219	Mycena	5_Cyp51	0
ASV219	Mycena	7_SdhB	0
ASV232	Microstroma	8_SdhB_Fg	0.0146299
ASV232	Microstroma	1_NT	0
ASV232	Microstroma	2_NT_Fg	0
ASV232	Microstroma	3_NSP	0
ASV232	Microstroma	4_NSP_Fg	0
ASV232	Microstroma	6_Cyp51_Fg	0
ASV232	Microstroma	7_SdhB	0
ASV232	Microstroma	5_Cyp51	0
ASV234	Microdochium	1_NT	0.298139
ASV234	Microdochium	4_NSP_Fg	0
ASV234	Microdochium	5_Cyp51	0
ASV234	Microdochium	3_NSP	0
ASV234	Microdochium	2_NT_Fg	0
ASV234	Microdochium	6_Cyp51_Fg	0
ASV234	Microdochium	7_SdhB	0
ASV234	Microdochium	8_SdhB_Fg	0
ASV237	Hyphodiscus	4_NSP_Fg	0.0148134
ASV237	Hyphodiscus	6_Cyp51_Fg	0
ASV237	Hyphodiscus	5_Cyp51	0
ASV237	Hyphodiscus	3_NSP	0
ASV237	Hyphodiscus	8_SdhB_Fg	0
ASV237	Hyphodiscus	7_SdhB	0
ASV237	Hyphodiscus	1_NT	0
ASV237	Hyphodiscus	2_NT_Fg	0
ASV24	Sarocladium	1_NT	1.32831
ASV24	Sarocladium	4_NSP_Fg	1.22512
ASV24	Sarocladium	2_NT_Fg	0.100916
ASV24	Sarocladium	8_SdhB_Fg	0.0853409
ASV24	Sarocladium	5_Cyp51	0.0733783
ASV24	Sarocladium	7_SdhB	0
ASV24	Sarocladium	6_Cyp51_Fg	0
ASV24	Sarocladium	3_NSP	0
ASV240	Sporidiobolus	4_NSP_Fg	0.0172822
ASV240	Sporidiobolus	3_NSP	0
ASV240	Sporidiobolus	8_SdhB_Fg	0
ASV240	Sporidiobolus	1_NT	0
ASV240	Sporidiobolus	5_Cyp51	0
ASV240	Sporidiobolus	2_NT_Fg	0
ASV240	Sporidiobolus	6_Cyp51_Fg	0
ASV240	Sporidiobolus	7_SdhB	0
ASV244	Podila	2_NT_Fg	0.0564658
ASV244	Podila	3_NSP	0
ASV244	Podila	4_NSP_Fg	0
ASV244	Podila	8_SdhB_Fg	0
ASV244	Podila	1_NT	0
ASV244	Podila	6_Cyp51_Fg	0
ASV244	Podila	5_Cyp51	0
ASV244	Podila	7_SdhB	0
ASV245	Gibellulopsis	6_Cyp51_Fg	0.00731636
ASV245	Gibellulopsis	8_SdhB_Fg	0
ASV245	Gibellulopsis	1_NT	0
ASV245	Gibellulopsis	5_Cyp51	0
ASV245	Gibellulopsis	3_NSP	0
ASV245	Gibellulopsis	2_NT_Fg	0
ASV245	Gibellulopsis	7_SdhB	0
ASV245	Gibellulopsis	4_NSP_Fg	0
ASV247	Sistotrema	1_NT	0.0719942
ASV247	Sistotrema	5_Cyp51	0
ASV247	Sistotrema	7_SdhB	0
ASV247	Sistotrema	8_SdhB_Fg	0
ASV247	Sistotrema	6_Cyp51_Fg	0
ASV247	Sistotrema	4_NSP_Fg	0
ASV247	Sistotrema	2_NT_Fg	0
ASV247	Sistotrema	3_NSP	0
ASV256	Peniophora	1_NT	0.173473
ASV256	Peniophora	6_Cyp51_Fg	0
ASV256	Peniophora	4_NSP_Fg	0
ASV256	Peniophora	3_NSP	0
ASV256	Peniophora	8_SdhB_Fg	0
ASV256	Peniophora	7_SdhB	0
ASV256	Peniophora	5_Cyp51	0
ASV256	Peniophora	2_NT_Fg	0
ASV258	Lepidosphaeria	4_NSP_Fg	0.00974849
ASV258	Lepidosphaeria	6_Cyp51_Fg	0.00731422
ASV258	Lepidosphaeria	1_NT	0
ASV258	Lepidosphaeria	2_NT_Fg	0
ASV258	Lepidosphaeria	3_NSP	0
ASV258	Lepidosphaeria	7_SdhB	0
ASV258	Lepidosphaeria	8_SdhB_Fg	0
ASV258	Lepidosphaeria	5_Cyp51	0
ASV267	Bradymyces	6_Cyp51_Fg	0.0170665
ASV267	Bradymyces	7_SdhB	0
ASV267	Bradymyces	8_SdhB_Fg	0
ASV267	Bradymyces	2_NT_Fg	0
ASV267	Bradymyces	5_Cyp51	0
ASV267	Bradymyces	3_NSP	0
ASV267	Bradymyces	4_NSP_Fg	0
ASV267	Bradymyces	1_NT	0
ASV268	Hypoxylon	4_NSP_Fg	0.0197511
ASV268	Hypoxylon	5_Cyp51	0
ASV268	Hypoxylon	2_NT_Fg	0
ASV268	Hypoxylon	7_SdhB	0
ASV268	Hypoxylon	6_Cyp51_Fg	0
ASV268	Hypoxylon	3_NSP	0
ASV268	Hypoxylon	8_SdhB_Fg	0
ASV268	Hypoxylon	1_NT	0
ASV27	Pseudozyma	1_NT	3.49177
ASV27	Pseudozyma	4_NSP_Fg	0.358298
ASV27	Pseudozyma	3_NSP	0.17199
ASV27	Pseudozyma	6_Cyp51_Fg	0.148863
ASV27	Pseudozyma	5_Cyp51	0.127189
ASV27	Pseudozyma	2_NT_Fg	0.00487424
ASV27	Pseudozyma	8_SdhB_Fg	0
ASV27	Pseudozyma	7_SdhB	0
ASV274	Mariannaea	4_NSP_Fg	0.02222
ASV274	Mariannaea	8_SdhB_Fg	0.0170682
ASV274	Mariannaea	2_NT_Fg	0
ASV274	Mariannaea	3_NSP	0
ASV274	Mariannaea	5_Cyp51	0
ASV274	Mariannaea	7_SdhB	0
ASV274	Mariannaea	1_NT	0
ASV274	Mariannaea	6_Cyp51_Fg	0
ASV29	Apiospora	4_NSP_Fg	0.780106
ASV29	Apiospora	8_SdhB_Fg	0.570289
ASV29	Apiospora	3_NSP	0.461612
ASV29	Apiospora	7_SdhB	0.400616
ASV29	Apiospora	5_Cyp51	0.336323
ASV29	Apiospora	2_NT_Fg	0.232529
ASV29	Apiospora	1_NT	0.183386
ASV29	Apiospora	6_Cyp51_Fg	0.0854953
ASV290	Itersonilia	4_NSP_Fg	0.0246889
ASV290	Itersonilia	2_NT_Fg	0.0147681
ASV290	Itersonilia	6_Cyp51_Fg	0.0121904
ASV290	Itersonilia	3_NSP	0
ASV290	Itersonilia	5_Cyp51	0
ASV290	Itersonilia	8_SdhB_Fg	0
ASV290	Itersonilia	7_SdhB	0
ASV290	Itersonilia	1_NT	0
ASV3	Filobasidium	5_Cyp51	24.4269
ASV3	Filobasidium	1_NT	23.3509
ASV3	Filobasidium	3_NSP	9.5546
ASV3	Filobasidium	7_SdhB	8.86988
ASV3	Filobasidium	4_NSP_Fg	2.68763
ASV3	Filobasidium	2_NT_Fg	2.25132
ASV3	Filobasidium	6_Cyp51_Fg	1.46109
ASV3	Filobasidium	8_SdhB_Fg	1.42816
ASV31	Fungi_gen_Incertae_sedis	5_Cyp51	3.7761
ASV31	Fungi_gen_Incertae_sedis	7_SdhB	3.04635
ASV31	Fungi_gen_Incertae_sedis	3_NSP	1.80089
ASV31	Fungi_gen_Incertae_sedis	1_NT	1.48744
ASV31	Fungi_gen_Incertae_sedis	6_Cyp51_Fg	0.572915
ASV31	Fungi_gen_Incertae_sedis	8_SdhB_Fg	0.446005
ASV31	Fungi_gen_Incertae_sedis	4_NSP_Fg	0.152356
ASV31	Fungi_gen_Incertae_sedis	2_NT_Fg	0.115384
ASV311	Mrakia	8_SdhB_Fg	0.00974849
ASV311	Mrakia	5_Cyp51	0
ASV311	Mrakia	7_SdhB	0
ASV311	Mrakia	6_Cyp51_Fg	0
ASV311	Mrakia	4_NSP_Fg	0
ASV311	Mrakia	2_NT_Fg	0
ASV311	Mrakia	1_NT	0
ASV311	Mrakia	3_NSP	0
ASV312	Myceliophthora	2_NT_Fg	0.0270749
ASV312	Myceliophthora	8_SdhB_Fg	0
ASV312	Myceliophthora	3_NSP	0
ASV312	Myceliophthora	1_NT	0
ASV312	Myceliophthora	4_NSP_Fg	0
ASV312	Myceliophthora	5_Cyp51	0
ASV312	Myceliophthora	6_Cyp51_Fg	0
ASV312	Myceliophthora	7_SdhB	0
ASV317	Paraphoma	6_Cyp51_Fg	0.0122321
ASV317	Paraphoma	5_Cyp51	0
ASV317	Paraphoma	4_NSP_Fg	0
ASV317	Paraphoma	7_SdhB	0
ASV317	Paraphoma	8_SdhB_Fg	0
ASV317	Paraphoma	1_NT	0
ASV317	Paraphoma	3_NSP	0
ASV317	Paraphoma	2_NT_Fg	0
ASV319	Leucosporidium	8_SdhB_Fg	0.00974849
ASV319	Leucosporidium	4_NSP_Fg	0
ASV319	Leucosporidium	2_NT_Fg	0
ASV319	Leucosporidium	1_NT	0
ASV319	Leucosporidium	6_Cyp51_Fg	0
ASV319	Leucosporidium	5_Cyp51	0
ASV319	Leucosporidium	3_NSP	0
ASV319	Leucosporidium	7_SdhB	0
ASV337	Amandinea	6_Cyp51_Fg	0.0195714
ASV337	Amandinea	7_SdhB	0
ASV337	Amandinea	8_SdhB_Fg	0
ASV337	Amandinea	5_Cyp51	0
ASV337	Amandinea	2_NT_Fg	0
ASV337	Amandinea	1_NT	0
ASV337	Amandinea	4_NSP_Fg	0
ASV337	Amandinea	3_NSP	0
ASV339	Neodevriesia	8_SdhB_Fg	0.0268083
ASV339	Neodevriesia	3_NSP	0
ASV339	Neodevriesia	5_Cyp51	0
ASV339	Neodevriesia	1_NT	0
ASV339	Neodevriesia	2_NT_Fg	0
ASV339	Neodevriesia	4_NSP_Fg	0
ASV339	Neodevriesia	6_Cyp51_Fg	0
ASV339	Neodevriesia	7_SdhB	0
ASV345	Exobasidium	2_NT_Fg	0.0270749
ASV345	Exobasidium	3_NSP	0
ASV345	Exobasidium	6_Cyp51_Fg	0
ASV345	Exobasidium	4_NSP_Fg	0
ASV345	Exobasidium	8_SdhB_Fg	0
ASV345	Exobasidium	7_SdhB	0
ASV345	Exobasidium	5_Cyp51	0
ASV345	Exobasidium	1_NT	0
ASV347	Mucor	6_Cyp51_Fg	0.0146327
ASV347	Mucor	7_SdhB	0
ASV347	Mucor	2_NT_Fg	0
ASV347	Mucor	4_NSP_Fg	0
ASV347	Mucor	5_Cyp51	0
ASV347	Mucor	8_SdhB_Fg	0
ASV347	Mucor	3_NSP	0
ASV347	Mucor	1_NT	0
ASV361	Suillus	6_Cyp51_Fg	0.00975229
ASV361	Suillus	8_SdhB_Fg	0
ASV361	Suillus	4_NSP_Fg	0
ASV361	Suillus	2_NT_Fg	0
ASV361	Suillus	1_NT	0
ASV361	Suillus	5_Cyp51	0
ASV361	Suillus	3_NSP	0
ASV361	Suillus	7_SdhB	0
ASV373	Botryosporium	6_Cyp51_Fg	0.00489285
ASV373	Botryosporium	2_NT_Fg	0.00243712
ASV373	Botryosporium	8_SdhB_Fg	0
ASV373	Botryosporium	1_NT	0
ASV373	Botryosporium	3_NSP	0
ASV373	Botryosporium	5_Cyp51	0
ASV373	Botryosporium	4_NSP_Fg	0
ASV373	Botryosporium	7_SdhB	0
ASV379	Mortierella	4_NSP_Fg	0.00487424
ASV379	Mortierella	8_SdhB_Fg	0
ASV379	Mortierella	5_Cyp51	0
ASV379	Mortierella	1_NT	0
ASV379	Mortierella	2_NT_Fg	0
ASV379	Mortierella	3_NSP	0
ASV379	Mortierella	6_Cyp51_Fg	0
ASV379	Mortierella	7_SdhB	0
ASV38	Neocosmospora	2_NT_Fg	0.915625
ASV38	Neocosmospora	6_Cyp51_Fg	0.385216
ASV38	Neocosmospora	8_SdhB_Fg	0
ASV38	Neocosmospora	1_NT	0
ASV38	Neocosmospora	5_Cyp51	0
ASV38	Neocosmospora	3_NSP	0
ASV38	Neocosmospora	7_SdhB	0
ASV38	Neocosmospora	4_NSP_Fg	0
ASV383	Amylostereum	2_NT_Fg	0.0196909
ASV383	Amylostereum	3_NSP	0
ASV383	Amylostereum	8_SdhB_Fg	0
ASV383	Amylostereum	6_Cyp51_Fg	0
ASV383	Amylostereum	7_SdhB	0
ASV383	Amylostereum	5_Cyp51	0
ASV383	Amylostereum	1_NT	0
ASV383	Amylostereum	4_NSP_Fg	0
ASV386	Rhizopus	2_NT_Fg	0.00984543
ASV386	Rhizopus	8_SdhB_Fg	0
ASV386	Rhizopus	7_SdhB	0
ASV386	Rhizopus	4_NSP_Fg	0
ASV386	Rhizopus	1_NT	0
ASV386	Rhizopus	6_Cyp51_Fg	0
ASV386	Rhizopus	5_Cyp51	0
ASV386	Rhizopus	3_NSP	0
ASV398	Serpula	4_NSP_Fg	0.00731137
ASV398	Serpula	3_NSP	0
ASV398	Serpula	5_Cyp51	0
ASV398	Serpula	8_SdhB_Fg	0
ASV398	Serpula	7_SdhB	0
ASV398	Serpula	6_Cyp51_Fg	0
ASV398	Serpula	1_NT	0
ASV398	Serpula	2_NT_Fg	0
ASV4	Penicillium	7_SdhB	27.7706
ASV4	Penicillium	3_NSP	15.8174
ASV4	Penicillium	1_NT	14.9232
ASV4	Penicillium	5_Cyp51	12.1187
ASV4	Penicillium	4_NSP_Fg	6.11429
ASV4	Penicillium	2_NT_Fg	4.27055
ASV4	Penicillium	8_SdhB_Fg	3.41223
ASV4	Penicillium	6_Cyp51_Fg	2.37961
ASV40	Acremonium	4_NSP_Fg	0.340158
ASV40	Acremonium	1_NT	0.302339
ASV40	Acremonium	6_Cyp51_Fg	0.192608
ASV40	Acremonium	7_SdhB	0.119338
ASV40	Acremonium	8_SdhB_Fg	0.112131
ASV40	Acremonium	5_Cyp51	0.0220135
ASV40	Acremonium	3_NSP	0
ASV40	Acremonium	2_NT_Fg	0
ASV405	Cadophora	2_NT_Fg	0.0195122
ASV405	Cadophora	4_NSP_Fg	0
ASV405	Cadophora	3_NSP	0
ASV405	Cadophora	6_Cyp51_Fg	0
ASV405	Cadophora	5_Cyp51	0
ASV405	Cadophora	8_SdhB_Fg	0
ASV405	Cadophora	7_SdhB	0
ASV405	Cadophora	1_NT	0
ASV41	Bionectria	4_NSP_Fg	0.703189
ASV41	Bionectria	3_NSP	0.12673
ASV41	Bionectria	6_Cyp51_Fg	0.0903191
ASV41	Bionectria	2_NT_Fg	0.0639953
ASV41	Bionectria	5_Cyp51	0.0146757
ASV41	Bionectria	7_SdhB	0
ASV41	Bionectria	1_NT	0
ASV41	Bionectria	8_SdhB_Fg	0
ASV416	Xanthoria	8_SdhB_Fg	0.0146299
ASV416	Xanthoria	2_NT_Fg	0
ASV416	Xanthoria	4_NSP_Fg	0
ASV416	Xanthoria	3_NSP	0
ASV416	Xanthoria	7_SdhB	0
ASV416	Xanthoria	1_NT	0
ASV416	Xanthoria	5_Cyp51	0
ASV416	Xanthoria	6_Cyp51_Fg	0
ASV417	Mycoarthris	6_Cyp51_Fg	0.00243807
ASV417	Mycoarthris	8_SdhB_Fg	0
ASV417	Mycoarthris	7_SdhB	0
ASV417	Mycoarthris	4_NSP_Fg	0
ASV417	Mycoarthris	2_NT_Fg	0
ASV417	Mycoarthris	1_NT	0
ASV417	Mycoarthris	5_Cyp51	0
ASV417	Mycoarthris	3_NSP	0
ASV420	Paradevriesia	1_NT	0.0128561
ASV420	Paradevriesia	2_NT_Fg	0
ASV420	Paradevriesia	5_Cyp51	0
ASV420	Paradevriesia	8_SdhB_Fg	0
ASV420	Paradevriesia	3_NSP	0
ASV420	Paradevriesia	6_Cyp51_Fg	0
ASV420	Paradevriesia	7_SdhB	0
ASV420	Paradevriesia	4_NSP_Fg	0
ASV421	Scedosporium	2_NT_Fg	0.00243712
ASV421	Scedosporium	3_NSP	0
ASV421	Scedosporium	1_NT	0
ASV421	Scedosporium	6_Cyp51_Fg	0
ASV421	Scedosporium	8_SdhB_Fg	0
ASV421	Scedosporium	5_Cyp51	0
ASV421	Scedosporium	7_SdhB	0
ASV421	Scedosporium	4_NSP_Fg	0
ASV423	Cheilymenia	4_NSP_Fg	0.0121856
ASV423	Cheilymenia	1_NT	0
ASV423	Cheilymenia	2_NT_Fg	0
ASV423	Cheilymenia	3_NSP	0
ASV423	Cheilymenia	5_Cyp51	0
ASV423	Cheilymenia	6_Cyp51_Fg	0
ASV423	Cheilymenia	7_SdhB	0
ASV423	Cheilymenia	8_SdhB_Fg	0
ASV427	Xylodon	4_NSP_Fg	0.00974849
ASV427	Xylodon	8_SdhB_Fg	0.00487424
ASV427	Xylodon	5_Cyp51	0
ASV427	Xylodon	7_SdhB	0
ASV427	Xylodon	1_NT	0
ASV427	Xylodon	6_Cyp51_Fg	0
ASV427	Xylodon	2_NT_Fg	0
ASV427	Xylodon	3_NSP	0
ASV428	Golubevia	8_SdhB_Fg	0.00974849
ASV428	Golubevia	5_Cyp51	0
ASV428	Golubevia	7_SdhB	0
ASV428	Golubevia	6_Cyp51_Fg	0
ASV428	Golubevia	4_NSP_Fg	0
ASV428	Golubevia	2_NT_Fg	0
ASV428	Golubevia	1_NT	0
ASV428	Golubevia	3_NSP	0
ASV43	Botrytis	1_NT	1.63367
ASV43	Botrytis	5_Cyp51	0.368005
ASV43	Botrytis	8_SdhB_Fg	0.153558
ASV43	Botrytis	4_NSP_Fg	0.0852993
ASV43	Botrytis	2_NT_Fg	0.0390187
ASV43	Botrytis	6_Cyp51_Fg	0
ASV43	Botrytis	3_NSP	0
ASV43	Botrytis	7_SdhB	0
ASV433	Thelephora	2_NT_Fg	0.00487424
ASV433	Thelephora	6_Cyp51_Fg	0
ASV433	Thelephora	5_Cyp51	0
ASV433	Thelephora	7_SdhB	0
ASV433	Thelephora	3_NSP	0
ASV433	Thelephora	8_SdhB_Fg	0
ASV433	Thelephora	1_NT	0
ASV433	Thelephora	4_NSP_Fg	0
ASV437	Trichothecium	7_SdhB	0.0050782
ASV437	Trichothecium	6_Cyp51_Fg	0
ASV437	Trichothecium	2_NT_Fg	0
ASV437	Trichothecium	3_NSP	0
ASV437	Trichothecium	1_NT	0
ASV437	Trichothecium	4_NSP_Fg	0
ASV437	Trichothecium	8_SdhB_Fg	0
ASV437	Trichothecium	5_Cyp51	0
ASV44	Clonostachys	7_SdhB	3.01472
ASV44	Clonostachys	2_NT_Fg	0.211677
ASV44	Clonostachys	6_Cyp51_Fg	0
ASV44	Clonostachys	5_Cyp51	0
ASV44	Clonostachys	1_NT	0
ASV44	Clonostachys	3_NSP	0
ASV44	Clonostachys	8_SdhB_Fg	0
ASV44	Clonostachys	4_NSP_Fg	0
ASV444	Endosporium	4_NSP_Fg	0.00243712
ASV444	Endosporium	5_Cyp51	0
ASV444	Endosporium	1_NT	0
ASV444	Endosporium	7_SdhB	0
ASV444	Endosporium	8_SdhB_Fg	0
ASV444	Endosporium	6_Cyp51_Fg	0
ASV444	Endosporium	2_NT_Fg	0
ASV444	Endosporium	3_NSP	0
ASV454	Sporothrix	5_Cyp51	0.00244594
ASV454	Sporothrix	8_SdhB_Fg	0
ASV454	Sporothrix	4_NSP_Fg	0
ASV454	Sporothrix	3_NSP	0
ASV454	Sporothrix	1_NT	0
ASV454	Sporothrix	6_Cyp51_Fg	0
ASV454	Sporothrix	2_NT_Fg	0
ASV454	Sporothrix	7_SdhB	0
ASV46	Malasseziales_gen_Incertae_sedis	7_SdhB	1.10842
ASV46	Malasseziales_gen_Incertae_sedis	1_NT	0.80425
ASV46	Malasseziales_gen_Incertae_sedis	6_Cyp51_Fg	0.126798
ASV46	Malasseziales_gen_Incertae_sedis	8_SdhB_Fg	0.0926106
ASV46	Malasseziales_gen_Incertae_sedis	2_NT_Fg	0.0758554
ASV46	Malasseziales_gen_Incertae_sedis	5_Cyp51	0.0220135
ASV46	Malasseziales_gen_Incertae_sedis	4_NSP_Fg	0.0170599
ASV46	Malasseziales_gen_Incertae_sedis	3_NSP	0
ASV47	Solicoccozyma	5_Cyp51	0.418257
ASV47	Solicoccozyma	8_SdhB_Fg	0.275406
ASV47	Solicoccozyma	6_Cyp51_Fg	0.0758391
ASV47	Solicoccozyma	2_NT_Fg	0.00974849
ASV47	Solicoccozyma	1_NT	0
ASV47	Solicoccozyma	7_SdhB	0
ASV47	Solicoccozyma	3_NSP	0
ASV47	Solicoccozyma	4_NSP_Fg	0
ASV49	Rhodotorula	3_NSP	1.07993
ASV49	Rhodotorula	7_SdhB	0.740885
ASV49	Rhodotorula	1_NT	0.428123
ASV49	Rhodotorula	5_Cyp51	0.175326
ASV49	Rhodotorula	4_NSP_Fg	0.0170675
ASV49	Rhodotorula	8_SdhB_Fg	0
ASV49	Rhodotorula	6_Cyp51_Fg	0
ASV49	Rhodotorula	2_NT_Fg	0
ASV53	Aureobasidium	5_Cyp51	2.8295
ASV53	Aureobasidium	6_Cyp51_Fg	0.326584
ASV53	Aureobasidium	2_NT_Fg	0.112195
ASV53	Aureobasidium	8_SdhB_Fg	0
ASV53	Aureobasidium	3_NSP	0
ASV53	Aureobasidium	4_NSP_Fg	0
ASV53	Aureobasidium	1_NT	0
ASV53	Aureobasidium	7_SdhB	0
ASV57	Rhodosporidiobolus	7_SdhB	1.35858
ASV57	Rhodosporidiobolus	8_SdhB_Fg	0.238838
ASV57	Rhodosporidiobolus	2_NT_Fg	0.206754
ASV57	Rhodosporidiobolus	4_NSP_Fg	0.0755508
ASV57	Rhodosporidiobolus	1_NT	0
ASV57	Rhodosporidiobolus	5_Cyp51	0
ASV57	Rhodosporidiobolus	3_NSP	0
ASV57	Rhodosporidiobolus	6_Cyp51_Fg	0
ASV58	Naganishia	5_Cyp51	0.99516
ASV58	Naganishia	1_NT	0.270123
ASV58	Naganishia	8_SdhB_Fg	0.107233
ASV58	Naganishia	3_NSP	0.0884521
ASV58	Naganishia	6_Cyp51_Fg	0.0390092
ASV58	Naganishia	4_NSP_Fg	0.0219608
ASV58	Naganishia	7_SdhB	0
ASV58	Naganishia	2_NT_Fg	0
ASV59	Metapochonia	1_NT	2.4435
ASV59	Metapochonia	2_NT_Fg	0.0418188
ASV59	Metapochonia	4_NSP_Fg	0.0219341
ASV59	Metapochonia	3_NSP	0.012285
ASV59	Metapochonia	6_Cyp51_Fg	0
ASV59	Metapochonia	8_SdhB_Fg	0
ASV59	Metapochonia	7_SdhB	0
ASV59	Metapochonia	5_Cyp51	0
ASV6	Cladosporium	5_Cyp51	19.2117
ASV6	Cladosporium	7_SdhB	14.6605
ASV6	Cladosporium	1_NT	11.7156
ASV6	Cladosporium	3_NSP	4.19606
ASV6	Cladosporium	2_NT_Fg	3.39552
ASV6	Cladosporium	4_NSP_Fg	2.02375
ASV6	Cladosporium	8_SdhB_Fg	1.50133
ASV6	Cladosporium	6_Cyp51_Fg	1.25384
ASV60	Wallemia	7_SdhB	1.27461
ASV60	Wallemia	5_Cyp51	0.67318
ASV60	Wallemia	1_NT	0.366772
ASV60	Wallemia	4_NSP_Fg	0.0877821
ASV60	Wallemia	3_NSP	0.0638821
ASV60	Wallemia	2_NT_Fg	0.0219341
ASV60	Wallemia	8_SdhB_Fg	0
ASV60	Wallemia	6_Cyp51_Fg	0
ASV61	Purpureocillium	8_SdhB_Fg	0.21701
ASV61	Purpureocillium	4_NSP_Fg	0.212665
ASV61	Purpureocillium	6_Cyp51_Fg	0.0438853
ASV61	Purpureocillium	7_SdhB	0
ASV61	Purpureocillium	5_Cyp51	0
ASV61	Purpureocillium	3_NSP	0
ASV61	Purpureocillium	1_NT	0
ASV61	Purpureocillium	2_NT_Fg	0
ASV66	Nadsonia	8_SdhB_Fg	0.314389
ASV66	Nadsonia	3_NSP	0.182784
ASV66	Nadsonia	4_NSP_Fg	0.0246889
ASV66	Nadsonia	6_Cyp51_Fg	0.0244642
ASV66	Nadsonia	2_NT_Fg	0
ASV66	Nadsonia	5_Cyp51	0
ASV66	Nadsonia	1_NT	0
ASV66	Nadsonia	7_SdhB	0
ASV68	Sporobolomyces	3_NSP	0.426496
ASV68	Sporobolomyces	2_NT_Fg	0.135375
ASV68	Sporobolomyces	8_SdhB_Fg	0.107233
ASV68	Sporobolomyces	6_Cyp51_Fg	0.0243879
ASV68	Sporobolomyces	5_Cyp51	0.00978378
ASV68	Sporobolomyces	7_SdhB	0
ASV68	Sporobolomyces	4_NSP_Fg	0
ASV68	Sporobolomyces	1_NT	0
ASV81	Pseudogymnoascus	7_SdhB	1.1974
ASV81	Pseudogymnoascus	8_SdhB_Fg	0.0901783
ASV81	Pseudogymnoascus	4_NSP_Fg	0.0121856
ASV81	Pseudogymnoascus	2_NT_Fg	0.00243712
ASV81	Pseudogymnoascus	5_Cyp51	0
ASV81	Pseudogymnoascus	1_NT	0
ASV81	Pseudogymnoascus	6_Cyp51_Fg	0
ASV81	Pseudogymnoascus	3_NSP	0
ASV83	Meliniomyces	5_Cyp51	1.35991
ASV83	Meliniomyces	6_Cyp51_Fg	0
ASV83	Meliniomyces	3_NSP	0
ASV83	Meliniomyces	7_SdhB	0
ASV83	Meliniomyces	4_NSP_Fg	0
ASV83	Meliniomyces	1_NT	0
ASV83	Meliniomyces	8_SdhB_Fg	0
ASV83	Meliniomyces	2_NT_Fg	0
ASV85	Phaeosphaeria	8_SdhB_Fg	0.180347
ASV85	Phaeosphaeria	7_SdhB	0.134572
ASV85	Phaeosphaeria	2_NT_Fg	0.00731137
ASV85	Phaeosphaeria	5_Cyp51	0
ASV85	Phaeosphaeria	3_NSP	0
ASV85	Phaeosphaeria	1_NT	0
ASV85	Phaeosphaeria	6_Cyp51_Fg	0
ASV85	Phaeosphaeria	4_NSP_Fg	0
ASV86	Periconia	3_NSP	0.228501
ASV86	Periconia	2_NT_Fg	0.075606
ASV86	Periconia	8_SdhB_Fg	0.0609352
ASV86	Periconia	4_NSP_Fg	0.014718
ASV86	Periconia	5_Cyp51	0
ASV86	Periconia	6_Cyp51_Fg	0
ASV86	Periconia	1_NT	0
ASV86	Periconia	7_SdhB	0
ASV9	Lecanicillium	4_NSP_Fg	3.25935
ASV9	Lecanicillium	2_NT_Fg	2.37686
ASV9	Lecanicillium	1_NT	0.889671
ASV9	Lecanicillium	3_NSP	0.541558
ASV9	Lecanicillium	6_Cyp51_Fg	0.529327
ASV9	Lecanicillium	8_SdhB_Fg	0.414432
ASV9	Lecanicillium	7_SdhB	0.343546
ASV9	Lecanicillium	5_Cyp51	0.166324
ASV91	Uromyces	2_NT_Fg	0.359358
ASV91	Uromyces	6_Cyp51_Fg	0
ASV91	Uromyces	7_SdhB	0
ASV91	Uromyces	3_NSP	0
ASV91	Uromyces	1_NT	0
ASV91	Uromyces	8_SdhB_Fg	0
ASV91	Uromyces	5_Cyp51	0
ASV91	Uromyces	4_NSP_Fg	0
ASV93	Infundichalara	2_NT_Fg	0.172295
ASV93	Infundichalara	8_SdhB_Fg	0.0292597
ASV93	Infundichalara	6_Cyp51_Fg	0.0146284
ASV93	Infundichalara	4_NSP_Fg	0.00974849
ASV93	Infundichalara	1_NT	0
ASV93	Infundichalara	5_Cyp51	0
ASV93	Infundichalara	7_SdhB	0
ASV93	Infundichalara	3_NSP	0
ASV98	Papiliotrema	7_SdhB	0.34024
ASV98	Papiliotrema	2_NT_Fg	0.0463415
ASV98	Papiliotrema	6_Cyp51_Fg	0
ASV98	Papiliotrema	5_Cyp51	0
ASV98	Papiliotrema	3_NSP	0
ASV98	Papiliotrema	1_NT	0
ASV98	Papiliotrema	8_SdhB_Fg	0
ASV98	Papiliotrema	4_NSP_Fg	0
ASV99	Trichoderma	7_SdhB	0.370443
ASV99	Trichoderma	2_NT_Fg	0.176514
ASV99	Trichoderma	8_SdhB_Fg	0.00243712
ASV99	Trichoderma	1_NT	0
ASV99	Trichoderma	5_Cyp51	0
ASV99	Trichoderma	4_NSP_Fg	0
ASV99	Trichoderma	6_Cyp51_Fg	0
ASV99	Trichoderma	3_NSP	0

## Sheet: fun_genus_reabun_treatgr_wheat
AsvId	Genus	Sample	Abundance
ASV1	Fusarium	2_NT_Fg	81.7657
ASV1	Fusarium	3_dsRNA_Fg	76.5674
ASV1	Fusarium	1_NT	0.524314
ASV1	Fusarium	4_dsRNA	0.0179075
ASV10	Neonectria	3_dsRNA_Fg	2.58172
ASV10	Neonectria	1_NT	0
ASV10	Neonectria	4_dsRNA	0
ASV10	Neonectria	2_NT_Fg	0
ASV101	Pseudeurotium	3_dsRNA_Fg	0.120482
ASV101	Pseudeurotium	2_NT_Fg	0.0390225
ASV101	Pseudeurotium	4_dsRNA	0
ASV101	Pseudeurotium	1_NT	0
ASV105	Keithomyces	2_NT_Fg	0.231368
ASV105	Keithomyces	3_dsRNA_Fg	0.00974849
ASV105	Keithomyces	4_dsRNA	0
ASV105	Keithomyces	1_NT	0
ASV107	Aspergillus	1_NT	0.362393
ASV107	Aspergillus	4_dsRNA	0.257265
ASV107	Aspergillus	2_NT_Fg	0.169809
ASV107	Aspergillus	3_dsRNA_Fg	0.0825153
ASV109	Trichophaea	4_dsRNA	0.175473
ASV109	Trichophaea	3_dsRNA_Fg	0
ASV109	Trichophaea	1_NT	0
ASV109	Trichophaea	2_NT_Fg	0
ASV11	Alternaria	1_NT	2.04616
ASV11	Alternaria	3_dsRNA_Fg	1.32781
ASV11	Alternaria	4_dsRNA	0.569917
ASV11	Alternaria	2_NT_Fg	0.231107
ASV110	Neodidymelliopsis	4_dsRNA	0.113848
ASV110	Neodidymelliopsis	3_dsRNA_Fg	0
ASV110	Neodidymelliopsis	2_NT_Fg	0
ASV110	Neodidymelliopsis	1_NT	0
ASV111	Debaryomyces	4_dsRNA	0.199032
ASV111	Debaryomyces	2_NT_Fg	0.0590726
ASV111	Debaryomyces	3_dsRNA_Fg	0
ASV111	Debaryomyces	1_NT	0
ASV117	Hyphodontia	3_dsRNA_Fg	0.0495548
ASV117	Hyphodontia	4_dsRNA	0
ASV117	Hyphodontia	2_NT_Fg	0
ASV117	Hyphodontia	1_NT	0
ASV118	Apiotrichum	4_dsRNA	0.040131
ASV118	Apiotrichum	3_dsRNA_Fg	0.0284331
ASV118	Apiotrichum	2_NT_Fg	0
ASV118	Apiotrichum	1_NT	0
ASV12	Candida	4_dsRNA	3.79243
ASV12	Candida	3_dsRNA_Fg	0.226845
ASV12	Candida	2_NT_Fg	0.0243883
ASV12	Candida	1_NT	0
ASV122	Eutypa	4_dsRNA	0.113591
ASV122	Eutypa	2_NT_Fg	0
ASV122	Eutypa	3_dsRNA_Fg	0
ASV122	Eutypa	1_NT	0
ASV127	Meira	4_dsRNA	0.0626323
ASV127	Meira	2_NT_Fg	0.0243864
ASV127	Meira	3_dsRNA_Fg	0.00568662
ASV127	Meira	1_NT	0
ASV129	Pseudopithomyces	1_NT	0.445733
ASV129	Pseudopithomyces	3_dsRNA_Fg	0.0189282
ASV129	Pseudopithomyces	2_NT_Fg	0.0122583
ASV129	Pseudopithomyces	4_dsRNA	0
ASV13	Malassezia	1_NT	11.272
ASV13	Malassezia	4_dsRNA	3.32674
ASV13	Malassezia	3_dsRNA_Fg	1.01226
ASV13	Malassezia	2_NT_Fg	0.815882
ASV137	Cyberlindnera	1_NT	0.537768
ASV137	Cyberlindnera	3_dsRNA_Fg	0
ASV137	Cyberlindnera	4_dsRNA	0
ASV137	Cyberlindnera	2_NT_Fg	0
ASV139	Agaricus	4_dsRNA	0.190096
ASV139	Agaricus	2_NT_Fg	0.0097561
ASV139	Agaricus	3_dsRNA_Fg	0.00731137
ASV139	Agaricus	1_NT	0
ASV142	Tausonia	2_NT_Fg	0.137836
ASV142	Tausonia	1_NT	0
ASV142	Tausonia	4_dsRNA	0
ASV142	Tausonia	3_dsRNA_Fg	0
ASV144	Simplicillium	3_dsRNA_Fg	0.0276223
ASV144	Simplicillium	4_dsRNA	0
ASV144	Simplicillium	1_NT	0
ASV144	Simplicillium	2_NT_Fg	0
ASV147	Arcopilus	2_NT_Fg	0.152604
ASV147	Arcopilus	3_dsRNA_Fg	0
ASV147	Arcopilus	4_dsRNA	0
ASV147	Arcopilus	1_NT	0
ASV15	Vishniacozyma	4_dsRNA	3.0056
ASV15	Vishniacozyma	1_NT	0.763146
ASV15	Vishniacozyma	3_dsRNA_Fg	0.482401
ASV15	Vishniacozyma	2_NT_Fg	0.139149
ASV150	Ramularia	1_NT	0.678524
ASV150	Ramularia	3_dsRNA_Fg	0.0414472
ASV150	Ramularia	4_dsRNA	0
ASV150	Ramularia	2_NT_Fg	0
ASV151	Peziza	2_NT_Fg	0.137836
ASV151	Peziza	1_NT	0
ASV151	Peziza	4_dsRNA	0
ASV151	Peziza	3_dsRNA_Fg	0
ASV152	Neophaeococcomyces	1_NT	0.21084
ASV152	Neophaeococcomyces	3_dsRNA_Fg	0
ASV152	Neophaeococcomyces	4_dsRNA	0
ASV152	Neophaeococcomyces	2_NT_Fg	0
ASV153	Constantinomyces	4_dsRNA	0.0698045
ASV153	Constantinomyces	3_dsRNA_Fg	0.0288037
ASV153	Constantinomyces	1_NT	0
ASV153	Constantinomyces	2_NT_Fg	0
ASV154	Byssochlamys	4_dsRNA	0.0597871
ASV154	Byssochlamys	3_dsRNA_Fg	0.00407737
ASV154	Byssochlamys	1_NT	0
ASV154	Byssochlamys	2_NT_Fg	0
ASV156	Antrodiella	3_dsRNA_Fg	0.0308702
ASV156	Antrodiella	1_NT	0
ASV156	Antrodiella	2_NT_Fg	0
ASV156	Antrodiella	4_dsRNA	0
ASV158	Mycoacia	3_dsRNA_Fg	0.0300578
ASV158	Mycoacia	4_dsRNA	0
ASV158	Mycoacia	2_NT_Fg	0
ASV158	Mycoacia	1_NT	0
ASV16	Trichomonascus	3_dsRNA_Fg	0.944791
ASV16	Trichomonascus	4_dsRNA	0
ASV16	Trichomonascus	1_NT	0
ASV16	Trichomonascus	2_NT_Fg	0
ASV160	Exophiala	3_dsRNA_Fg	0.0139904
ASV160	Exophiala	1_NT	0
ASV160	Exophiala	4_dsRNA	0
ASV160	Exophiala	2_NT_Fg	0
ASV161	Talaromyces	4_dsRNA	0.183597
ASV161	Talaromyces	3_dsRNA_Fg	0
ASV161	Talaromyces	2_NT_Fg	0
ASV161	Talaromyces	1_NT	0
ASV165	GS23_gen_Incertae_sedis	4_dsRNA	0.152687
ASV165	GS23_gen_Incertae_sedis	1_NT	0
ASV165	GS23_gen_Incertae_sedis	3_dsRNA_Fg	0
ASV165	GS23_gen_Incertae_sedis	2_NT_Fg	0
ASV169	Coprinellus	2_NT_Fg	0.0318765
ASV169	Coprinellus	3_dsRNA_Fg	0.0189282
ASV169	Coprinellus	4_dsRNA	0
ASV169	Coprinellus	1_NT	0
ASV17	Dioszegia	4_dsRNA	2.74861
ASV17	Dioszegia	3_dsRNA_Fg	0.312028
ASV17	Dioszegia	2_NT_Fg	0.0390244
ASV17	Dioszegia	1_NT	0
ASV171	Paecilomyces	1_NT	0.34199
ASV171	Paecilomyces	3_dsRNA_Fg	0.0427941
ASV171	Paecilomyces	4_dsRNA	0
ASV171	Paecilomyces	2_NT_Fg	0
ASV179	Schizothecium	4_dsRNA	0.145901
ASV179	Schizothecium	3_dsRNA_Fg	0
ASV179	Schizothecium	1_NT	0
ASV179	Schizothecium	2_NT_Fg	0
ASV180	Ustilago	1_NT	0.532024
ASV180	Ustilago	3_dsRNA_Fg	0
ASV180	Ustilago	4_dsRNA	0
ASV180	Ustilago	2_NT_Fg	0
ASV181	Stemphylium	4_dsRNA	0.14166
ASV181	Stemphylium	1_NT	0
ASV181	Stemphylium	3_dsRNA_Fg	0
ASV181	Stemphylium	2_NT_Fg	0
ASV182	Vanrija	3_dsRNA_Fg	0.0308714
ASV182	Vanrija	2_NT_Fg	0
ASV182	Vanrija	1_NT	0
ASV182	Vanrija	4_dsRNA	0
ASV183	Melampsora	3_dsRNA_Fg	0.0162538
ASV183	Melampsora	1_NT	0
ASV183	Melampsora	2_NT_Fg	0
ASV183	Melampsora	4_dsRNA	0
ASV186	Plectosphaerella	1_NT	0.133704
ASV186	Plectosphaerella	2_NT_Fg	0
ASV186	Plectosphaerella	3_dsRNA_Fg	0
ASV186	Plectosphaerella	4_dsRNA	0
ASV189	Coniosporium	3_dsRNA_Fg	0.0260026
ASV189	Coniosporium	1_NT	0
ASV189	Coniosporium	2_NT_Fg	0
ASV189	Coniosporium	4_dsRNA	0
ASV191	Chaetomium	1_NT	0.332078
ASV191	Chaetomium	3_dsRNA_Fg	0.0138104
ASV191	Chaetomium	2_NT_Fg	0.00492271
ASV191	Chaetomium	4_dsRNA	0
ASV194	Verticillium	2_NT_Fg	0.0836861
ASV194	Verticillium	1_NT	0
ASV194	Verticillium	3_dsRNA_Fg	0
ASV194	Verticillium	4_dsRNA	0
ASV195	Oidiodendron	3_dsRNA_Fg	0.0205741
ASV195	Oidiodendron	4_dsRNA	0
ASV195	Oidiodendron	2_NT_Fg	0
ASV195	Oidiodendron	1_NT	0
ASV199	Clavidisculum	4_dsRNA	0.11706
ASV199	Clavidisculum	3_dsRNA_Fg	0
ASV199	Clavidisculum	1_NT	0
ASV199	Clavidisculum	2_NT_Fg	0
ASV2	Cystobasidium	4_dsRNA	25.8843
ASV2	Cystobasidium	1_NT	15.6774
ASV2	Cystobasidium	3_dsRNA_Fg	3.07326
ASV2	Cystobasidium	2_NT_Fg	0.164308
ASV20	Epicoccum	4_dsRNA	2.1338
ASV20	Epicoccum	3_dsRNA_Fg	0.0154351
ASV20	Epicoccum	2_NT_Fg	0.00974849
ASV20	Epicoccum	1_NT	0
ASV205	Venturia	3_dsRNA_Fg	0.0178722
ASV205	Venturia	4_dsRNA	0
ASV205	Venturia	2_NT_Fg	0
ASV205	Venturia	1_NT	0
ASV21	Phialemonium	1_NT	1.72607
ASV21	Phialemonium	4_dsRNA	0.922788
ASV21	Phialemonium	3_dsRNA_Fg	0.67207
ASV21	Phialemonium	2_NT_Fg	0.0487424
ASV212	Xylochrysis	1_NT	0.240385
ASV212	Xylochrysis	2_NT_Fg	0
ASV212	Xylochrysis	4_dsRNA	0
ASV212	Xylochrysis	3_dsRNA_Fg	0
ASV213	Hyaloscypha	4_dsRNA	0.0300578
ASV213	Hyaloscypha	3_dsRNA_Fg	0.00243712
ASV213	Hyaloscypha	2_NT_Fg	0
ASV213	Hyaloscypha	1_NT	0
ASV215	Hypholoma	2_NT_Fg	0.0615339
ASV215	Hypholoma	3_dsRNA_Fg	0.00163095
ASV215	Hypholoma	1_NT	0
ASV215	Hypholoma	4_dsRNA	0
ASV219	Mycena	3_dsRNA_Fg	0.0203097
ASV219	Mycena	4_dsRNA	0
ASV219	Mycena	2_NT_Fg	0
ASV219	Mycena	1_NT	0
ASV232	Microstroma	3_dsRNA_Fg	0.00487662
ASV232	Microstroma	2_NT_Fg	0
ASV232	Microstroma	4_dsRNA	0
ASV232	Microstroma	1_NT	0
ASV234	Microdochium	1_NT	0.298139
ASV234	Microdochium	3_dsRNA_Fg	0
ASV234	Microdochium	2_NT_Fg	0
ASV234	Microdochium	4_dsRNA	0
ASV237	Hyphodiscus	3_dsRNA_Fg	0.00493778
ASV237	Hyphodiscus	1_NT	0
ASV237	Hyphodiscus	2_NT_Fg	0
ASV237	Hyphodiscus	4_dsRNA	0
ASV24	Sarocladium	1_NT	1.32831
ASV24	Sarocladium	3_dsRNA_Fg	0.436822
ASV24	Sarocladium	2_NT_Fg	0.100916
ASV24	Sarocladium	4_dsRNA	0.0244594
ASV240	Sporidiobolus	3_dsRNA_Fg	0.00576075
ASV240	Sporidiobolus	1_NT	0
ASV240	Sporidiobolus	2_NT_Fg	0
ASV240	Sporidiobolus	4_dsRNA	0
ASV244	Podila	2_NT_Fg	0.0564658
ASV244	Podila	4_dsRNA	0
ASV244	Podila	3_dsRNA_Fg	0
ASV244	Podila	1_NT	0
ASV245	Gibellulopsis	3_dsRNA_Fg	0.00243879
ASV245	Gibellulopsis	4_dsRNA	0
ASV245	Gibellulopsis	2_NT_Fg	0
ASV245	Gibellulopsis	1_NT	0
ASV247	Sistotrema	1_NT	0.0719942
ASV247	Sistotrema	3_dsRNA_Fg	0
ASV247	Sistotrema	4_dsRNA	0
ASV247	Sistotrema	2_NT_Fg	0
ASV256	Peniophora	1_NT	0.173473
ASV256	Peniophora	2_NT_Fg	0
ASV256	Peniophora	4_dsRNA	0
ASV256	Peniophora	3_dsRNA_Fg	0
ASV258	Lepidosphaeria	3_dsRNA_Fg	0.00568757
ASV258	Lepidosphaeria	2_NT_Fg	0
ASV258	Lepidosphaeria	4_dsRNA	0
ASV258	Lepidosphaeria	1_NT	0
ASV267	Bradymyces	3_dsRNA_Fg	0.00568884
ASV267	Bradymyces	2_NT_Fg	0
ASV267	Bradymyces	1_NT	0
ASV267	Bradymyces	4_dsRNA	0
ASV268	Hypoxylon	3_dsRNA_Fg	0.00658371
ASV268	Hypoxylon	4_dsRNA	0
ASV268	Hypoxylon	2_NT_Fg	0
ASV268	Hypoxylon	1_NT	0
ASV27	Pseudozyma	1_NT	3.49177
ASV27	Pseudozyma	3_dsRNA_Fg	0.169054
ASV27	Pseudozyma	4_dsRNA	0.0997264
ASV27	Pseudozyma	2_NT_Fg	0.00487424
ASV274	Mariannaea	3_dsRNA_Fg	0.0130961
ASV274	Mariannaea	4_dsRNA	0
ASV274	Mariannaea	1_NT	0
ASV274	Mariannaea	2_NT_Fg	0
ASV29	Apiospora	3_dsRNA_Fg	0.47863
ASV29	Apiospora	4_dsRNA	0.399517
ASV29	Apiospora	2_NT_Fg	0.232529
ASV29	Apiospora	1_NT	0.183386
ASV290	Itersonilia	2_NT_Fg	0.0147681
ASV290	Itersonilia	3_dsRNA_Fg	0.0122931
ASV290	Itersonilia	4_dsRNA	0
ASV290	Itersonilia	1_NT	0
ASV3	Filobasidium	1_NT	23.3509
ASV3	Filobasidium	4_dsRNA	14.2838
ASV3	Filobasidium	2_NT_Fg	2.25132
ASV3	Filobasidium	3_dsRNA_Fg	1.85896
ASV31	Fungi_gen_Incertae_sedis	4_dsRNA	2.87445
ASV31	Fungi_gen_Incertae_sedis	1_NT	1.48744
ASV31	Fungi_gen_Incertae_sedis	3_dsRNA_Fg	0.390425
ASV31	Fungi_gen_Incertae_sedis	2_NT_Fg	0.115384
ASV311	Mrakia	3_dsRNA_Fg	0.0032495
ASV311	Mrakia	2_NT_Fg	0
ASV311	Mrakia	1_NT	0
ASV311	Mrakia	4_dsRNA	0
ASV312	Myceliophthora	2_NT_Fg	0.0270749
ASV312	Myceliophthora	4_dsRNA	0
ASV312	Myceliophthora	3_dsRNA_Fg	0
ASV312	Myceliophthora	1_NT	0
ASV317	Paraphoma	3_dsRNA_Fg	0.00407737
ASV317	Paraphoma	1_NT	0
ASV317	Paraphoma	2_NT_Fg	0
ASV317	Paraphoma	4_dsRNA	0
ASV319	Leucosporidium	3_dsRNA_Fg	0.0032495
ASV319	Leucosporidium	2_NT_Fg	0
ASV319	Leucosporidium	4_dsRNA	0
ASV319	Leucosporidium	1_NT	0
ASV337	Amandinea	3_dsRNA_Fg	0.0065238
ASV337	Amandinea	2_NT_Fg	0
ASV337	Amandinea	1_NT	0
ASV337	Amandinea	4_dsRNA	0
ASV339	Neodevriesia	3_dsRNA_Fg	0.00893611
ASV339	Neodevriesia	2_NT_Fg	0
ASV339	Neodevriesia	4_dsRNA	0
ASV339	Neodevriesia	1_NT	0
ASV345	Exobasidium	2_NT_Fg	0.0270749
ASV345	Exobasidium	4_dsRNA	0
ASV345	Exobasidium	1_NT	0
ASV345	Exobasidium	3_dsRNA_Fg	0
ASV347	Mucor	3_dsRNA_Fg	0.00487757
ASV347	Mucor	4_dsRNA	0
ASV347	Mucor	2_NT_Fg	0
ASV347	Mucor	1_NT	0
ASV361	Suillus	3_dsRNA_Fg	0.00325076
ASV361	Suillus	2_NT_Fg	0
ASV361	Suillus	4_dsRNA	0
ASV361	Suillus	1_NT	0
ASV373	Botryosporium	2_NT_Fg	0.00243712
ASV373	Botryosporium	3_dsRNA_Fg	0.00163095
ASV373	Botryosporium	4_dsRNA	0
ASV373	Botryosporium	1_NT	0
ASV379	Mortierella	3_dsRNA_Fg	0.00162475
ASV379	Mortierella	2_NT_Fg	0
ASV379	Mortierella	1_NT	0
ASV379	Mortierella	4_dsRNA	0
ASV38	Neocosmospora	2_NT_Fg	0.915625
ASV38	Neocosmospora	3_dsRNA_Fg	0.128405
ASV38	Neocosmospora	4_dsRNA	0
ASV38	Neocosmospora	1_NT	0
ASV383	Amylostereum	2_NT_Fg	0.0196909
ASV383	Amylostereum	3_dsRNA_Fg	0
ASV383	Amylostereum	1_NT	0
ASV383	Amylostereum	4_dsRNA	0
ASV386	Rhizopus	2_NT_Fg	0.00984543
ASV386	Rhizopus	1_NT	0
ASV386	Rhizopus	4_dsRNA	0
ASV386	Rhizopus	3_dsRNA_Fg	0
ASV398	Serpula	3_dsRNA_Fg	0.00243712
ASV398	Serpula	1_NT	0
ASV398	Serpula	4_dsRNA	0
ASV398	Serpula	2_NT_Fg	0
ASV4	Penicillium	4_dsRNA	18.5689
ASV4	Penicillium	1_NT	14.9232
ASV4	Penicillium	2_NT_Fg	4.27055
ASV4	Penicillium	3_dsRNA_Fg	3.96871
ASV40	Acremonium	1_NT	0.302339
ASV40	Acremonium	3_dsRNA_Fg	0.214966
ASV40	Acremonium	4_dsRNA	0.0471171
ASV40	Acremonium	2_NT_Fg	0
ASV405	Cadophora	2_NT_Fg	0.0195122
ASV405	Cadophora	3_dsRNA_Fg	0
ASV405	Cadophora	4_dsRNA	0
ASV405	Cadophora	1_NT	0
ASV41	Bionectria	3_dsRNA_Fg	0.264503
ASV41	Bionectria	2_NT_Fg	0.0639953
ASV41	Bionectria	4_dsRNA	0.0471353
ASV41	Bionectria	1_NT	0
ASV416	Xanthoria	3_dsRNA_Fg	0.00487662
ASV416	Xanthoria	4_dsRNA	0
ASV416	Xanthoria	2_NT_Fg	0
ASV416	Xanthoria	1_NT	0
ASV417	Mycoarthris	3_dsRNA_Fg	0.000812691
ASV417	Mycoarthris	2_NT_Fg	0
ASV417	Mycoarthris	1_NT	0
ASV417	Mycoarthris	4_dsRNA	0
ASV420	Paradevriesia	1_NT	0.0128561
ASV420	Paradevriesia	2_NT_Fg	0
ASV420	Paradevriesia	4_dsRNA	0
ASV420	Paradevriesia	3_dsRNA_Fg	0
ASV421	Scedosporium	2_NT_Fg	0.00243712
ASV421	Scedosporium	3_dsRNA_Fg	0
ASV421	Scedosporium	4_dsRNA	0
ASV421	Scedosporium	1_NT	0
ASV423	Cheilymenia	3_dsRNA_Fg	0.00406187
ASV423	Cheilymenia	4_dsRNA	0
ASV423	Cheilymenia	1_NT	0
ASV423	Cheilymenia	2_NT_Fg	0
ASV427	Xylodon	3_dsRNA_Fg	0.00487424
ASV427	Xylodon	1_NT	0
ASV427	Xylodon	4_dsRNA	0
ASV427	Xylodon	2_NT_Fg	0
ASV428	Golubevia	3_dsRNA_Fg	0.0032495
ASV428	Golubevia	2_NT_Fg	0
ASV428	Golubevia	1_NT	0
ASV428	Golubevia	4_dsRNA	0
ASV43	Botrytis	1_NT	1.63367
ASV43	Botrytis	4_dsRNA	0.122668
ASV43	Botrytis	3_dsRNA_Fg	0.079619
ASV43	Botrytis	2_NT_Fg	0.0390187
ASV433	Thelephora	2_NT_Fg	0.00487424
ASV433	Thelephora	1_NT	0
ASV433	Thelephora	4_dsRNA	0
ASV433	Thelephora	3_dsRNA_Fg	0
ASV437	Trichothecium	4_dsRNA	0.00169273
ASV437	Trichothecium	2_NT_Fg	0
ASV437	Trichothecium	1_NT	0
ASV437	Trichothecium	3_dsRNA_Fg	0
ASV44	Clonostachys	4_dsRNA	1.00491
ASV44	Clonostachys	2_NT_Fg	0.211677
ASV44	Clonostachys	3_dsRNA_Fg	0
ASV44	Clonostachys	1_NT	0
ASV444	Endosporium	3_dsRNA_Fg	0.000812374
ASV444	Endosporium	1_NT	0
ASV444	Endosporium	2_NT_Fg	0
ASV444	Endosporium	4_dsRNA	0
ASV454	Sporothrix	4_dsRNA	0.000815315
ASV454	Sporothrix	3_dsRNA_Fg	0
ASV454	Sporothrix	2_NT_Fg	0
ASV454	Sporothrix	1_NT	0
ASV46	Malasseziales_gen_Incertae_sedis	1_NT	0.80425
ASV46	Malasseziales_gen_Incertae_sedis	4_dsRNA	0.376812
ASV46	Malasseziales_gen_Incertae_sedis	3_dsRNA_Fg	0.0788227
ASV46	Malasseziales_gen_Incertae_sedis	2_NT_Fg	0.0758554
ASV47	Solicoccozyma	4_dsRNA	0.139419
ASV47	Solicoccozyma	3_dsRNA_Fg	0.117082
ASV47	Solicoccozyma	2_NT_Fg	0.00974849
ASV47	Solicoccozyma	1_NT	0
ASV49	Rhodotorula	4_dsRNA	0.665381
ASV49	Rhodotorula	1_NT	0.428123
ASV49	Rhodotorula	3_dsRNA_Fg	0.00568916
ASV49	Rhodotorula	2_NT_Fg	0
ASV53	Aureobasidium	4_dsRNA	0.943166
ASV53	Aureobasidium	2_NT_Fg	0.112195
ASV53	Aureobasidium	3_dsRNA_Fg	0.108861
ASV53	Aureobasidium	1_NT	0
ASV57	Rhodosporidiobolus	4_dsRNA	0.452861
ASV57	Rhodosporidiobolus	2_NT_Fg	0.206754
ASV57	Rhodosporidiobolus	3_dsRNA_Fg	0.104796
ASV57	Rhodosporidiobolus	1_NT	0
ASV58	Naganishia	4_dsRNA	0.361204
ASV58	Naganishia	1_NT	0.270123
ASV58	Naganishia	3_dsRNA_Fg	0.0560678
ASV58	Naganishia	2_NT_Fg	0
ASV59	Metapochonia	1_NT	2.4435
ASV59	Metapochonia	2_NT_Fg	0.0418188
ASV59	Metapochonia	3_dsRNA_Fg	0.00731137
ASV59	Metapochonia	4_dsRNA	0.004095
ASV6	Cladosporium	4_dsRNA	12.6894
ASV6	Cladosporium	1_NT	11.7156
ASV6	Cladosporium	2_NT_Fg	3.39552
ASV6	Cladosporium	3_dsRNA_Fg	1.59297
ASV60	Wallemia	4_dsRNA	0.670559
ASV60	Wallemia	1_NT	0.366772
ASV60	Wallemia	3_dsRNA_Fg	0.0292607
ASV60	Wallemia	2_NT_Fg	0.0219341
ASV61	Purpureocillium	3_dsRNA_Fg	0.157853
ASV61	Purpureocillium	1_NT	0
ASV61	Purpureocillium	4_dsRNA	0
ASV61	Purpureocillium	2_NT_Fg	0
ASV66	Nadsonia	3_dsRNA_Fg	0.121181
ASV66	Nadsonia	4_dsRNA	0.0609281
ASV66	Nadsonia	2_NT_Fg	0
ASV66	Nadsonia	1_NT	0
ASV68	Sporobolomyces	4_dsRNA	0.145427
ASV68	Sporobolomyces	2_NT_Fg	0.135375
ASV68	Sporobolomyces	3_dsRNA_Fg	0.0438737
ASV68	Sporobolomyces	1_NT	0
ASV81	Pseudogymnoascus	4_dsRNA	0.399132
ASV81	Pseudogymnoascus	3_dsRNA_Fg	0.0341213
ASV81	Pseudogymnoascus	2_NT_Fg	0.00243712
ASV81	Pseudogymnoascus	1_NT	0
ASV83	Meliniomyces	4_dsRNA	0.453305
ASV83	Meliniomyces	1_NT	0
ASV83	Meliniomyces	2_NT_Fg	0
ASV83	Meliniomyces	3_dsRNA_Fg	0
ASV85	Phaeosphaeria	3_dsRNA_Fg	0.0601157
ASV85	Phaeosphaeria	4_dsRNA	0.0448575
ASV85	Phaeosphaeria	2_NT_Fg	0.00731137
ASV85	Phaeosphaeria	1_NT	0
ASV86	Periconia	4_dsRNA	0.0761671
ASV86	Periconia	2_NT_Fg	0.075606
ASV86	Periconia	3_dsRNA_Fg	0.0252177
ASV86	Periconia	1_NT	0
ASV9	Lecanicillium	2_NT_Fg	2.37686
ASV9	Lecanicillium	3_dsRNA_Fg	1.40104
ASV9	Lecanicillium	1_NT	0.889671
ASV9	Lecanicillium	4_dsRNA	0.350476
ASV91	Uromyces	2_NT_Fg	0.359358
ASV91	Uromyces	1_NT	0
ASV91	Uromyces	3_dsRNA_Fg	0
ASV91	Uromyces	4_dsRNA	0
ASV93	Infundichalara	2_NT_Fg	0.172295
ASV93	Infundichalara	3_dsRNA_Fg	0.0178789
ASV93	Infundichalara	4_dsRNA	0
ASV93	Infundichalara	1_NT	0
ASV98	Papiliotrema	4_dsRNA	0.113413
ASV98	Papiliotrema	2_NT_Fg	0.0463415
ASV98	Papiliotrema	3_dsRNA_Fg	0
ASV98	Papiliotrema	1_NT	0
ASV99	Trichoderma	2_NT_Fg	0.176514
ASV99	Trichoderma	4_dsRNA	0.123481
ASV99	Trichoderma	3_dsRNA_Fg	0.000812374
ASV99	Trichoderma	1_NT	0

[truncated: 14 more sheets: fun_specie_reabun_treat_wheat, fun_specie_reabun_treatgr_wheat, bac_phylum_reabun_treat_barle, bac_phylum_reabun_treatgr_barle, bac_genus_reabun_treat_barle, bac_genus_reabun_treatgr_barle, bac_specie_reabun_treat_barle, bac_specie_reabun_treatgr_barle, fun_phylum_reabun_treat_barle, fun_phylum_reabun_treatgr_barle, fun_genus_reabun_treat_barle, fun_genus_reabun_treatgr_barle, fun_specie_reabun_treat_barle, fun_specie_reabun_treatgr_barle]
