# Supplementary material for: The impact of spray-induced gene silencing on cereal phyllosphere microbiota
Source: Environ Microbiome. 2025 Jan 8;20:1. doi: 10.1186/s40793-024-00660-8 (PMC11716504; doi:10.1186/s40793-024-00660-8)
Supplement: Supplementary file 11 — Supplementary Material 11 [file 40793_2024_660_MOESM11_ESM.xlsx]

## Sheet: bac_phylum_dsrna_wheat
Additional file 11:
Table S10. Bacterial and fungal networks comprising relative abundance and correlation values at phylum and genus levels.
x	y	name	Kingdom	Phylum	Class	Order	Family	Genus	Species	Mean Relative Abundance	.ggraph.orig_index	circular	.ggraph.index
-1.63805	-2.81449	ASV10	Bacteria	Proteobacteria	Gammaproteobacteria	Xanthomonadales	Rhodanobacteraceae			(0,0.04]	1	FALSE	1
1.3828	-1.23502	ASV7	Bacteria	Actinobacteriota	Actinobacteria	Micrococcales	Micrococcaceae	Arthrobacter		(0,0.04]	2	FALSE	2
2.3258	-0.0282018	ASV32	Bacteria	Proteobacteria	Alphaproteobacteria	Sphingomonadales	Sphingomonadaceae	Sphingomonas		(0,0.04]	3	FALSE	3
-6.54092	2.02027	ASV79	Bacteria	Actinobacteriota	Actinobacteria	Pseudonocardiales	Pseudonocardiaceae	Pseudonocardia		(0,0.04]	4	FALSE	4
-4.54028	-2.61773	ASV171	Bacteria	Proteobacteria	Alphaproteobacteria	Reyranellales	Reyranellaceae	Reyranella		(0,0.04]	5	FALSE	5
-3.21401	0.092409	ASV103	Bacteria	Bacteroidota	Bacteroidia	Sphingobacteriales	Sphingobacteriaceae	Mucilaginibacter		(0,0.04]	6	FALSE	6
-5.80149	-0.650181	ASV64	Bacteria	Actinobacteriota	Thermoleophilia	Solirubrobacterales	67-14	67-14		(0,0.04]	7	FALSE	7
-1.09494	4.23075	ASV19	Bacteria	Proteobacteria	Alphaproteobacteria	Caulobacterales	Caulobacteraceae	Brevundimonas		(0,0.04]	8	FALSE	8
-0.722137	-4.14977	ASV47	Bacteria	Actinobacteriota	Thermoleophilia	Solirubrobacterales	67-14	67-14		(0,0.04]	9	FALSE	9
-1.58655	4.43676	ASV4	Bacteria	Bacteroidota	Bacteroidia	Flavobacteriales	Weeksellaceae	Chryseobacterium		(0,0.04]	10	FALSE	10
0.0619473	4.26206	ASV3	Bacteria	Bacteroidota	Bacteroidia	Flavobacteriales	Weeksellaceae	Chryseobacterium		(0.04,0.09]	11	FALSE	11
-0.215006	4.7614	ASV37	Bacteria	Actinobacteriota	Actinobacteria	Micrococcales	Microbacteriaceae	Frigoribacterium		(0,0.04]	12	FALSE	12
3.66231	1.85424	ASV156	Bacteria	Proteobacteria	Alphaproteobacteria	Rhizobiales	Xanthobacteraceae	Tardiphaga		(0,0.04]	13	FALSE	13
-6.45328	-1.19905	ASV61	Bacteria	Actinobacteriota	Actinobacteria	Micrococcales	Microbacteriaceae			(0,0.04]	14	FALSE	14
-2.5165	0.737164	ASV165	Bacteria	Bacteroidota	Bacteroidia	Chitinophagales	Chitinophagaceae	Sediminibacterium	Sediminibacterium_sp.	(0,0.04]	15	FALSE	15
-0.464031	4.26574	ASV25	Bacteria	Proteobacteria	Gammaproteobacteria	Xanthomonadales	Xanthomonadaceae	Stenotrophomonas		(0,0.04]	16	FALSE	16
-5.81843	1.77554	ASV121	Bacteria	Actinobacteriota	Actinobacteria	Micrococcales	Micrococcaceae			(0,0.04]	17	FALSE	17
1.73414	-2.08277	ASV89	Bacteria	Proteobacteria	Alphaproteobacteria	Rhizobiales	Rhizobiaceae			(0,0.04]	18	FALSE	18
-0.413711	3.76769	ASV2	Bacteria	Proteobacteria	Gammaproteobacteria	Pseudomonadales	Moraxellaceae	Acinetobacter		(0.04,0.09]	19	FALSE	19
-4.12846	3.55669	ASV82	Bacteria	Proteobacteria	Gammaproteobacteria	Pseudomonadales	Pseudomonadaceae	Pseudomonas		(0,0.04]	20	FALSE	20
-5.56428	2.49026	ASV107	Bacteria	Actinobacteriota	Actinobacteria	Corynebacteriales	Corynebacteriaceae	Corynebacterium		(0,0.04]	21	FALSE	21
0.302734	-1.85457	ASV45	Bacteria	Actinobacteriota	Actinobacteria	Corynebacteriales	Nocardiaceae			(0,0.04]	22	FALSE	22
0.853952	-2.61646	ASV35	Bacteria	Actinobacteriota	Actinobacteria	Micrococcales	Microbacteriaceae			(0,0.04]	23	FALSE	23
-4.49762	-3.72312	ASV178	Bacteria	Proteobacteria	Alphaproteobacteria	Caulobacterales	Caulobacteraceae			(0,0.04]	24	FALSE	24
-3.98572	-3.17994	ASV150	Bacteria	Myxococcota	Myxococcia	Myxococcales	Myxococcaceae	P3OB-42	uncultured_bacterium	(0,0.04]	25	FALSE	25
-1.14036	4.86493	ASV14	Bacteria	Actinobacteriota	Actinobacteria	Micrococcales	Microbacteriaceae	Microbacterium		(0,0.04]	26	FALSE	26
-1.03577	3.75941	ASV15	Bacteria	Proteobacteria	Gammaproteobacteria	Pseudomonadales	Moraxellaceae	Acinetobacter		(0,0.04]	27	FALSE	27
3.01651	2.49449	ASV90	Bacteria	Firmicutes	Bacilli	Staphylococcales	Staphylococcaceae	Staphylococcus		(0,0.04]	28	FALSE	28
3.30994	0.324874	ASV110	Bacteria	Actinobacteriota	Actinobacteria	Corynebacteriales	Corynebacteriaceae	Corynebacterium	Corynebacterium_propinquum	(0,0.04]	29	FALSE	29
-4.1117	0.19842	ASV16	Bacteria	Actinobacteriota	Actinobacteria	Propionibacteriales	Propionibacteriaceae	Cutibacterium		(0,0.04]	30	FALSE	30
0.588666	-1.44749	ASV50	Bacteria	Actinobacteriota	Actinobacteria	Micrococcales	Micrococcaceae			(0,0.04]	31	FALSE	31
-4.39787	5.30303	ASV100	Bacteria	Proteobacteria	Gammaproteobacteria	Burkholderiales	Comamonadaceae			(0,0.04]	32	FALSE	32
-4.52193	4.41697	ASV97	Bacteria	Firmicutes	Bacilli	Staphylococcales	Staphylococcaceae	Staphylococcus		(0,0.04]	33	FALSE	33
1.23164	-1.9958	ASV54	Bacteria	Actinobacteriota	Actinobacteria	Micrococcales	Microbacteriaceae	Microbacterium		(0,0.04]	34	FALSE	34
-1.36967	-3.6232	ASV12	Bacteria	Actinobacteriota	Actinobacteria	Micrococcales	Cellulomonadaceae	Cellulomonas		(0,0.04]	35	FALSE	35
0.861605	-1.77921	ASV21	Bacteria	Actinobacteriota	Actinobacteria	Micrococcales	Micrococcaceae			(0,0.04]	36	FALSE	36
-6.63199	-0.320957	ASV122	Bacteria	Firmicutes	Bacilli	Lactobacillales	Streptococcaceae	Streptococcus		(0,0.04]	37	FALSE	37
-6.27588	2.76392	ASV124	Bacteria	Proteobacteria	Alphaproteobacteria	Caulobacterales	Caulobacteraceae	Asticcacaulis	uncultured_bacterium	(0,0.04]	38	FALSE	38
1.27589	-2.56102	ASV36	Bacteria	Actinobacteriota	Actinobacteria	Micrococcales	Microbacteriaceae	Leifsonia		(0,0.04]	39	FALSE	39
-0.705534	4.93987	ASV6	Bacteria	Actinobacteriota	Actinobacteria	Micrococcales	Micrococcaceae	Paeniglutamicibacter		(0,0.04]	40	FALSE	40
0.540107	-2.2888	ASV38	Bacteria	Proteobacteria	Gammaproteobacteria	Xanthomonadales	Rhodanobacteraceae			(0,0.04]	41	FALSE	41
-0.141088	-2.74509	ASV30	Bacteria	Proteobacteria	Gammaproteobacteria	Xanthomonadales	Rhodanobacteraceae			(0,0.04]	42	FALSE	42
-5.07244	-3.15951	ASV296	Bacteria	Proteobacteria	Gammaproteobacteria	Burkholderiales	Rhodocyclaceae	Methyloversatilis		(0,0.04]	43	FALSE	43
0.758734	4.0012	ASV33	Bacteria	Firmicutes	Bacilli	Exiguobacterales	Exiguobacteraceae	Exiguobacterium		(0,0.04]	44	FALSE	44
2.87544	3.38811	ASV91	Bacteria	Proteobacteria	Alphaproteobacteria	Sphingomonadales	Sphingomonadaceae	Sphingomonas	Sphingomonas_qilianensis	(0,0.04]	45	FALSE	45

## Sheet: bac_phylum_dsrna_fg_wheat
x	y	name	Kingdom	Phylum	Class	Order	Family	Genus	Species	Mean Relative Abundance	.ggraph.orig_index	circular	.ggraph.index
-4.62162	-1.9503	ASV10	Bacteria	Proteobacteria	Gammaproteobacteria	Xanthomonadales	Rhodanobacteraceae			(0,0.04]	1	FALSE	1
-3.00675	-3.66183	ASV385	Bacteria	Proteobacteria	Alphaproteobacteria	Rhizobiales	Rhizobiaceae			(0,0.04]	2	FALSE	2
-3.63775	3.45135	ASV7	Bacteria	Actinobacteriota	Actinobacteria	Micrococcales	Micrococcaceae	Arthrobacter		(0,0.04]	3	FALSE	3
-3.77077	4.33279	ASV79	Bacteria	Actinobacteriota	Actinobacteria	Pseudonocardiales	Pseudonocardiaceae	Pseudonocardia		(0,0.04]	4	FALSE	4
-3.16618	1.30052	ASV103	Bacteria	Bacteroidota	Bacteroidia	Sphingobacteriales	Sphingobacteriaceae	Mucilaginibacter		(0,0.04]	5	FALSE	5
0.517818	-3.2373	ASV84	Bacteria	Firmicutes	Bacilli	Lactobacillales	Streptococcaceae	Streptococcus		(0,0.04]	6	FALSE	6
1.39023	1.52447	ASV19	Bacteria	Proteobacteria	Alphaproteobacteria	Caulobacterales	Caulobacteraceae	Brevundimonas		(0,0.04]	7	FALSE	7
1.56066	-3.37858	ASV238	Bacteria	Proteobacteria	Alphaproteobacteria	Rhizobiales	Xanthobacteraceae	Rhodoplanes		(0,0.04]	8	FALSE	8
1.9223	2.30115	ASV4	Bacteria	Bacteroidota	Bacteroidia	Flavobacteriales	Weeksellaceae	Chryseobacterium		(0,0.04]	9	FALSE	9
1.51409	0.990016	ASV3	Bacteria	Bacteroidota	Bacteroidia	Flavobacteriales	Weeksellaceae	Chryseobacterium		(0.04,0.08]	10	FALSE	10
0.429878	1.59956	ASV37	Bacteria	Actinobacteriota	Actinobacteria	Micrococcales	Microbacteriaceae	Frigoribacterium		(0,0.04]	11	FALSE	11
-3.96495	0.894169	ASV156	Bacteria	Proteobacteria	Alphaproteobacteria	Rhizobiales	Xanthobacteraceae	Tardiphaga		(0,0.04]	12	FALSE	12
0.412988	-3.79937	ASV235	Bacteria	Proteobacteria	Gammaproteobacteria	Enterobacterales	Aeromonadaceae	Aeromonas		(0,0.04]	13	FALSE	13
-6.73043	-0.927973	ASV39	Bacteria	Proteobacteria	Gammaproteobacteria	Pseudomonadales	Pseudomonadaceae	Pseudomonas		(0,0.04]	14	FALSE	14
0.683617	1.07507	ASV25	Bacteria	Proteobacteria	Gammaproteobacteria	Xanthomonadales	Xanthomonadaceae	Stenotrophomonas		(0,0.04]	15	FALSE	15
-2.40928	-4.51313	ASV121	Bacteria	Actinobacteriota	Actinobacteria	Micrococcales	Micrococcaceae			(0,0.04]	16	FALSE	16
-2.477	-3.9302	ASV48	Bacteria	Actinobacteriota	Actinobacteria	Propionibacteriales	Nocardioidaceae	Nocardioides	Nocardioides_endophyticus	(0,0.04]	17	FALSE	17
-3.06073	4.86007	ASV89	Bacteria	Proteobacteria	Alphaproteobacteria	Rhizobiales	Rhizobiaceae			(0,0.04]	18	FALSE	18
2.5561	1.86575	ASV2	Bacteria	Proteobacteria	Gammaproteobacteria	Pseudomonadales	Moraxellaceae	Acinetobacter		(0.04,0.08]	19	FALSE	19
-1.14643	4.10104	ASV57	Bacteria	Firmicutes	Bacilli	Lactobacillales	Streptococcaceae	Streptococcus		(0,0.04]	20	FALSE	20
0.869394	-4.18039	ASV394	Bacteria	Actinobacteriota	Actinobacteria	Propionibacteriales	Propionibacteriaceae	Cutibacterium		(0,0.04]	21	FALSE	21
-0.104192	1.09598	ASV31	Bacteria	Actinobacteriota	Actinobacteria	Micrococcales	Micrococcaceae			(0,0.04]	22	FALSE	22
1.41724	-3.95255	ASV82	Bacteria	Proteobacteria	Gammaproteobacteria	Pseudomonadales	Pseudomonadaceae	Pseudomonas		(0,0.04]	23	FALSE	23
-3.48873	-4.03242	ASV211	Bacteria	Bacteroidota	Bacteroidia	Chitinophagales	Chitinophagaceae			(0,0.04]	24	FALSE	24
-3.4349	-4.60387	ASV45	Bacteria	Actinobacteriota	Actinobacteria	Corynebacteriales	Nocardiaceae			(0,0.04]	25	FALSE	25
-2.88476	-4.83155	ASV35	Bacteria	Actinobacteriota	Actinobacteria	Micrococcales	Microbacteriaceae			(0,0.04]	26	FALSE	26
-5.77717	3.22376	ASV150	Bacteria	Myxococcota	Myxococcia	Myxococcales	Myxococcaceae	P3OB-42	uncultured_bacterium	(0,0.04]	27	FALSE	27
0.270953	0.518477	ASV14	Bacteria	Actinobacteriota	Actinobacteria	Micrococcales	Microbacteriaceae	Microbacterium		(0,0.04]	28	FALSE	28
0.763409	0.345041	ASV15	Bacteria	Proteobacteria	Gammaproteobacteria	Pseudomonadales	Moraxellaceae	Acinetobacter		(0,0.04]	29	FALSE	29
-5.41565	2.44605	ASV118	Bacteria	Proteobacteria	Alphaproteobacteria	Rhizobiales	Devosiaceae	Devosia		(0,0.04]	30	FALSE	30
-6.00991	-3.28699	ASV40	Bacteria	Proteobacteria	Gammaproteobacteria	Pseudomonadales	Moraxellaceae	Enhydrobacter		(0,0.04]	31	FALSE	31
-6.375	0.135841	ASV100	Bacteria	Proteobacteria	Gammaproteobacteria	Burkholderiales	Comamonadaceae			(0,0.04]	32	FALSE	32
-5.3715	-2.62379	ASV97	Bacteria	Firmicutes	Bacilli	Staphylococcales	Staphylococcaceae	Staphylococcus		(0,0.04]	33	FALSE	33
-6.2712	2.43928	ASV92	Bacteria	Proteobacteria	Alphaproteobacteria	Caulobacterales	Caulobacteraceae	Brevundimonas		(0,0.04]	34	FALSE	34
-6.02878	-0.541656	ASV21	Bacteria	Actinobacteriota	Actinobacteria	Micrococcales	Micrococcaceae			(0,0.04]	35	FALSE	35
-7.03883	-0.195046	ASV122	Bacteria	Firmicutes	Bacilli	Lactobacillales	Streptococcaceae	Streptococcus		(0,0.04]	36	FALSE	36
-3.26691	0.351084	ASV78	Bacteria	Proteobacteria	Alphaproteobacteria	Rhizobiales	Beijerinckiaceae	Methylobacterium-Methylorubrum		(0,0.04]	37	FALSE	37
2.74207	0.157016	ASV11	Bacteria	Proteobacteria	Alphaproteobacteria	Sphingomonadales	Sphingomonadaceae	Sphingomonas	Sphingomonas_aerolata	(0,0.04]	38	FALSE	38
2.51586	1.1889	ASV6	Bacteria	Actinobacteriota	Actinobacteria	Micrococcales	Micrococcaceae	Paeniglutamicibacter		(0,0.04]	39	FALSE	39
-1.13602	4.94696	ASV296	Bacteria	Proteobacteria	Gammaproteobacteria	Burkholderiales	Rhodocyclaceae	Methyloversatilis		(0,0.04]	40	FALSE	40
1.08917	-3.02468	ASV133	Bacteria	Bacteroidota	Bacteroidia	Cytophagales	Hymenobacteraceae	Hymenobacter		(0,0.04]	41	FALSE	41
-0.149522	-0.573478	ASV33	Bacteria	Firmicutes	Bacilli	Exiguobacterales	Exiguobacteraceae	Exiguobacterium		(0,0.04]	42	FALSE	42
-0.349641	4.54575	ASV375	Bacteria	Bacteroidota	Bacteroidia	Sphingobacteriales	env.OPS_17	env.OPS_17	Tuber_borchii	(0,0.04]	43	FALSE	43

## Sheet: bac_genus_dsrna_wheat
x	y	name	Kingdom	Phylum	Class	Order	Family	Genus	Species	Mean Relative Abundance	.ggraph.orig_index	circular	.ggraph.index
-3.38229	1.50355	ASV7	Bacteria	Actinobacteriota	Actinobacteria	Micrococcales	Micrococcaceae	Arthrobacter		(0,0.05]	1	FALSE	1
-3.91676	0.574415	ASV32	Bacteria	Proteobacteria	Alphaproteobacteria	Sphingomonadales	Sphingomonadaceae	Sphingomonas		(0,0.05]	2	FALSE	2
2.02253	3.16317	ASV79	Bacteria	Actinobacteriota	Actinobacteria	Pseudonocardiales	Pseudonocardiaceae	Pseudonocardia		(0,0.05]	3	FALSE	3
3.00919	1.5123	ASV171	Bacteria	Proteobacteria	Alphaproteobacteria	Reyranellales	Reyranellaceae	Reyranella		(0,0.05]	4	FALSE	4
3.05666	-1.67672	ASV103	Bacteria	Bacteroidota	Bacteroidia	Sphingobacteriales	Sphingobacteriaceae	Mucilaginibacter		(0,0.05]	5	FALSE	5
-1.50939	-2.72126	ASV19	Bacteria	Proteobacteria	Alphaproteobacteria	Caulobacterales	Caulobacteraceae	Brevundimonas		(0,0.05]	6	FALSE	6
-1.7701	-1.7565	ASV4	Bacteria	Bacteroidota	Bacteroidia	Flavobacteriales	Weeksellaceae	Chryseobacterium		(0,0.05]	7	FALSE	7
-0.424371	-2.67025	ASV3	Bacteria	Bacteroidota	Bacteroidia	Flavobacteriales	Weeksellaceae	Chryseobacterium		(0,0.05]	8	FALSE	8
-0.972799	-2.85878	ASV37	Bacteria	Actinobacteriota	Actinobacteria	Micrococcales	Microbacteriaceae	Frigoribacterium		(0,0.05]	9	FALSE	9
-1.38364	3.97135	ASV156	Bacteria	Proteobacteria	Alphaproteobacteria	Rhizobiales	Xanthobacteraceae	Tardiphaga		(0,0.05]	10	FALSE	10
2.75176	-2.54645	ASV165	Bacteria	Bacteroidota	Bacteroidia	Chitinophagales	Chitinophagaceae	Sediminibacterium	Sediminibacterium_sp.	(0,0.05]	11	FALSE	11
-0.427634	-2.06753	ASV25	Bacteria	Proteobacteria	Gammaproteobacteria	Xanthomonadales	Xanthomonadaceae	Stenotrophomonas		(0,0.05]	12	FALSE	12
-0.892039	-2.33189	ASV2	Bacteria	Proteobacteria	Gammaproteobacteria	Pseudomonadales	Moraxellaceae	Acinetobacter		(0,0.05]	13	FALSE	13
1.23815	3.55291	ASV107	Bacteria	Actinobacteriota	Actinobacteria	Corynebacteriales	Corynebacteriaceae	Corynebacterium		(0,0.05]	14	FALSE	14
3.25899	0.716082	ASV150	Bacteria	Myxococcota	Myxococcia	Myxococcales	Myxococcaceae	P3OB-42	uncultured_bacterium	(0,0.05]	15	FALSE	15
-1.64466	-2.27913	ASV14	Bacteria	Actinobacteriota	Actinobacteria	Micrococcales	Microbacteriaceae	Microbacterium		(0,0.05]	16	FALSE	16
-1.24295	-1.67992	ASV15	Bacteria	Proteobacteria	Gammaproteobacteria	Pseudomonadales	Moraxellaceae	Acinetobacter		(0,0.05]	17	FALSE	17
-0.799612	3.2829	ASV90	Bacteria	Firmicutes	Bacilli	Staphylococcales	Staphylococcaceae	Staphylococcus		(0,0.05]	18	FALSE	18
-4.22882	-0.338379	ASV110	Bacteria	Actinobacteriota	Actinobacteria	Corynebacteriales	Corynebacteriaceae	Corynebacterium	Corynebacterium_propinquum	(0,0.05]	19	FALSE	19
3.54403	-0.912764	ASV16	Bacteria	Actinobacteriota	Actinobacteria	Propionibacteriales	Propionibacteriaceae	Cutibacterium		(0,0.05]	20	FALSE	20
-3.18836	2.45542	ASV54	Bacteria	Actinobacteriota	Actinobacteria	Micrococcales	Microbacteriaceae	Microbacterium		(0,0.05]	21	FALSE	21
1.29806	2.66111	ASV124	Bacteria	Proteobacteria	Alphaproteobacteria	Caulobacterales	Caulobacteraceae	Asticcacaulis	uncultured_bacterium	(0,0.05]	22	FALSE	22
-2.52613	1.90997	ASV36	Bacteria	Actinobacteriota	Actinobacteria	Micrococcales	Microbacteriaceae	Leifsonia		(0,0.05]	23	FALSE	23
-0.786072	-1.63558	ASV6	Bacteria	Actinobacteriota	Actinobacteria	Micrococcales	Micrococcaceae	Paeniglutamicibacter		(0,0.05]	24	FALSE	24
2.3591	0.838808	ASV296	Bacteria	Proteobacteria	Gammaproteobacteria	Burkholderiales	Rhodocyclaceae	Methyloversatilis		(0,0.05]	25	FALSE	25
0.223304	-3.02277	ASV33	Bacteria	Firmicutes	Bacilli	Exiguobacterales	Exiguobacteraceae	Exiguobacterium		(0,0.05]	26	FALSE	26
-0.547137	2.34557	ASV91	Bacteria	Proteobacteria	Alphaproteobacteria	Sphingomonadales	Sphingomonadaceae	Sphingomonas	Sphingomonas_qilianensis	(0,0.05]	27	FALSE	27

## Sheet: bac_genus_dsrna_fg_wheat
x	y	name	Kingdom	Phylum	Class	Order	Family	Genus	Species	Mean Relative Abundance	.ggraph.orig_index	circular	.ggraph.index
1.94588	3.1861	ASV103	Bacteria	Bacteroidota	Bacteroidia	Sphingobacteriales	Sphingobacteriaceae	Mucilaginibacter		(0,0.04]	1	FALSE	1
3.13443	0.404412	ASV84	Bacteria	Firmicutes	Bacilli	Lactobacillales	Streptococcaceae	Streptococcus		(0,0.04]	2	FALSE	2
-2.25555	-0.417394	ASV19	Bacteria	Proteobacteria	Alphaproteobacteria	Caulobacterales	Caulobacteraceae	Brevundimonas		(0,0.04]	3	FALSE	3
2.78737	-0.570446	ASV238	Bacteria	Proteobacteria	Alphaproteobacteria	Rhizobiales	Xanthobacteraceae	Rhodoplanes		(0,0.04]	4	FALSE	4
-3.50482	0.133301	ASV4	Bacteria	Bacteroidota	Bacteroidia	Flavobacteriales	Weeksellaceae	Chryseobacterium		(0,0.04]	5	FALSE	5
-2.74352	-0.311594	ASV3	Bacteria	Bacteroidota	Bacteroidia	Flavobacteriales	Weeksellaceae	Chryseobacterium		(0.04,0.08]	6	FALSE	6
-2.90877	-1.25162	ASV37	Bacteria	Actinobacteriota	Actinobacteria	Micrococcales	Microbacteriaceae	Frigoribacterium		(0,0.04]	7	FALSE	7
1.11652	2.8552	ASV156	Bacteria	Proteobacteria	Alphaproteobacteria	Rhizobiales	Xanthobacteraceae	Tardiphaga		(0,0.04]	8	FALSE	8
2.14148	0.242557	ASV235	Bacteria	Proteobacteria	Gammaproteobacteria	Enterobacterales	Aeromonadaceae	Aeromonas		(0,0.04]	9	FALSE	9
-1.82184	-1.01405	ASV25	Bacteria	Proteobacteria	Gammaproteobacteria	Xanthomonadales	Xanthomonadaceae	Stenotrophomonas		(0,0.04]	10	FALSE	10
-1.81407	0.616661	ASV2	Bacteria	Proteobacteria	Gammaproteobacteria	Pseudomonadales	Moraxellaceae	Acinetobacter		(0.04,0.08]	11	FALSE	11
-1.11732	3.20941	ASV57	Bacteria	Firmicutes	Bacilli	Lactobacillales	Streptococcaceae	Streptococcus		(0,0.04]	12	FALSE	12
2.23108	-0.337869	ASV394	Bacteria	Actinobacteriota	Actinobacteria	Propionibacteriales	Propionibacteriaceae	Cutibacterium		(0,0.04]	13	FALSE	13
2.60301	0.639887	ASV82	Bacteria	Proteobacteria	Gammaproteobacteria	Pseudomonadales	Pseudomonadaceae	Pseudomonas		(0,0.04]	14	FALSE	14
1.59487	-3.24946	ASV150	Bacteria	Myxococcota	Myxococcia	Myxococcales	Myxococcaceae	P3OB-42	uncultured_bacterium	(0,0.04]	15	FALSE	15
-1.93301	-1.61603	ASV14	Bacteria	Actinobacteriota	Actinobacteria	Micrococcales	Microbacteriaceae	Microbacterium		(0,0.04]	16	FALSE	16
-2.48376	-1.72025	ASV15	Bacteria	Proteobacteria	Gammaproteobacteria	Pseudomonadales	Moraxellaceae	Acinetobacter		(0,0.04]	17	FALSE	17
0.707276	-3.55539	ASV118	Bacteria	Proteobacteria	Alphaproteobacteria	Rhizobiales	Devosiaceae	Devosia		(0,0.04]	18	FALSE	18
0.946585	-2.72721	ASV92	Bacteria	Proteobacteria	Alphaproteobacteria	Caulobacterales	Caulobacteraceae	Brevundimonas		(0,0.04]	19	FALSE	19
1.21087	3.7064	ASV78	Bacteria	Proteobacteria	Alphaproteobacteria	Rhizobiales	Beijerinckiaceae	Methylobacterium-Methylorubrum		(0,0.04]	20	FALSE	20
-3.46947	1.15138	ASV11	Bacteria	Proteobacteria	Alphaproteobacteria	Sphingomonadales	Sphingomonadaceae	Sphingomonas	Sphingomonas_aerolata	(0.04,0.08]	21	FALSE	21
-2.71378	0.740464	ASV6	Bacteria	Actinobacteriota	Actinobacteria	Micrococcales	Micrococcaceae	Paeniglutamicibacter		(0,0.04]	22	FALSE	22
-1.14129	4.04665	ASV296	Bacteria	Proteobacteria	Gammaproteobacteria	Burkholderiales	Rhodocyclaceae	Methyloversatilis		(0,0.04]	23	FALSE	23
3.23114	-0.182664	ASV133	Bacteria	Bacteroidota	Bacteroidia	Cytophagales	Hymenobacteraceae	Hymenobacter		(0,0.04]	24	FALSE	24
-1.87316	-2.76788	ASV33	Bacteria	Firmicutes	Bacilli	Exiguobacterales	Exiguobacteraceae	Exiguobacterium		(0,0.04]	25	FALSE	25
-1.93227	3.60369	ASV375	Bacteria	Bacteroidota	Bacteroidia	Sphingobacteriales	env.OPS_17	env.OPS_17	Tuber_borchii	(0,0.04]	26	FALSE	26

## Sheet: fun_genus_dsrna_wheat
x	y	name	Kingdom	Phylum	Class	Order	Family	Genus	Species	Mean Relative Abundance	.ggraph.orig_index	circular	.ggraph.index
9.70561	1.83907	ASV45	Fungi	Basidiomycota	Malasseziomycetes	Malasseziales	Malasseziaceae	Malassezia	Malassezia_globosa	(0,0.03]	1	FALSE	1
4.78897	-6.07333	ASV55	Fungi	Ascomycota	Dothideomycetes	Pleosporales	Pleosporaceae	Alternaria		(0,0.03]	2	FALSE	2
-16.8856	5.07176	ASV57	Fungi	Basidiomycota	Microbotryomycetes	Sporidiobolales	Sporidiobolaceae	Rhodosporidiobolus	Rhodosporidiobolus_colostri	(0,0.03]	3	FALSE	3
-2.90723	-2.507	ASV79	Fungi	Ascomycota	Eurotiomycetes	Eurotiales	Aspergillaceae	Penicillium		(0,0.03]	4	FALSE	4
3.54462	-4.0536	ASV67	Fungi	Basidiomycota	Tremellomycetes	Filobasidiales	Filobasidiaceae	Filobasidium	Filobasidium_wieringae	(0,0.03]	5	FALSE	5
7.043	-1.322	ASV49	Fungi	Basidiomycota	Microbotryomycetes	Sporidiobolales	Sporidiobolaceae	Rhodotorula	Rhodotorula_mucilaginosa	(0,0.03]	6	FALSE	6
3.19783	-0.28011	ASV14	Fungi	Ascomycota	Eurotiomycetes	Eurotiales	Aspergillaceae	Penicillium		(0,0.03]	7	FALSE	7
-3.38621	-1.88532	ASV2	Fungi	Basidiomycota	Cystobasidiomycetes	Cystobasidiales	Cystobasidiaceae	Cystobasidium		(0.2,1]	8	FALSE	8
-15.937	3.36476	ASV51	Fungi	Ascomycota	Sordariomycetes	Xylariales	Apiosporaceae	Apiospora	Apiospora_montagnei	(0,0.03]	9	FALSE	9
-4.35222	-1.51995	ASV60	Fungi	Basidiomycota	Wallemiomycetes	Wallemiales	Wallemiaceae	Wallemia	Wallemia_muriae	(0,0.03]	10	FALSE	10
5.44052	-5.31062	ASV7	Fungi	Ascomycota	Eurotiomycetes	Eurotiales	Aspergillaceae	Penicillium	Penicillium_amphipolaria	(0,0.03]	11	FALSE	11
-3.83352	2.70842	ASV21	Fungi	Ascomycota	Sordariomycetes	Sordariales	Cephalothecaceae	Phialemonium	Phialemonium_inflatum	(0,0.03]	12	FALSE	12
5.41445	5.52815	ASV81	Fungi	Ascomycota	Leotiomycetes	Thelebolales	Pseudeurotiaceae	Pseudogymnoascus	Pseudogymnoascus_appendiculatus	(0,0.03]	13	FALSE	13
-1.93601	-4.14319	ASV64	Fungi	Ascomycota	Sordariomycetes	Sordariales	Cephalothecaceae	Phialemonium	Phialemonium_inflatum	(0,0.03]	14	FALSE	14
-0.229627	-0.204655	ASV26	Fungi	Basidiomycota	Tremellomycetes	Tremellales	Bulleribasidiaceae	Vishniacozyma	Vishniacozyma_dimennae	(0,0.03]	15	FALSE	15
-2.71789	2.04094	ASV30	Fungi	Ascomycota	Saccharomycetes	Saccharomycetales	Saccharomycetales_fam_Incertae_sedis	Candida	Candida_subhashii	(0,0.03]	16	FALSE	16
-1.45992	1.60045	ASV59	Fungi	Ascomycota	Sordariomycetes	Hypocreales	Clavicipitaceae	Metapochonia	Metapochonia_bulbillosa	(0,0.03]	17	FALSE	17
9.74926	-0.181175	ASV39	Fungi	Basidiomycota	Malasseziomycetes	Malasseziales	Malasseziaceae	Malassezia	Malassezia_restricta	(0,0.03]	18	FALSE	18
-1.93621	5.58088	ASV28	Fungi	Ascomycota	Eurotiomycetes	Eurotiales	Aspergillaceae	Penicillium		(0,0.03]	19	FALSE	19
3.30239	-6.15769	ASV15	Fungi	Basidiomycota	Tremellomycetes	Tremellales	Bulleribasidiaceae	Vishniacozyma		(0,0.03]	20	FALSE	20
-3.37573	1.9397	ASV12	Fungi	Ascomycota	Saccharomycetes	Saccharomycetales	Saccharomycetales_fam_Incertae_sedis	Candida	Candida_subhashii	(0,0.03]	21	FALSE	21
-5.00937	3.86391	ASV5	Fungi	Ascomycota	Dothideomycetes	Capnodiales	Cladosporiaceae	Cladosporium		(0.03,0.06]	22	FALSE	22
-1.51648	-4.29496	ASV83	Fungi	Ascomycota	Leotiomycetes	Helotiales	Helotiaceae	Meliniomyces	Meliniomyces_sp	(0,0.03]	23	FALSE	23
6.2148	7.04305	ASV77	Fungi	Basidiomycota	Tremellomycetes	Tremellales	Bulleribasidiaceae	Vishniacozyma	Vishniacozyma_carnescens	(0,0.03]	24	FALSE	24
-4.80557	-1.75192	ASV1	Fungi	Ascomycota	Sordariomycetes	Hypocreales	Nectriaceae	Fusarium		(0,0.03]	25	FALSE	25
3.10703	-1.36726	ASV56	Fungi	Basidiomycota	Cystobasidiomycetes	Cystobasidiales	Cystobasidiaceae	Cystobasidium	Cystobasidium_pinicola	(0,0.03]	26	FALSE	26
-3.19448	1.57633	ASV48	Fungi	Ascomycota	Saccharomycetes	Saccharomycetales	Saccharomycetales_fam_Incertae_sedis	Candida	Candida_subhashii	(0,0.03]	27	FALSE	27
-15.1985	4.11127	ASV44	Fungi	Ascomycota	Sordariomycetes	Hypocreales	Bionectriaceae	Clonostachys	Clonostachys_rosea	(0,0.03]	28	FALSE	28
-3.07449	2.23828	ASV34	Fungi	Ascomycota	Saccharomycetes	Saccharomycetales	Saccharomycetales_fam_Incertae_sedis	Candida	Candida_subhashii	(0,0.03]	29	FALSE	29
3.43072	1.14989	ASV71	Fungi	Ascomycota	Eurotiomycetes	Eurotiales	Aspergillaceae	Penicillium	Penicillium_paxilli	(0,0.03]	30	FALSE	30
5.00302	3.45532	ASV22	Fungi	Basidiomycota	Malasseziomycetes	Malasseziales	Malasseziaceae	Malassezia	Malassezia_globosa	(0,0.03]	31	FALSE	31
1.12311	-1.79947	ASV29	Fungi	Ascomycota	Sordariomycetes	Xylariales	Apiosporaceae	Apiospora	Apiospora_marii	(0,0.03]	32	FALSE	32
1.79549	-5.77623	ASV33	Fungi	Ascomycota	Dothideomycetes	Capnodiales	Cladosporiaceae	Cladosporium		(0,0.03]	33	FALSE	33
-4.92818	-0.632412	ASV32	Fungi	Ascomycota	Eurotiomycetes	Eurotiales	Aspergillaceae	Penicillium	Penicillium_kongii	(0,0.03]	34	FALSE	34
0.587177	-3.5502	ASV73	Fungi	Ascomycota	Eurotiomycetes	Eurotiales	Aspergillaceae	Penicillium		(0,0.03]	35	FALSE	35
7.84192	3.0868	ASV3	Fungi	Basidiomycota	Tremellomycetes	Filobasidiales	Filobasidiaceae	Filobasidium	Filobasidium_sp	(0.1,0.2]	36	FALSE	36
-3.21156	-3.31269	ASV92	Fungi	Ascomycota	Eurotiomycetes	Eurotiales	Aspergillaceae	Penicillium	Penicillium_copticola	(0,0.03]	37	FALSE	37
-0.303807	5.11744	ASV31	Fungi	Fungi_phy_Incertae_sedis	Fungi_cls_Incertae_sedis	Fungi_ord_Incertae_sedis	Fungi_fam_Incertae_sedis	Fungi_gen_Incertae_sedis	Fungi_sp	(0,0.03]	38	FALSE	38
-3.00404	5.30726	ASV9	Fungi	Ascomycota	Sordariomycetes	Hypocreales	Cordycipitaceae	Lecanicillium	Lecanicillium_psalliotae	(0,0.03]	39	FALSE	39
-17.6015	4.29537	ASV25	Fungi	Ascomycota	Dothideomycetes	Capnodiales	Cladosporiaceae	Cladosporium		(0,0.03]	40	FALSE	40
-13.0522	3.03206	ASV46	Fungi	Basidiomycota	Malasseziomycetes	Malasseziales	Malasseziales_fam_Incertae_sedis	Malasseziales_gen_Incertae_sedis	Malasseziales_sp	(0,0.03]	41	FALSE	41
2.98926	1.82636	ASV58	Fungi	Basidiomycota	Tremellomycetes	Filobasidiales	Filobasidiaceae	Naganishia	Naganishia_onofrii	(0,0.03]	42	FALSE	42
8.95542	-2.28305	ASV18	Fungi	Ascomycota	Dothideomycetes	Capnodiales	Cladosporiaceae	Cladosporium		(0,0.03]	43	FALSE	43
-3.87765	3.65146	ASV41	Fungi	Ascomycota	Sordariomycetes	Hypocreales	Bionectriaceae	Bionectria	Bionectria_solani	(0,0.03]	44	FALSE	44
-17.8952	2.91187	ASV13	Fungi	Basidiomycota	Malasseziomycetes	Malasseziales	Malasseziaceae	Malassezia	Malassezia_restricta	(0,0.03]	45	FALSE	45
-2.81268	1.64116	ASV27	Fungi	Basidiomycota	Ustilaginomycetes	Ustilaginales	Ustilaginaceae	Pseudozyma	Pseudozyma_flocculosa	(0,0.03]	46	FALSE	46
11.808	-0.384612	ASV8	Fungi	Ascomycota	Dothideomycetes	Capnodiales	Cladosporiaceae	Cladosporium	Cladosporium_sphaerospermum	(0,0.03]	47	FALSE	47
-5.95398	-2.72786	ASV6	Fungi	Ascomycota	Dothideomycetes	Capnodiales	Cladosporiaceae	Cladosporium		(0.03,0.06]	48	FALSE	48
1.51177	0.644449	ASV62	Fungi	Ascomycota	Eurotiomycetes	Eurotiales	Aspergillaceae	Penicillium		(0,0.03]	49	FALSE	49
-9.13661	2.03199	ASV40	Fungi	Ascomycota	Sordariomycetes	Hypocreales	Hypocreales_fam_Incertae_sedis	Acremonium		(0,0.03]	50	FALSE	50
-1.87593	2.64383	ASV19	Fungi	Ascomycota	Sordariomycetes	Hypocreales	Cordycipitaceae	Lecanicillium	Lecanicillium_saksenae	(0,0.03]	51	FALSE	51
-2.79392	3.32105	ASV50	Fungi	Fungi_phy_Incertae_sedis	Fungi_cls_Incertae_sedis	Fungi_ord_Incertae_sedis	Fungi_fam_Incertae_sedis	Fungi_gen_Incertae_sedis	Fungi_sp	(0,0.03]	52	FALSE	52
-4.72151	0.957577	ASV24	Fungi	Ascomycota	Sordariomycetes	Hypocreales	Hypocreales_fam_Incertae_sedis	Sarocladium	Sarocladium_sp	(0,0.03]	53	FALSE	53
-2.28731	0.341408	ASV42	Fungi	Ascomycota	Sordariomycetes	Sordariales	Cephalothecaceae	Phialemonium	Phialemonium_inflatum	(0,0.03]	54	FALSE	54
3.29894	5.31819	ASV37	Fungi	Fungi_phy_Incertae_sedis	Fungi_cls_Incertae_sedis	Fungi_ord_Incertae_sedis	Fungi_fam_Incertae_sedis	Fungi_gen_Incertae_sedis	Fungi_sp	(0,0.03]	55	FALSE	55
-1.50638	-3.70155	ASV53	Fungi	Ascomycota	Dothideomycetes	Dothideales	Saccotheciaceae	Aureobasidium		(0,0.03]	56	FALSE	56
5.03585	5.85792	ASV20	Fungi	Ascomycota	Dothideomycetes	Pleosporales	Didymellaceae	Epicoccum		(0,0.03]	57	FALSE	57
-7.74005	-4.21777	ASV35	Fungi	Basidiomycota	Tremellomycetes	Tremellales	Bulleribasidiaceae	Dioszegia		(0,0.03]	58	FALSE	58

## Sheet: fun_genus_dsrna_fg_wheat
x	y	name	Kingdom	Phylum	Class	Order	Family	Genus	Species	Mean Relative Abundance	.ggraph.orig_index	circular	.ggraph.index
1.26269	3.45692	ASV45	Fungi	Basidiomycota	Malasseziomycetes	Malasseziales	Malasseziaceae	Malassezia	Malassezia_globosa	(0,0.09]	1	FALSE	1
-5.85774	-3.65933	ASV55	Fungi	Ascomycota	Dothideomycetes	Pleosporales	Pleosporaceae	Alternaria		(0,0.09]	2	FALSE	2
-0.988559	-4.10843	ASV57	Fungi	Basidiomycota	Microbotryomycetes	Sporidiobolales	Sporidiobolaceae	Rhodosporidiobolus	Rhodosporidiobolus_colostri	(0,0.09]	3	FALSE	3
4.1627	-2.44513	ASV67	Fungi	Basidiomycota	Tremellomycetes	Filobasidiales	Filobasidiaceae	Filobasidium	Filobasidium_wieringae	(0,0.09]	4	FALSE	4
-1.83773	-6.22352	ASV49	Fungi	Basidiomycota	Microbotryomycetes	Sporidiobolales	Sporidiobolaceae	Rhodotorula	Rhodotorula_mucilaginosa	(0,0.09]	5	FALSE	5
0.730096	-1.73081	ASV14	Fungi	Ascomycota	Eurotiomycetes	Eurotiales	Aspergillaceae	Penicillium		(0,0.09]	6	FALSE	6
-2.57131	-3.47102	ASV2	Fungi	Basidiomycota	Cystobasidiomycetes	Cystobasidiales	Cystobasidiaceae	Cystobasidium		(0,0.09]	7	FALSE	7
-1.20856	-6.56961	ASV60	Fungi	Basidiomycota	Wallemiomycetes	Wallemiales	Wallemiaceae	Wallemia	Wallemia_muriae	(0,0.09]	8	FALSE	8
2.20292	-2.03028	ASV7	Fungi	Ascomycota	Eurotiomycetes	Eurotiales	Aspergillaceae	Penicillium	Penicillium_amphipolaria	(0,0.09]	9	FALSE	9
2.83556	-4.00887	ASV21	Fungi	Ascomycota	Sordariomycetes	Sordariales	Cephalothecaceae	Phialemonium	Phialemonium_inflatum	(0,0.09]	10	FALSE	10
-6.68112	-3.82787	ASV81	Fungi	Ascomycota	Leotiomycetes	Thelebolales	Pseudeurotiaceae	Pseudogymnoascus	Pseudogymnoascus_appendiculatus	(0,0.09]	11	FALSE	11
-2.44798	-0.0449641	ASV36	Fungi	Ascomycota	Sordariomycetes	Hypocreales	Nectriaceae	Fusarium		(0,0.09]	12	FALSE	12
1.3484	-3.3192	ASV64	Fungi	Ascomycota	Sordariomycetes	Sordariales	Cephalothecaceae	Phialemonium	Phialemonium_inflatum	(0,0.09]	13	FALSE	13
-0.244842	0.0568005	ASV26	Fungi	Basidiomycota	Tremellomycetes	Tremellales	Bulleribasidiaceae	Vishniacozyma	Vishniacozyma_dimennae	(0,0.09]	14	FALSE	14
0.308902	-4.74726	ASV30	Fungi	Ascomycota	Saccharomycetes	Saccharomycetales	Saccharomycetales_fam_Incertae_sedis	Candida	Candida_subhashii	(0,0.09]	15	FALSE	15
-2.1173	-7.40975	ASV59	Fungi	Ascomycota	Sordariomycetes	Hypocreales	Clavicipitaceae	Metapochonia	Metapochonia_bulbillosa	(0,0.09]	16	FALSE	16
1.06128	1.76442	ASV39	Fungi	Basidiomycota	Malasseziomycetes	Malasseziales	Malasseziaceae	Malassezia	Malassezia_restricta	(0,0.09]	17	FALSE	17
4.45917	2.5616	ASV11	Fungi	Ascomycota	Dothideomycetes	Pleosporales	Pleosporaceae	Alternaria		(0,0.09]	18	FALSE	18
-0.923606	-1.02644	ASV28	Fungi	Ascomycota	Eurotiomycetes	Eurotiales	Aspergillaceae	Penicillium		(0,0.09]	19	FALSE	19
-7.19673	-1.86253	ASV15	Fungi	Basidiomycota	Tremellomycetes	Tremellales	Bulleribasidiaceae	Vishniacozyma		(0,0.09]	20	FALSE	20
0.695555	-4.33228	ASV16	Fungi	Ascomycota	Saccharomycetes	Saccharomycetales	Trichomonascaceae	Trichomonascus	Trichomonascus_vanleenenianus	(0,0.09]	21	FALSE	21
-2.75419	4.64804	ASV38	Fungi	Ascomycota	Sordariomycetes	Hypocreales	Nectriaceae	Neocosmospora	Neocosmospora_rubicola	(0,0.09]	22	FALSE	22
1.88789	-3.31798	ASV12	Fungi	Ascomycota	Saccharomycetes	Saccharomycetales	Saccharomycetales_fam_Incertae_sedis	Candida	Candida_subhashii	(0,0.09]	23	FALSE	23
-2.68963	-2.10623	ASV5	Fungi	Ascomycota	Dothideomycetes	Capnodiales	Cladosporiaceae	Cladosporium		(0,0.09]	24	FALSE	24
-3.57206	4.68167	ASV77	Fungi	Basidiomycota	Tremellomycetes	Tremellales	Bulleribasidiaceae	Vishniacozyma	Vishniacozyma_carnescens	(0,0.09]	25	FALSE	25
-0.762343	-2.32934	ASV1	Fungi	Ascomycota	Sordariomycetes	Hypocreales	Nectriaceae	Fusarium		(0.7,1]	26	FALSE	26
2.91912	-4.63985	ASV23	Fungi	Ascomycota	Eurotiomycetes	Eurotiales	Aspergillaceae	Penicillium		(0,0.09]	27	FALSE	27
0.896388	-0.303683	ASV48	Fungi	Ascomycota	Saccharomycetes	Saccharomycetales	Saccharomycetales_fam_Incertae_sedis	Candida	Candida_subhashii	(0,0.09]	28	FALSE	28
2.92037	0.911661	ASV34	Fungi	Ascomycota	Saccharomycetes	Saccharomycetales	Saccharomycetales_fam_Incertae_sedis	Candida	Candida_subhashii	(0,0.09]	29	FALSE	29
1.94877	-5.69979	ASV22	Fungi	Basidiomycota	Malasseziomycetes	Malasseziales	Malasseziaceae	Malassezia	Malassezia_globosa	(0,0.09]	30	FALSE	30
0.594016	-0.979585	ASV29	Fungi	Ascomycota	Sordariomycetes	Xylariales	Apiosporaceae	Apiospora	Apiospora_marii	(0,0.09]	31	FALSE	31
3.23143	-3.73771	ASV33	Fungi	Ascomycota	Dothideomycetes	Capnodiales	Cladosporiaceae	Cladosporium		(0,0.09]	32	FALSE	32
1.60191	0.447071	ASV54	Fungi	Ascomycota	Dothideomycetes	Pleosporales	Pleosporaceae	Alternaria		(0,0.09]	33	FALSE	33
0.755346	-4.81689	ASV73	Fungi	Ascomycota	Eurotiomycetes	Eurotiales	Aspergillaceae	Penicillium		(0,0.09]	34	FALSE	34
-3.14531	-1.1278	ASV3	Fungi	Basidiomycota	Tremellomycetes	Filobasidiales	Filobasidiaceae	Filobasidium	Filobasidium_sp	(0,0.09]	35	FALSE	35
-3.86107	3.97135	ASV92	Fungi	Ascomycota	Eurotiomycetes	Eurotiales	Aspergillaceae	Penicillium	Penicillium_copticola	(0,0.09]	36	FALSE	36
4.03991	-0.509349	ASV31	Fungi	Fungi_phy_Incertae_sedis	Fungi_cls_Incertae_sedis	Fungi_ord_Incertae_sedis	Fungi_fam_Incertae_sedis	Fungi_gen_Incertae_sedis	Fungi_sp	(0,0.09]	37	FALSE	37
-2.28668	1.50512	ASV9	Fungi	Ascomycota	Sordariomycetes	Hypocreales	Cordycipitaceae	Lecanicillium	Lecanicillium_psalliotae	(0,0.09]	38	FALSE	38
4.76069	1.21059	ASV46	Fungi	Basidiomycota	Malasseziomycetes	Malasseziales	Malasseziales_fam_Incertae_sedis	Malasseziales_gen_Incertae_sedis	Malasseziales_sp	(0,0.09]	39	FALSE	39
-0.516476	-4.50852	ASV58	Fungi	Basidiomycota	Tremellomycetes	Filobasidiales	Filobasidiaceae	Naganishia	Naganishia_onofrii	(0,0.09]	40	FALSE	40
-2.09558	-0.837426	ASV18	Fungi	Ascomycota	Dothideomycetes	Capnodiales	Cladosporiaceae	Cladosporium		(0,0.09]	41	FALSE	41
0.0145688	-2.8179	ASV17	Fungi	Basidiomycota	Tremellomycetes	Tremellales	Bulleribasidiaceae	Dioszegia		(0,0.09]	42	FALSE	42
1.79955	-0.783897	ASV41	Fungi	Ascomycota	Sordariomycetes	Hypocreales	Bionectriaceae	Bionectria	Bionectria_solani	(0,0.09]	43	FALSE	43
3.50431	-1.75133	ASV13	Fungi	Basidiomycota	Malasseziomycetes	Malasseziales	Malasseziaceae	Malassezia	Malassezia_restricta	(0,0.09]	44	FALSE	44
-3.23039	0.13436	ASV27	Fungi	Basidiomycota	Ustilaginomycetes	Ustilaginales	Ustilaginaceae	Pseudozyma	Pseudozyma_flocculosa	(0,0.09]	45	FALSE	45
0.507132	-2.19454	ASV8	Fungi	Ascomycota	Dothideomycetes	Capnodiales	Cladosporiaceae	Cladosporium	Cladosporium_sphaerospermum	(0,0.09]	46	FALSE	46
-4.49057	-0.0245792	ASV6	Fungi	Ascomycota	Dothideomycetes	Capnodiales	Cladosporiaceae	Cladosporium		(0,0.09]	47	FALSE	47
0.267958	-4.11753	ASV62	Fungi	Ascomycota	Eurotiomycetes	Eurotiales	Aspergillaceae	Penicillium		(0,0.09]	48	FALSE	48
-1.59829	2.14116	ASV40	Fungi	Ascomycota	Sordariomycetes	Hypocreales	Hypocreales_fam_Incertae_sedis	Acremonium		(0,0.09]	49	FALSE	49
-1.39495	0.383063	ASV19	Fungi	Ascomycota	Sordariomycetes	Hypocreales	Cordycipitaceae	Lecanicillium	Lecanicillium_saksenae	(0,0.09]	50	FALSE	50
2.82569	-3.12229	ASV4	Fungi	Ascomycota	Eurotiomycetes	Eurotiales	Aspergillaceae	Penicillium		(0,0.09]	51	FALSE	51
5.18729	2.18901	ASV50	Fungi	Fungi_phy_Incertae_sedis	Fungi_cls_Incertae_sedis	Fungi_ord_Incertae_sedis	Fungi_fam_Incertae_sedis	Fungi_gen_Incertae_sedis	Fungi_sp	(0,0.09]	52	FALSE	52
-0.724374	1.44195	ASV24	Fungi	Ascomycota	Sordariomycetes	Hypocreales	Hypocreales_fam_Incertae_sedis	Sarocladium	Sarocladium_sp	(0,0.09]	53	FALSE	53
-6.46184	-2.9888	ASV43	Fungi	Ascomycota	Leotiomycetes	Helotiales	Sclerotiniaceae	Botrytis		(0,0.09]	54	FALSE	54
2.34785	-2.59997	ASV42	Fungi	Ascomycota	Sordariomycetes	Sordariales	Cephalothecaceae	Phialemonium	Phialemonium_inflatum	(0,0.09]	55	FALSE	55
-6.36853	-1.58335	ASV37	Fungi	Fungi_phy_Incertae_sedis	Fungi_cls_Incertae_sedis	Fungi_ord_Incertae_sedis	Fungi_fam_Incertae_sedis	Fungi_gen_Incertae_sedis	Fungi_sp	(0,0.09]	56	FALSE	56
-3.06307	3.96688	ASV53	Fungi	Ascomycota	Dothideomycetes	Dothideales	Saccotheciaceae	Aureobasidium		(0,0.09]	57	FALSE	57
-6.39351	-4.42955	ASV10	Fungi	Ascomycota	Sordariomycetes	Hypocreales	Nectriaceae	Neonectria		(0,0.09]	58	FALSE	58
-5.75827	-4.29525	ASV20	Fungi	Ascomycota	Dothideomycetes	Pleosporales	Didymellaceae	Epicoccum		(0,0.09]	59	FALSE	59
4.18409	-4.22172	ASV35	Fungi	Basidiomycota	Tremellomycetes	Tremellales	Bulleribasidiaceae	Dioszegia		(0,0.09]	60	FALSE	60

## Sheet: bac_phylum_dsrna_barley
x	y	name	Kingdom	Phylum	Class	Order	Family	Genus	Species	Mean Relative Abundance	.ggraph.orig_index	circular	.ggraph.index
0.675931	0.121905	ASV34	Bacteria	Actinobacteriota	Actinobacteria	Corynebacteriales	Nocardiaceae	Rhodococcus		(0,0.03]	1	FALSE	1
-3.46398	-0.455045	ASV54	Bacteria	Proteobacteria	Gammaproteobacteria	Enterobacterales	Enterobacteriaceae	Escherichia-Shigella		(0,0.03]	2	FALSE	2
-4.40462	5.44867	ASV92	Bacteria	Actinobacteriota	Actinobacteria	Micrococcales	Cellulomonadaceae	Cellulomonas		(0,0.03]	3	FALSE	3
3.0487	0.94636	ASV47	Bacteria	Proteobacteria	Alphaproteobacteria	Caulobacterales	Caulobacteraceae	Brevundimonas		(0,0.03]	4	FALSE	4
-6.06594	2.82099	ASV64	Bacteria	Firmicutes	Bacilli	Staphylococcales	Staphylococcaceae	Staphylococcus		(0,0.03]	5	FALSE	5
-1.1969	6.88579	ASV46	Bacteria	Actinobacteriota	Actinobacteria	Propionibacteriales	Nocardioidaceae	Nocardioides		(0,0.03]	6	FALSE	6
1.8981	3.17198	ASV5	Bacteria	Proteobacteria	Gammaproteobacteria	Burkholderiales	Oxalobacteraceae	Massilia		(0.03,0.06]	7	FALSE	7
1.58053	1.52434	ASV11	Bacteria	Actinobacteriota	Actinobacteria	Micrococcales	Micrococcaceae	Arthrobacter		(0.06,0.09]	8	FALSE	8
-5.41547	3.17308	ASV56	Bacteria	Proteobacteria	Alphaproteobacteria	Acetobacterales	Acetobacteraceae	Roseomonas		(0,0.03]	9	FALSE	9
1.62504	0.45647	ASV50	Bacteria	Proteobacteria	Gammaproteobacteria	Pseudomonadales	Moraxellaceae	Alkanindiges		(0,0.03]	10	FALSE	10
1.37821	3.31034	ASV2	Bacteria	Proteobacteria	Gammaproteobacteria	Pseudomonadales	Pseudomonadaceae	Pseudomonas		(0.09,0.1]	11	FALSE	11
1.05456	0.788856	ASV27	Bacteria	Proteobacteria	Gammaproteobacteria	Burkholderiales	Comamonadaceae			(0,0.03]	12	FALSE	12
-4.67729	-0.655364	ASV51	Bacteria	Proteobacteria	Alphaproteobacteria	Sphingomonadales	Sphingomonadaceae	Sphingobium		(0,0.03]	13	FALSE	13
2.75556	5.01723	ASV4	Bacteria	Proteobacteria	Gammaproteobacteria	Burkholderiales	Oxalobacteraceae	Massilia		(0.03,0.06]	14	FALSE	14
-3.98079	-1.03775	ASV45	Bacteria	Actinobacteriota	Actinobacteria	Corynebacteriales	Corynebacteriaceae	Corynebacterium	Corynebacterium_kroppenstedtii	(0,0.03]	15	FALSE	15
-0.59347	7.18005	ASV141	Bacteria	Firmicutes	Bacilli	Lactobacillales	Streptococcaceae	Lactococcus		(0,0.03]	16	FALSE	16
-0.064102	6.76538	ASV16	Bacteria	Proteobacteria	Alphaproteobacteria	Rhizobiales	Beijerinckiaceae	Methylobacterium-Methylorubrum		(0,0.03]	17	FALSE	17
-0.388227	6.16149	ASV63	Bacteria	Firmicutes	Bacilli	Staphylococcales	Staphylococcaceae	Staphylococcus		(0,0.03]	18	FALSE	18
1.34635	-0.106852	ASV18	Bacteria	Actinobacteriota	Actinobacteria	Micrococcales	Micrococcaceae			(0.03,0.06]	19	FALSE	19
0.506663	1.24843	ASV28	Bacteria	Actinobacteriota	Actinobacteria	Micrococcales	Micrococcaceae			(0,0.03]	20	FALSE	20
-5.69167	2.15664	ASV20	Bacteria	Proteobacteria	Gammaproteobacteria	Pseudomonadales	Pseudomonadaceae	Pseudomonas		(0,0.03]	21	FALSE	21
-3.48905	4.80059	ASV89	Bacteria	Proteobacteria	Gammaproteobacteria	Gammaproteobacteria_Incertae_Sedis	Unknown_Family	Acidibacter		(0,0.03]	22	FALSE	22
-1.04817	6.22721	ASV38	Bacteria	Actinobacteriota	Actinobacteria	Frankiales	Geodermatophilaceae	Klenkia		(0,0.03]	23	FALSE	23
-4.55292	0.0513576	ASV23	Bacteria	Proteobacteria	Gammaproteobacteria	Pseudomonadales	Pseudomonadaceae	Pseudomonas		(0,0.03]	24	FALSE	24
-0.633348	-2.61532	ASV65	Bacteria	Actinobacteriota	Actinobacteria	Micrococcales	Microbacteriaceae	Microbacterium		(0,0.03]	25	FALSE	25
-3.34064	5.47185	ASV60	Bacteria	Proteobacteria	Gammaproteobacteria	Xanthomonadales	Rhodanobacteraceae			(0,0.03]	26	FALSE	26
1.97171	4.3781	ASV3	Bacteria	Proteobacteria	Gammaproteobacteria	Burkholderiales	Oxalobacteraceae	Massilia		(0.06,0.09]	27	FALSE	27
2.69132	2.63331	ASV10	Bacteria	Bacteroidota	Bacteroidia	Flavobacteriales	Weeksellaceae	Chryseobacterium		(0.03,0.06]	28	FALSE	28
-1.47803	-2.91553	ASV39	Bacteria	Proteobacteria	Alphaproteobacteria	Sphingomonadales	Sphingomonadaceae	Sphingomonas		(0,0.03]	29	FALSE	29
-3.86279	5.87482	ASV14	Bacteria	Proteobacteria	Gammaproteobacteria	Enterobacterales				(0,0.03]	30	FALSE	30
0.605991	3.82923	ASV21	Bacteria	Proteobacteria	Gammaproteobacteria	Burkholderiales	Oxalobacteraceae	Massilia		(0,0.03]	31	FALSE	31
-4.16536	4.84227	ASV87	Bacteria	Proteobacteria	Gammaproteobacteria	Burkholderiales	Comamonadaceae			(0,0.03]	32	FALSE	32
0.360801	0.522788	ASV73	Bacteria	Proteobacteria	Alphaproteobacteria	Caulobacterales	Caulobacteraceae	Brevundimonas		(0,0.03]	33	FALSE	33
2.60447	3.85085	ASV7	Bacteria	Proteobacteria	Gammaproteobacteria	Burkholderiales	Oxalobacteraceae	Massilia		(0.03,0.06]	34	FALSE	34
-1.48516	-2.12806	ASV100	Bacteria	Firmicutes	Bacilli	Lactobacillales	Streptococcaceae	Streptococcus		(0,0.03]	35	FALSE	35
2.92378	-0.0831689	ASV33	Bacteria	Proteobacteria	Alphaproteobacteria	Caulobacterales	Caulobacteraceae	Brevundimonas		(0,0.03]	36	FALSE	36
-4.08819	-0.428965	ASV111	Bacteria	Proteobacteria	Gammaproteobacteria	Burkholderiales	Comamonadaceae			(0,0.03]	37	FALSE	37
-0.460394	-0.33108	ASV8	Bacteria	Proteobacteria	Gammaproteobacteria	Enterobacterales				(0,0.03]	38	FALSE	38
-3.82409	0.188595	ASV225	Bacteria	Proteobacteria	Alphaproteobacteria	Caulobacterales	Caulobacteraceae			(0,0.03]	39	FALSE	39
-4.97278	2.53574	ASV109	Bacteria	Proteobacteria	Gammaproteobacteria	Burkholderiales	Oxalobacteraceae	Massilia		(0,0.03]	40	FALSE	40

## Sheet: bac_phylum_dsrna_fg_barley
x	y	name	Kingdom	Phylum	Class	Order	Family	Genus	Species	Mean Relative Abundance	.ggraph.orig_index	circular	.ggraph.index
-2.43653	-4.27841	ASV146	Bacteria	Bacteroidota	Bacteroidia	Flavobacteriales	Crocinitomicaceae	Fluviicola		(0,0.02]	1	FALSE	1
-7.03441	-0.162281	ASV331	Bacteria	Proteobacteria	Gammaproteobacteria	Pseudomonadales	Moraxellaceae	Psychrobacter		(0,0.02]	2	FALSE	2
3.43978	2.7442	ASV59	Bacteria	Actinobacteriota	Actinobacteria	Propionibacteriales	Nocardioidaceae	Nocardioides		(0,0.02]	3	FALSE	3
-5.1059	3.17767	ASV212	Bacteria	Firmicutes	Bacilli	Staphylococcales	Staphylococcaceae	Staphylococcus		(0,0.02]	4	FALSE	4
2.91806	2.42404	ASV92	Bacteria	Actinobacteriota	Actinobacteria	Micrococcales	Cellulomonadaceae	Cellulomonas		(0,0.02]	5	FALSE	5
1.29034	5.74698	ASV178	Bacteria	Actinobacteriota	Actinobacteria	Propionibacteriales	Propionibacteriaceae	Cutibacterium		(0,0.02]	6	FALSE	6
4.08362	1.83866	ASV96	Bacteria	Actinobacteriota	Acidimicrobiia	Microtrichales	Ilumatobacteraceae	CL500-29_marine_group		(0,0.02]	7	FALSE	7
0.475472	5.07638	ASV53	Bacteria	Proteobacteria	Gammaproteobacteria	Xanthomonadales	Xanthomonadaceae			(0,0.02]	8	FALSE	8
0.936848	-2.19669	ASV1	Bacteria	Proteobacteria	Gammaproteobacteria	Pseudomonadales	Moraxellaceae	Acinetobacter		(0.2,1]	9	FALSE	9
-2.4294	5.42598	ASV237	Bacteria	Firmicutes	Bacilli	Paenibacillales	Paenibacillaceae	Paenibacillus		(0,0.02]	10	FALSE	10
-4.69986	3.6104	ASV218	Bacteria	Proteobacteria	Alphaproteobacteria	Rhizobiales	Beijerinckiaceae	Microvirga		(0,0.02]	11	FALSE	11
-0.766431	-0.664139	ASV5	Bacteria	Proteobacteria	Gammaproteobacteria	Burkholderiales	Oxalobacteraceae	Massilia		(0.02,0.05]	12	FALSE	12
-6.4734	-3.07061	ASV25	Bacteria	Proteobacteria	Gammaproteobacteria	Pseudomonadales	Pseudomonadaceae	Pseudomonas		(0,0.02]	13	FALSE	13
1.67149	-3.2351	ASV11	Bacteria	Actinobacteriota	Actinobacteria	Micrococcales	Micrococcaceae	Arthrobacter		(0.02,0.05]	14	FALSE	14
-3.09667	0.274244	ASV42	Bacteria	Firmicutes	Bacilli	Paenibacillales	Paenibacillaceae	Paenibacillus		(0,0.02]	15	FALSE	15
-6.04159	-0.366034	ASV90	Bacteria	Firmicutes	Bacilli	Lactobacillales	Streptococcaceae	Streptococcus		(0,0.02]	16	FALSE	16
-3.52207	-4.53229	ASV99	Bacteria	Proteobacteria	Alphaproteobacteria	Caulobacterales	Caulobacteraceae			(0,0.02]	17	FALSE	17
-5.72892	3.28844	ASV104	Bacteria	Firmicutes	Bacilli	Staphylococcales	Staphylococcaceae	Staphylococcus		(0,0.02]	18	FALSE	18
-2.73534	-5.09884	ASV114	Bacteria	Actinobacteriota	Actinobacteria	Micrococcales	Micrococcaceae	Kocuria		(0,0.02]	19	FALSE	19
0.464081	-2.72721	ASV2	Bacteria	Proteobacteria	Gammaproteobacteria	Pseudomonadales	Pseudomonadaceae	Pseudomonas		(0.05,0.07]	20	FALSE	20
1.59682	5.14471	ASV27	Bacteria	Proteobacteria	Gammaproteobacteria	Burkholderiales	Comamonadaceae			(0,0.02]	21	FALSE	21
4.12622	-1.85598	ASV35	Bacteria	Proteobacteria	Alphaproteobacteria	Rhizobiales	Beijerinckiaceae	Methylobacterium-Methylorubrum	Methylobacterium_marchantiae	(0,0.02]	22	FALSE	22
1.32085	-2.73401	ASV4	Bacteria	Proteobacteria	Gammaproteobacteria	Burkholderiales	Oxalobacteraceae	Massilia		(0.02,0.05]	23	FALSE	23
-0.255661	2.03264	ASV45	Bacteria	Actinobacteriota	Actinobacteria	Corynebacteriales	Corynebacteriaceae	Corynebacterium	Corynebacterium_kroppenstedtii	(0,0.02]	24	FALSE	24
-5.92605	0.245989	ASV98	Bacteria	Firmicutes	Bacilli	Lactobacillales	Streptococcaceae	Streptococcus		(0,0.02]	25	FALSE	25
-0.914619	2.76121	ASV141	Bacteria	Firmicutes	Bacilli	Lactobacillales	Streptococcaceae	Lactococcus		(0,0.02]	26	FALSE	26
-3.25392	-4.97927	ASV115	Bacteria	Proteobacteria	Gammaproteobacteria	Burkholderiales	Oxalobacteraceae	Massilia		(0,0.02]	27	FALSE	27
-3.03481	5.93279	ASV154	Bacteria	Proteobacteria	Alphaproteobacteria	Caulobacterales	Caulobacteraceae			(0,0.02]	28	FALSE	28
-2.46217	6.43844	ASV219	Bacteria	Proteobacteria	Alphaproteobacteria	Sphingomonadales	Sphingomonadaceae			(0,0.02]	29	FALSE	29
1.22031	-3.41018	ASV18	Bacteria	Actinobacteriota	Actinobacteria	Micrococcales	Micrococcaceae			(0,0.02]	30	FALSE	30
0.6229	-3.42198	ASV28	Bacteria	Actinobacteriota	Actinobacteria	Micrococcales	Micrococcaceae			(0,0.02]	31	FALSE	31
-5.76037	3.84398	ASV75	Bacteria	Proteobacteria	Alphaproteobacteria	Reyranellales	Reyranellaceae	Reyranella		(0,0.02]	32	FALSE	32
-4.86109	-2.30225	ASV20	Bacteria	Proteobacteria	Gammaproteobacteria	Pseudomonadales	Pseudomonadaceae	Pseudomonas		(0.02,0.05]	33	FALSE	33
0.6472	5.71317	ASV37	Bacteria	Actinobacteriota	Actinobacteria	Corynebacteriales	Nocardiaceae	Rhodococcus		(0,0.02]	34	FALSE	34
3.16979	1.47886	ASV61	Bacteria	Proteobacteria	Alphaproteobacteria	Sphingomonadales	Sphingomonadaceae			(0,0.02]	35	FALSE	35
-5.59776	-2.93804	ASV74	Bacteria	Actinobacteriota	Actinobacteria	Micrococcales	Micrococcaceae			(0,0.02]	36	FALSE	36
-6.59402	-0.575159	ASV448	Bacteria	Proteobacteria	Gammaproteobacteria	Enterobacterales	Pasteurellaceae	Haemophilus		(0,0.02]	37	FALSE	37
-5.461	4.32707	ASV95	Bacteria	Proteobacteria	Alphaproteobacteria	Rhizobiales	Xanthobacteraceae	Afipia		(0,0.02]	38	FALSE	38
-2.31893	0.722507	ASV23	Bacteria	Proteobacteria	Gammaproteobacteria	Pseudomonadales	Pseudomonadaceae	Pseudomonas		(0,0.02]	39	FALSE	39
4.28063	-0.961251	ASV65	Bacteria	Actinobacteriota	Actinobacteria	Micrococcales	Microbacteriaceae	Microbacterium		(0,0.02]	40	FALSE	40
-3.06697	1.20823	ASV79	Bacteria	Firmicutes	Bacilli	Paenibacillales	Paenibacillaceae	Paenibacillus		(0,0.02]	41	FALSE	41
3.68555	1.50821	ASV119	Bacteria	Proteobacteria	Alphaproteobacteria	Rhodobacterales	Rhodobacteraceae	Rubellimicrobium	uncultured_bacterium	(0,0.02]	42	FALSE	42
2.85093	1.88713	ASV118	Bacteria	Myxococcota	Polyangia	Polyangiales	Polyangiaceae	Pajaroellobacter		(0,0.02]	43	FALSE	43
0.0121796	-1.46671	ASV9	Bacteria	Bacteroidota	Bacteroidia	Flavobacteriales	Weeksellaceae	Chryseobacterium		(0,0.02]	44	FALSE	44
4.02875	-2.76799	ASV39	Bacteria	Proteobacteria	Alphaproteobacteria	Sphingomonadales	Sphingomonadaceae	Sphingomonas		(0,0.02]	45	FALSE	45
1.04871	4.71892	ASV24	Bacteria	Proteobacteria	Gammaproteobacteria	Pseudomonadales	Pseudomonadaceae	Pseudomonas		(0,0.02]	46	FALSE	46
-6.97188	0.432991	ASV464	Bacteria	Firmicutes	Clostridia	Peptostreptococcales-Tissierellales	Family_XI	Parvimonas		(0,0.02]	47	FALSE	47
-2.78347	-3.90045	ASV330	Bacteria	Proteobacteria	Gammaproteobacteria	Burkholderiales	Oxalobacteraceae	Massilia		(0,0.02]	48	FALSE	48
0.887659	-3.97708	ASV14	Bacteria	Proteobacteria	Gammaproteobacteria	Enterobacterales				(0.02,0.05]	49	FALSE	49
-3.29678	-4.05348	ASV250	Bacteria	Firmicutes	Bacilli	Lactobacillales	Lactobacillaceae	Latilactobacillus		(0,0.02]	50	FALSE	50
-4.86046	4.18631	ASV159	Bacteria	Bacteroidota	Bacteroidia	Sphingobacteriales	Sphingobacteriaceae			(0,0.02]	51	FALSE	51
3.48928	2.18652	ASV62	Bacteria	Actinobacteriota	Actinobacteria	Corynebacteriales	Corynebacteriaceae	Lawsonella	uncultured_bacterium	(0,0.02]	52	FALSE	52
-1.86614	5.9841	ASV268	Bacteria	Proteobacteria	Alphaproteobacteria	Rhizobiales	Rhizobiaceae			(0,0.02]	53	FALSE	53
3.9859	2.42279	ASV86	Bacteria	Proteobacteria	Gammaproteobacteria	Pseudomonadales	Pseudomonadaceae	Pseudomonas		(0,0.02]	54	FALSE	54
1.57297	-4.32984	ASV8	Bacteria	Proteobacteria	Gammaproteobacteria	Enterobacterales				(0.05,0.07]	55	FALSE	55
-2.30711	-4.78748	ASV109	Bacteria	Proteobacteria	Gammaproteobacteria	Burkholderiales	Oxalobacteraceae	Massilia		(0,0.02]	56	FALSE	56
-1.65421	3.35055	ASV44	Bacteria	Proteobacteria	Gammaproteobacteria	Burkholderiales	Neisseriaceae	uncultured	uncultured_bacterium	(0,0.02]	57	FALSE	57
-6.41346	0.552072	ASV449	Bacteria	Actinobacteriota	Actinobacteria	Micrococcales	Micrococcaceae			(0,0.02]	58	FALSE	58

## Sheet: bac_genus_dsrna_barley
x	y	name	Kingdom	Phylum	Class	Order	Family	Genus	Species	Mean Relative Abundance	.ggraph.orig_index	circular	.ggraph.index
2.78176	-4.75588	ASV34	Bacteria	Actinobacteriota	Actinobacteria	Corynebacteriales	Nocardiaceae	Rhodococcus		(0,0.03]	1	FALSE	1
6.17596	-2.74997	ASV54	Bacteria	Proteobacteria	Gammaproteobacteria	Enterobacterales	Enterobacteriaceae	Escherichia-Shigella		(0,0.03]	2	FALSE	2
3.49322	-3.01249	ASV47	Bacteria	Proteobacteria	Alphaproteobacteria	Caulobacterales	Caulobacteraceae	Brevundimonas		(0,0.03]	3	FALSE	3
0.581179	1.12971	ASV64	Bacteria	Firmicutes	Bacilli	Staphylococcales	Staphylococcaceae	Staphylococcus		(0,0.03]	4	FALSE	4
5.54152	1.68184	ASV46	Bacteria	Actinobacteriota	Actinobacteria	Propionibacteriales	Nocardioidaceae	Nocardioides		(0,0.03]	5	FALSE	5
1.02197	-2.57782	ASV5	Bacteria	Proteobacteria	Gammaproteobacteria	Burkholderiales	Oxalobacteraceae	Massilia		(0.03,0.06]	6	FALSE	6
2.10744	-3.43174	ASV11	Bacteria	Actinobacteriota	Actinobacteria	Micrococcales	Micrococcaceae	Arthrobacter		(0.09,0.1]	7	FALSE	7
-0.230765	1.75729	ASV56	Bacteria	Proteobacteria	Alphaproteobacteria	Acetobacterales	Acetobacteraceae	Roseomonas		(0,0.03]	8	FALSE	8
3.21766	-4.14173	ASV50	Bacteria	Proteobacteria	Gammaproteobacteria	Pseudomonadales	Moraxellaceae	Alkanindiges		(0,0.03]	9	FALSE	9
1.17786	-2.06736	ASV2	Bacteria	Proteobacteria	Gammaproteobacteria	Pseudomonadales	Pseudomonadaceae	Pseudomonas		(0.09,0.1]	10	FALSE	10
6.59503	-1.66559	ASV51	Bacteria	Proteobacteria	Alphaproteobacteria	Sphingomonadales	Sphingomonadaceae	Sphingobium		(0,0.03]	11	FALSE	11
-0.923801	-1.81639	ASV4	Bacteria	Proteobacteria	Gammaproteobacteria	Burkholderiales	Oxalobacteraceae	Massilia		(0.03,0.06]	12	FALSE	12
5.88092	-1.98936	ASV45	Bacteria	Actinobacteriota	Actinobacteria	Corynebacteriales	Corynebacteriaceae	Corynebacterium	Corynebacterium_kroppenstedtii	(0,0.03]	13	FALSE	13
4.98417	1.33156	ASV141	Bacteria	Firmicutes	Bacilli	Lactobacillales	Streptococcaceae	Lactococcus		(0,0.03]	14	FALSE	14
5.0454	0.667957	ASV16	Bacteria	Proteobacteria	Alphaproteobacteria	Rhizobiales	Beijerinckiaceae	Methylobacterium-Methylorubrum		(0,0.03]	15	FALSE	15
6.0188	1.18956	ASV63	Bacteria	Firmicutes	Bacilli	Staphylococcales	Staphylococcaceae	Staphylococcus		(0,0.03]	16	FALSE	16
0.51806	1.89901	ASV20	Bacteria	Proteobacteria	Gammaproteobacteria	Pseudomonadales	Pseudomonadaceae	Pseudomonas		(0,0.03]	17	FALSE	17
5.75232	0.592596	ASV38	Bacteria	Actinobacteriota	Actinobacteria	Frankiales	Geodermatophilaceae	Klenkia		(0,0.03]	18	FALSE	18
6.83086	-2.38234	ASV23	Bacteria	Proteobacteria	Gammaproteobacteria	Pseudomonadales	Pseudomonadaceae	Pseudomonas		(0,0.03]	19	FALSE	19
2.43583	2.99199	ASV65	Bacteria	Actinobacteriota	Actinobacteria	Micrococcales	Microbacteriaceae	Microbacterium		(0,0.03]	20	FALSE	20
0.0864054	-1.72116	ASV3	Bacteria	Proteobacteria	Gammaproteobacteria	Burkholderiales	Oxalobacteraceae	Massilia		(0.06,0.09]	21	FALSE	21
0.739877	-3.49773	ASV10	Bacteria	Bacteroidota	Bacteroidia	Flavobacteriales	Weeksellaceae	Chryseobacterium		(0.06,0.09]	22	FALSE	22
3.30788	2.95261	ASV39	Bacteria	Proteobacteria	Alphaproteobacteria	Sphingomonadales	Sphingomonadaceae	Sphingomonas		(0,0.03]	23	FALSE	23
1.69923	-1.33954	ASV21	Bacteria	Proteobacteria	Gammaproteobacteria	Burkholderiales	Oxalobacteraceae	Massilia		(0,0.03]	24	FALSE	24
2.15506	-4.52866	ASV73	Bacteria	Proteobacteria	Alphaproteobacteria	Caulobacterales	Caulobacteraceae	Brevundimonas		(0,0.03]	25	FALSE	25
0.00910218	-2.54111	ASV7	Bacteria	Proteobacteria	Gammaproteobacteria	Burkholderiales	Oxalobacteraceae	Massilia		(0.03,0.06]	26	FALSE	26
2.8176	2.20352	ASV100	Bacteria	Firmicutes	Bacilli	Lactobacillales	Streptococcaceae	Streptococcus		(0,0.03]	27	FALSE	27
4.28128	-3.78373	ASV33	Bacteria	Proteobacteria	Alphaproteobacteria	Caulobacterales	Caulobacteraceae	Brevundimonas		(0,0.03]	28	FALSE	28
-0.225351	1.01299	ASV109	Bacteria	Proteobacteria	Gammaproteobacteria	Burkholderiales	Oxalobacteraceae	Massilia		(0,0.03]	29	FALSE	29

## Sheet: bac_genus_dsrna_fg_barley
x	y	name	Kingdom	Phylum	Class	Order	Family	Genus	Species	Mean Relative Abundance	.ggraph.orig_index	circular	.ggraph.index
-0.709172	-3.07596	ASV146	Bacteria	Bacteroidota	Bacteroidia	Flavobacteriales	Crocinitomicaceae	Fluviicola		(0,0.02]	1	FALSE	1
1.69267	-0.878131	ASV331	Bacteria	Proteobacteria	Gammaproteobacteria	Pseudomonadales	Moraxellaceae	Psychrobacter		(0,0.02]	2	FALSE	2
-3.13238	-0.835595	ASV59	Bacteria	Actinobacteriota	Actinobacteria	Propionibacteriales	Nocardioidaceae	Nocardioides		(0,0.02]	3	FALSE	3
-0.288433	4.89921	ASV212	Bacteria	Firmicutes	Bacilli	Staphylococcales	Staphylococcaceae	Staphylococcus		(0,0.02]	4	FALSE	4
-3.49828	-0.326275	ASV92	Bacteria	Actinobacteriota	Actinobacteria	Micrococcales	Cellulomonadaceae	Cellulomonas		(0,0.02]	5	FALSE	5
-3.13263	2.86907	ASV178	Bacteria	Actinobacteriota	Actinobacteria	Propionibacteriales	Propionibacteriaceae	Cutibacterium		(0,0.02]	6	FALSE	6
-2.24605	-0.0769157	ASV96	Bacteria	Actinobacteriota	Acidimicrobiia	Microtrichales	Ilumatobacteraceae	CL500-29_marine_group		(0,0.02]	7	FALSE	7
2.9709	3.6264	ASV1	Bacteria	Proteobacteria	Gammaproteobacteria	Pseudomonadales	Moraxellaceae	Acinetobacter		(0.2,1]	8	FALSE	8
-0.500055	4.26335	ASV218	Bacteria	Proteobacteria	Alphaproteobacteria	Rhizobiales	Beijerinckiaceae	Microvirga		(0,0.02]	9	FALSE	9
4.95316	3.55542	ASV5	Bacteria	Proteobacteria	Gammaproteobacteria	Burkholderiales	Oxalobacteraceae	Massilia		(0.02,0.05]	10	FALSE	10
2.53286	2.51468	ASV11	Bacteria	Actinobacteriota	Actinobacteria	Micrococcales	Micrococcaceae	Arthrobacter		(0.02,0.05]	11	FALSE	11
2.39345	-4.44663	ASV42	Bacteria	Firmicutes	Bacilli	Paenibacillales	Paenibacillaceae	Paenibacillus		(0,0.02]	12	FALSE	12
2.29466	-0.00689866	ASV90	Bacteria	Firmicutes	Bacilli	Lactobacillales	Streptococcaceae	Streptococcus		(0,0.02]	13	FALSE	13
0.389756	4.94023	ASV104	Bacteria	Firmicutes	Bacilli	Staphylococcales	Staphylococcaceae	Staphylococcus		(0,0.02]	14	FALSE	14
-0.804104	-4.21468	ASV114	Bacteria	Actinobacteriota	Actinobacteria	Micrococcales	Micrococcaceae	Kocuria		(0,0.02]	15	FALSE	15
3.2528	2.92074	ASV2	Bacteria	Proteobacteria	Gammaproteobacteria	Pseudomonadales	Pseudomonadaceae	Pseudomonas		(0.05,0.07]	16	FALSE	16
5.49418	0.845576	ASV35	Bacteria	Proteobacteria	Alphaproteobacteria	Rhizobiales	Beijerinckiaceae	Methylobacterium-Methylorubrum	Methylobacterium_marchantiae	(0,0.02]	17	FALSE	17
2.22726	3.23623	ASV4	Bacteria	Proteobacteria	Gammaproteobacteria	Burkholderiales	Oxalobacteraceae	Massilia		(0.02,0.05]	18	FALSE	18
4.70168	-2.91475	ASV45	Bacteria	Actinobacteriota	Actinobacteria	Corynebacteriales	Corynebacteriaceae	Corynebacterium	Corynebacterium_kroppenstedtii	(0,0.02]	19	FALSE	19
2.33616	-1.08289	ASV98	Bacteria	Firmicutes	Bacilli	Lactobacillales	Streptococcaceae	Streptococcus		(0,0.02]	20	FALSE	20
5.18828	-2.16499	ASV141	Bacteria	Firmicutes	Bacilli	Lactobacillales	Streptococcaceae	Lactococcus		(0,0.02]	21	FALSE	21
-0.229176	-3.39259	ASV115	Bacteria	Proteobacteria	Gammaproteobacteria	Burkholderiales	Oxalobacteraceae	Massilia		(0,0.02]	22	FALSE	22
0.5591	4.3089	ASV75	Bacteria	Proteobacteria	Alphaproteobacteria	Reyranellales	Reyranellaceae	Reyranella		(0,0.02]	23	FALSE	23
-2.21977	2.79188	ASV37	Bacteria	Actinobacteriota	Actinobacteria	Corynebacteriales	Nocardiaceae	Rhodococcus		(0,0.02]	24	FALSE	24
2.73831	-0.529466	ASV448	Bacteria	Proteobacteria	Gammaproteobacteria	Enterobacterales	Pasteurellaceae	Haemophilus		(0,0.02]	25	FALSE	25
0.0459745	3.85304	ASV95	Bacteria	Proteobacteria	Alphaproteobacteria	Rhizobiales	Xanthobacteraceae	Afipia		(0,0.02]	26	FALSE	26
2.5946	-3.58704	ASV23	Bacteria	Proteobacteria	Gammaproteobacteria	Pseudomonadales	Pseudomonadaceae	Pseudomonas		(0,0.02]	27	FALSE	27
5.51207	1.72322	ASV65	Bacteria	Actinobacteriota	Actinobacteria	Micrococcales	Microbacteriaceae	Microbacterium		(0,0.02]	28	FALSE	28
3.25279	-4.15532	ASV79	Bacteria	Firmicutes	Bacilli	Paenibacillales	Paenibacillaceae	Paenibacillus		(0,0.02]	29	FALSE	29
-3.33188	0.275353	ASV119	Bacteria	Proteobacteria	Alphaproteobacteria	Rhodobacterales	Rhodobacteraceae	Rubellimicrobium	uncultured_bacterium	(0,0.02]	30	FALSE	30
-2.69202	0.406603	ASV118	Bacteria	Myxococcota	Polyangia	Polyangiales	Polyangiaceae	Pajaroellobacter		(0,0.02]	31	FALSE	31
3.99118	3.66239	ASV9	Bacteria	Bacteroidota	Bacteroidia	Flavobacteriales	Weeksellaceae	Chryseobacterium		(0,0.02]	32	FALSE	32
5.89156	0.055375	ASV39	Bacteria	Proteobacteria	Alphaproteobacteria	Sphingomonadales	Sphingomonadaceae	Sphingomonas		(0,0.02]	33	FALSE	33
-2.62535	3.58013	ASV24	Bacteria	Proteobacteria	Gammaproteobacteria	Pseudomonadales	Pseudomonadaceae	Pseudomonas		(0.02,0.05]	34	FALSE	34
1.65353	-0.205465	ASV464	Bacteria	Firmicutes	Clostridia	Peptostreptococcales-Tissierellales	Family_XI	Parvimonas		(0,0.02]	35	FALSE	35
-1.30187	-3.88704	ASV330	Bacteria	Proteobacteria	Gammaproteobacteria	Burkholderiales	Oxalobacteraceae	Massilia		(0,0.02]	36	FALSE	36
-0.257551	-3.99523	ASV250	Bacteria	Firmicutes	Bacilli	Lactobacillales	Lactobacillaceae	Latilactobacillus		(0,0.02]	37	FALSE	37
-2.87269	-0.218684	ASV62	Bacteria	Actinobacteriota	Actinobacteria	Corynebacteriales	Corynebacteriaceae	Lawsonella	uncultured_bacterium	(0,0.02]	38	FALSE	38
-2.47699	-0.697733	ASV86	Bacteria	Proteobacteria	Gammaproteobacteria	Pseudomonadales	Pseudomonadaceae	Pseudomonas		(0,0.02]	39	FALSE	39
-1.25898	-3.30866	ASV109	Bacteria	Proteobacteria	Gammaproteobacteria	Burkholderiales	Oxalobacteraceae	Massilia		(0,0.02]	40	FALSE	40
5.22843	-1.29959	ASV44	Bacteria	Proteobacteria	Gammaproteobacteria	Burkholderiales	Neisseriaceae	uncultured	uncultured_bacterium	(0,0.02]	41	FALSE	41

[truncated: 2 more sheets: fun_genus_dsrna_barley, fun_genus_dsrna_fg_barley]
