# Supplementary material for: The impact of spray-induced gene silencing on cereal phyllosphere microbiota
Source: Environ Microbiome. 2025 Jan 8;20:1. doi: 10.1186/s40793-024-00660-8 (PMC11716504; doi:10.1186/s40793-024-00660-8)
Supplement: Supplementary file 12 — Supplementary Material 12 [file 40793_2024_660_MOESM12_ESM.xlsx]

## Sheet: bac_phylum_dsrna_wheat
Additional file 12:
Table S11. Bacterial and fungal network topological characteristics (number of nodes, edges, hub score, modularity, betweenness etc.) at phylum and genus level.
ASVId	e.count	size	v.count	order	betweeness.centrality	closeness.centrality	node.transitivity	node.degree	node.degree.mean	node.degree.norm	mean.distance	hub.score	fgc.modularity	wtc.modularity	vector	value	options.bmat	options.n	options.which	options.nev	options.tol	options.ncv	options.ldv	options.ishift	options.maxiter	options.nb	options.mode	options.start	options.sigma	options.sigmai	options.info	options.iter	options.nconv	options.numop	options.numopb	options.numreo
ASV10	109	109	45	45	0	0.030303	1	2	4.84444	0.107654	1.56897	0.116556	0.662065	0.664885	0.116556	8.51916	I	45	LA	1	0	0	0	1	3000	1	1	1	0	0	0	1	1	20	0	15
ASV7	109	109	45	45	24	0.0434783	0.75	8	4.84444	0.107654	1.56897	0.83332	0.662065	0.664885	0.83332	8.51916	I	45	LA	1	0	0	0	1	3000	1	1	1	0	0	0	1	1	20	0	15
ASV32	109	109	45	45	13	0.0294118	0	2	4.84444	0.107654	1.56897	0.0991838	0.662065	0.664885	0.0991838	8.51916	I	45	LA	1	0	0	0	1	3000	1	1	1	0	0	0	1	1	20	0	15
ASV79	109	109	45	45	0	0.333333	1	3	4.84444	0.107654	1.56897	0	0.662065	0.664885	0	8.51916	I	45	LA	1	0	0	0	1	3000	1	1	1	0	0	0	1	1	20	0	15
ASV171	109	109	45	45	0	0.333333	1	3	4.84444	0.107654	1.56897	0	0.662065	0.664885	0	8.51916	I	45	LA	1	0	0	0	1	3000	1	1	1	0	0	0	1	1	20	0	15
ASV103	109	109	45	45	1	0.5	0	2	4.84444	0.107654	1.56897	0	0.662065	0.664885	1.89112e-16	8.51916	I	45	LA	1	0	0	0	1	3000	1	1	1	0	0	0	1	1	20	0	15
ASV64	109	109	45	45	0	0.5	1	2	4.84444	0.107654	1.56897	0	0.662065	0.664885	1.47087e-16	8.51916	I	45	LA	1	0	0	0	1	3000	1	1	1	0	0	0	1	1	20	0	15
ASV19	109	109	45	45	0.142857	0.1	0.964286	8	4.84444	0.107654	1.56897	0	0.662065	0.664885	2.85769e-15	8.51916	I	45	LA	1	0	0	0	1	3000	1	1	1	0	0	0	1	1	20	0	15
ASV47	109	109	45	45	0	0.030303	1	2	4.84444	0.107654	1.56897	0.116556	0.662065	0.664885	0.116556	8.51916	I	45	LA	1	0	0	0	1	3000	1	1	1	0	0	0	1	1	20	0	15
ASV4	109	109	45	45	0	0.0909091	1	7	4.84444	0.107654	1.56897	0	0.662065	0.664885	2.3534e-15	8.51916	I	45	LA	1	0	0	0	1	3000	1	1	1	0	0	0	1	1	20	0	15
ASV3	109	109	45	45	1	0.1	0.857143	8	4.84444	0.107654	1.56897	0	0.662065	0.664885	2.68959e-15	8.51916	I	45	LA	1	0	0	0	1	3000	1	1	1	0	0	0	1	1	20	0	15
ASV37	109	109	45	45	1.47619	0.111111	0.833333	9	4.84444	0.107654	1.56897	0	0.662065	0.664885	3.19389e-15	8.51916	I	45	LA	1	0	0	0	1	3000	1	1	1	0	0	0	1	1	20	0	15
ASV156	109	109	45	45	0	0.333333	#NUM!	1	4.84444	0.107654	1.56897	0	0.662065	0.664885	4.20249e-17	8.51916	I	45	LA	1	0	0	0	1	3000	1	1	1	0	0	0	1	1	20	0	15
ASV61	109	109	45	45	0	0.5	1	2	4.84444	0.107654	1.56897	0	0.662065	0.664885	1.05062e-16	8.51916	I	45	LA	1	0	0	0	1	3000	1	1	1	0	0	0	1	1	20	0	15
ASV165	109	109	45	45	0	0.333333	#NUM!	1	4.84444	0.107654	1.56897	0	0.662065	0.664885	6.30374e-17	8.51916	I	45	LA	1	0	0	0	1	3000	1	1	1	0	0	0	1	1	20	0	15
ASV25	109	109	45	45	1.47619	0.111111	0.833333	9	4.84444	0.107654	1.56897	0	0.662065	0.664885	3.19389e-15	8.51916	I	45	LA	1	0	0	0	1	3000	1	1	1	0	0	0	1	1	20	0	15
ASV121	109	109	45	45	0	0.333333	1	3	4.84444	0.107654	1.56897	0	0.662065	0.664885	4.20249e-17	8.51916	I	45	LA	1	0	0	0	1	3000	1	1	1	0	0	0	1	1	20	0	15
ASV89	109	109	45	45	0	0.037037	1	7	4.84444	0.107654	1.56897	0.821678	0.662065	0.664885	0.821678	8.51916	I	45	LA	1	0	0	0	1	3000	1	1	1	0	0	0	1	1	20	0	15
ASV2	109	109	45	45	1.47619	0.111111	0.833333	9	4.84444	0.107654	1.56897	0	0.662065	0.664885	2.94174e-15	8.51916	I	45	LA	1	0	0	0	1	3000	1	1	1	0	0	0	1	1	20	0	15
ASV82	109	109	45	45	0	0.333333	#NUM!	1	4.84444	0.107654	1.56897	0	0.662065	0.664885	3.15187e-17	8.51916	I	45	LA	1	0	0	0	1	3000	1	1	1	0	0	0	1	1	20	0	15
ASV107	109	109	45	45	0	0.333333	1	3	4.84444	0.107654	1.56897	0	0.662065	0.664885	8.40498e-17	8.51916	I	45	LA	1	0	0	0	1	3000	1	1	1	0	0	0	1	1	20	0	15
ASV45	109	109	45	45	2.71429	0.05	0.916667	9	4.84444	0.107654	1.56897	1	0.662065	0.664885	1	8.51916	I	45	LA	1	0	0	0	1	3000	1	1	1	0	0	0	1	1	20	0	15
ASV35	109	109	45	45	2.71429	0.05	0.916667	9	4.84444	0.107654	1.56897	1	0.662065	0.664885	1	8.51916	I	45	LA	1	0	0	0	1	3000	1	1	1	0	0	0	1	1	20	0	15
ASV178	109	109	45	45	0	0.333333	1	3	4.84444	0.107654	1.56897	0	0.662065	0.664885	0	8.51916	I	45	LA	1	0	0	0	1	3000	1	1	1	0	0	0	1	1	20	0	15
ASV150	109	109	45	45	0	0.333333	1	3	4.84444	0.107654	1.56897	0	0.662065	0.664885	0	8.51916	I	45	LA	1	0	0	0	1	3000	1	1	1	0	0	0	1	1	20	0	15
ASV14	109	109	45	45	0.142857	0.1	0.964286	8	4.84444	0.107654	1.56897	0	0.662065	0.664885	2.77364e-15	8.51916	I	45	LA	1	0	0	0	1	3000	1	1	1	0	0	0	1	1	20	0	15
ASV15	109	109	45	45	0.142857	0.1	0.964286	8	4.84444	0.107654	1.56897	0	0.662065	0.664885	2.77364e-15	8.51916	I	45	LA	1	0	0	0	1	3000	1	1	1	0	0	0	1	1	20	0	15
ASV90	109	109	45	45	1	0.5	0	2	4.84444	0.107654	1.56897	0	0.662065	0.664885	2.52149e-16	8.51916	I	45	LA	1	0	0	0	1	3000	1	1	1	0	0	0	1	1	20	0	15
ASV110	109	109	45	45	0	0.0212766	#NUM!	1	4.84444	0.107654	1.56897	0.0116424	0.662065	0.664885	0.0116424	8.51916	I	45	LA	1	0	0	0	1	3000	1	1	1	0	0	0	1	1	20	0	15
ASV16	109	109	45	45	0	0.333333	#NUM!	1	4.84444	0.107654	1.56897	0	0.662065	0.664885	6.30374e-17	8.51916	I	45	LA	1	0	0	0	1	3000	1	1	1	0	0	0	1	1	20	0	15
ASV50	109	109	45	45	2.71429	0.05	0.916667	9	4.84444	0.107654	1.56897	1	0.662065	0.664885	1	8.51916	I	45	LA	1	0	0	0	1	3000	1	1	1	0	0	0	1	1	20	0	15
ASV100	109	109	45	45	0	0.333333	#NUM!	1	4.84444	0.107654	1.56897	0	0.662065	0.664885	5.25311e-17	8.51916	I	45	LA	1	0	0	0	1	3000	1	1	1	0	0	0	1	1	20	0	15
ASV97	109	109	45	45	1	0.5	0	2	4.84444	0.107654	1.56897	0	0.662065	0.664885	1.26075e-16	8.51916	I	45	LA	1	0	0	0	1	3000	1	1	1	0	0	0	1	1	20	0	15
ASV54	109	109	45	45	2.71429	0.05	0.916667	9	4.84444	0.107654	1.56897	1	0.662065	0.664885	1	8.51916	I	45	LA	1	0	0	0	1	3000	1	1	1	0	0	0	1	1	20	0	15
ASV12	109	109	45	45	0.5	0.03125	0.666667	3	4.84444	0.107654	1.56897	0.128801	0.662065	0.664885	0.128801	8.51916	I	45	LA	1	0	0	0	1	3000	1	1	1	0	0	0	1	1	20	0	15
ASV21	109	109	45	45	2.71429	0.05	0.916667	9	4.84444	0.107654	1.56897	1	0.662065	0.664885	1	8.51916	I	45	LA	1	0	0	0	1	3000	1	1	1	0	0	0	1	1	20	0	15
ASV122	109	109	45	45	0	0.5	1	2	4.84444	0.107654	1.56897	0	0.662065	0.664885	6.30374e-17	8.51916	I	45	LA	1	0	0	0	1	3000	1	1	1	0	0	0	1	1	20	0	15
ASV124	109	109	45	45	0	0.333333	1	3	4.84444	0.107654	1.56897	0	0.662065	0.664885	4.20249e-17	8.51916	I	45	LA	1	0	0	0	1	3000	1	1	1	0	0	0	1	1	20	0	15
ASV36	109	109	45	45	2.71429	0.05	0.916667	9	4.84444	0.107654	1.56897	1	0.662065	0.664885	1	8.51916	I	45	LA	1	0	0	0	1	3000	1	1	1	0	0	0	1	1	20	0	15
ASV6	109	109	45	45	0.142857	0.1	0.964286	8	4.84444	0.107654	1.56897	0	0.662065	0.664885	2.77364e-15	8.51916	I	45	LA	1	0	0	0	1	3000	1	1	1	0	0	0	1	1	20	0	15
ASV38	109	109	45	45	2.71429	0.05	0.916667	9	4.84444	0.107654	1.56897	1	0.662065	0.664885	1	8.51916	I	45	LA	1	0	0	0	1	3000	1	1	1	0	0	0	1	1	20	0	15
ASV30	109	109	45	45	33.5	0.047619	0.511111	10	4.84444	0.107654	1.56897	0.86416	0.662065	0.664885	0.86416	8.51916	I	45	LA	1	0	0	0	1	3000	1	1	1	0	0	0	1	1	20	0	15
ASV296	109	109	45	45	0	0.333333	1	3	4.84444	0.107654	1.56897	0	0.662065	0.664885	0	8.51916	I	45	LA	1	0	0	0	1	3000	1	1	1	0	0	0	1	1	20	0	15
ASV33	109	109	45	45	0	0.0714286	1	4	4.84444	0.107654	1.56897	0	0.662065	0.664885	1.26075e-15	8.51916	I	45	LA	1	0	0	0	1	3000	1	1	1	0	0	0	1	1	20	0	15
ASV91	109	109	45	45	0	0.333333	#NUM!	1	4.84444	0.107654	1.56897	0	0.662065	0.664885	5.25311e-17	8.51916	I	45	LA	1	0	0	0	1	3000	1	1	1	0	0	0	1	1	20	0	15

## Sheet: bac_phylum_dsrna_fg_wheat
ASVId	e.count	size	v.count	order	betweeness.centrality	closeness.centrality	node.transitivity	node.degree	node.degree.mean	node.degree.norm	mean.distance	hub.score	fgc.modularity	wtc.modularity	vector	value	options.bmat	options.n	options.which	options.nev	options.tol	options.ncv	options.ldv	options.ishift	options.maxiter	options.nb	options.mode	options.start	options.sigma	options.sigmai	options.info	options.iter	options.nconv	options.numop	options.numopb	options.numreo
ASV10	81	81	43	43	0	0.333333	#NUM!	1	3.76744	0.0876149	1.34188	0	0.764518	0.764518	3.26741e-17	6.27404	I	43	LA	1	0	0	0	1	3000	1	1	1	0	0	0	1	1	20	0	16
ASV385	81	81	43	43	0	0.2	1	5	3.76744	0.0876149	1.34188	1.96044e-16	0.764518	0.764518	0	6.27404	I	43	LA	1	0	0	0	1	3000	1	1	1	0	0	0	1	1	20	0	16
ASV7	81	81	43	43	0	0.333333	#NUM!	1	3.76744	0.0876149	1.34188	0	0.764518	0.764518	6.53482e-17	6.27404	I	43	LA	1	0	0	0	1	3000	1	1	1	0	0	0	1	1	20	0	16
ASV79	81	81	43	43	1	0.5	0	2	3.76744	0.0876149	1.34188	0	0.764518	0.764518	6.53482e-17	6.27404	I	43	LA	1	0	0	0	1	3000	1	1	1	0	0	0	1	1	20	0	16
ASV103	81	81	43	43	0	0.5	1	2	3.76744	0.0876149	1.34188	0	0.764518	0.764518	9.80222e-17	6.27404	I	43	LA	1	0	0	0	1	3000	1	1	1	0	0	0	1	1	20	0	16
ASV84	81	81	43	43	0	0.2	1	5	3.76744	0.0876149	1.34188	1.96044e-16	0.764518	0.764518	0	6.27404	I	43	LA	1	0	0	0	1	3000	1	1	1	0	0	0	1	1	20	0	16
ASV19	81	81	43	43	7.83333	0.0714286	0.535714	8	3.76744	0.0876149	1.34188	0.874173	0.764518	0.764518	0.874173	6.27404	I	43	LA	1	0	0	0	1	3000	1	1	1	0	0	0	1	1	20	0	16
ASV238	81	81	43	43	0	0.2	1	5	3.76744	0.0876149	1.34188	1.96044e-16	0.764518	0.764518	0	6.27404	I	43	LA	1	0	0	0	1	3000	1	1	1	0	0	0	1	1	20	0	16
ASV4	81	81	43	43	0	0.05	1	3	3.76744	0.0876149	1.34188	0.371071	0.764518	0.764518	0.371071	6.27404	I	43	LA	1	0	0	0	1	3000	1	1	1	0	0	0	1	1	20	0	16
ASV3	81	81	43	43	18.5333	0.0833333	0.444444	10	3.76744	0.0876149	1.34188	1	0.764518	0.764518	1	6.27404	I	43	LA	1	0	0	0	1	3000	1	1	1	0	0	0	1	1	20	0	16
ASV37	81	81	43	43	0.2	0.0625	0.933333	6	3.76744	0.0876149	1.34188	0.80371	0.764518	0.764518	0.80371	6.27404	I	43	LA	1	0	0	0	1	3000	1	1	1	0	0	0	1	1	20	0	16
ASV156	81	81	43	43	0	0.5	1	2	3.76744	0.0876149	1.34188	0	0.764518	0.764518	9.80222e-17	6.27404	I	43	LA	1	0	0	0	1	3000	1	1	1	0	0	0	1	1	20	0	16
ASV235	81	81	43	43	0	0.2	1	5	3.76744	0.0876149	1.34188	1.96044e-16	0.764518	0.764518	0	6.27404	I	43	LA	1	0	0	0	1	3000	1	1	1	0	0	0	1	1	20	0	16
ASV39	81	81	43	43	0	0.333333	1	3	3.76744	0.0876149	1.34188	0	0.764518	0.764518	0	6.27404	I	43	LA	1	0	0	0	1	3000	1	1	1	0	0	0	1	1	20	0	16
ASV25	81	81	43	43	0.2	0.0625	0.933333	6	3.76744	0.0876149	1.34188	0.80371	0.764518	0.764518	0.80371	6.27404	I	43	LA	1	0	0	0	1	3000	1	1	1	0	0	0	1	1	20	0	16
ASV121	81	81	43	43	0	0.2	1	5	3.76744	0.0876149	1.34188	1.96044e-16	0.764518	0.764518	0	6.27404	I	43	LA	1	0	0	0	1	3000	1	1	1	0	0	0	1	1	20	0	16
ASV48	81	81	43	43	0	0.2	1	5	3.76744	0.0876149	1.34188	1.96044e-16	0.764518	0.764518	0	6.27404	I	43	LA	1	0	0	0	1	3000	1	1	1	0	0	0	1	1	20	0	16
ASV89	81	81	43	43	0	0.333333	#NUM!	1	3.76744	0.0876149	1.34188	0	0.764518	0.764518	8.16852e-17	6.27404	I	43	LA	1	0	0	0	1	3000	1	1	1	0	0	0	1	1	20	0	16
ASV2	81	81	43	43	0	0.05	1	3	3.76744	0.0876149	1.34188	0.371071	0.764518	0.764518	0.371071	6.27404	I	43	LA	1	0	0	0	1	3000	1	1	1	0	0	0	1	1	20	0	16
ASV57	81	81	43	43	0	0.5	1	2	3.76744	0.0876149	1.34188	0	0.764518	0.764518	3.26741e-17	6.27404	I	43	LA	1	0	0	0	1	3000	1	1	1	0	0	0	1	1	20	0	16
ASV394	81	81	43	43	0	0.2	1	5	3.76744	0.0876149	1.34188	1.96044e-16	0.764518	0.764518	0	6.27404	I	43	LA	1	0	0	0	1	3000	1	1	1	0	0	0	1	1	20	0	16
ASV31	81	81	43	43	0	0.0588235	1	5	3.76744	0.0876149	1.34188	0.683532	0.764518	0.764518	0.683532	6.27404	I	43	LA	1	0	0	0	1	3000	1	1	1	0	0	0	1	1	20	0	16
ASV82	81	81	43	43	0	0.2	1	5	3.76744	0.0876149	1.34188	1.96044e-16	0.764518	0.764518	0	6.27404	I	43	LA	1	0	0	0	1	3000	1	1	1	0	0	0	1	1	20	0	16
ASV211	81	81	43	43	0	0.2	1	5	3.76744	0.0876149	1.34188	1.96044e-16	0.764518	0.764518	0	6.27404	I	43	LA	1	0	0	0	1	3000	1	1	1	0	0	0	1	1	20	0	16
ASV45	81	81	43	43	0	0.2	1	5	3.76744	0.0876149	1.34188	1.96044e-16	0.764518	0.764518	0	6.27404	I	43	LA	1	0	0	0	1	3000	1	1	1	0	0	0	1	1	20	0	16
ASV35	81	81	43	43	0	0.2	1	5	3.76744	0.0876149	1.34188	1.96044e-16	0.764518	0.764518	0	6.27404	I	43	LA	1	0	0	0	1	3000	1	1	1	0	0	0	1	1	20	0	16
ASV150	81	81	43	43	0	0.5	1	2	3.76744	0.0876149	1.34188	0	0.764518	0.764518	1.30696e-16	6.27404	I	43	LA	1	0	0	0	1	3000	1	1	1	0	0	0	1	1	20	0	16
ASV14	81	81	43	43	4.7	0.0666667	0.714286	7	3.76744	0.0876149	1.34188	0.840545	0.764518	0.764518	0.840545	6.27404	I	43	LA	1	0	0	0	1	3000	1	1	1	0	0	0	1	1	20	0	16
ASV15	81	81	43	43	4.7	0.0666667	0.714286	7	3.76744	0.0876149	1.34188	0.840545	0.764518	0.764518	0.840545	6.27404	I	43	LA	1	0	0	0	1	3000	1	1	1	0	0	0	1	1	20	0	16
ASV118	81	81	43	43	0	0.5	1	2	3.76744	0.0876149	1.34188	0	0.764518	0.764518	6.53482e-17	6.27404	I	43	LA	1	0	0	0	1	3000	1	1	1	0	0	0	1	1	20	0	16
ASV40	81	81	43	43	0	0.333333	#NUM!	1	3.76744	0.0876149	1.34188	0	0.764518	0.764518	4.90111e-17	6.27404	I	43	LA	1	0	0	0	1	3000	1	1	1	0	0	0	1	1	20	0	16
ASV100	81	81	43	43	0	0.333333	1	3	3.76744	0.0876149	1.34188	0	0.764518	0.764518	6.53482e-17	6.27404	I	43	LA	1	0	0	0	1	3000	1	1	1	0	0	0	1	1	20	0	16
ASV97	81	81	43	43	1	0.5	0	2	3.76744	0.0876149	1.34188	0	0.764518	0.764518	6.53482e-17	6.27404	I	43	LA	1	0	0	0	1	3000	1	1	1	0	0	0	1	1	20	0	16
ASV92	81	81	43	43	0	0.5	1	2	3.76744	0.0876149	1.34188	0	0.764518	0.764518	1.30696e-16	6.27404	I	43	LA	1	0	0	0	1	3000	1	1	1	0	0	0	1	1	20	0	16
ASV21	81	81	43	43	0	0.333333	1	3	3.76744	0.0876149	1.34188	0	0.764518	0.764518	6.53482e-17	6.27404	I	43	LA	1	0	0	0	1	3000	1	1	1	0	0	0	1	1	20	0	16
ASV122	81	81	43	43	0	0.333333	1	3	3.76744	0.0876149	1.34188	0	0.764518	0.764518	6.53482e-17	6.27404	I	43	LA	1	0	0	0	1	3000	1	1	1	0	0	0	1	1	20	0	16
ASV78	81	81	43	43	0	0.5	1	2	3.76744	0.0876149	1.34188	0	0.764518	0.764518	6.53482e-17	6.27404	I	43	LA	1	0	0	0	1	3000	1	1	1	0	0	0	1	1	20	0	16
ASV11	81	81	43	43	0	0.047619	1	2	3.76744	0.0876149	1.34188	0.23174	0.764518	0.764518	0.23174	6.27404	I	43	LA	1	0	0	0	1	3000	1	1	1	0	0	0	1	1	20	0	16
ASV6	81	81	43	43	1.83333	0.0555556	0.6	5	3.76744	0.0876149	1.34188	0.453943	0.764518	0.764518	0.453943	6.27404	I	43	LA	1	0	0	0	1	3000	1	1	1	0	0	0	1	1	20	0	16
ASV296	81	81	43	43	0	0.5	1	2	3.76744	0.0876149	1.34188	0	0.764518	0.764518	6.53482e-17	6.27404	I	43	LA	1	0	0	0	1	3000	1	1	1	0	0	0	1	1	20	0	16
ASV133	81	81	43	43	0	0.2	1	5	3.76744	0.0876149	1.34188	1.96044e-16	0.764518	0.764518	0	6.27404	I	43	LA	1	0	0	0	1	3000	1	1	1	0	0	0	1	1	20	0	16
ASV33	81	81	43	43	0	0.0416667	1	2	3.76744	0.0876149	1.34188	0.267944	0.764518	0.764518	0.267944	6.27404	I	43	LA	1	0	0	0	1	3000	1	1	1	0	0	0	1	1	20	0	16
ASV375	81	81	43	43	0	0.5	1	2	3.76744	0.0876149	1.34188	0	0.764518	0.764518	6.53482e-17	6.27404	I	43	LA	1	0	0	0	1	3000	1	1	1	0	0	0	1	1	20	0	16

## Sheet: bac_genus_dsrna_wheat
ASVId	e.count	size	v.count	order	betweeness.centrality	closeness.centrality	node.transitivity	node.degree	node.degree.mean	node.degree.norm	mean.distance	hub.score	fgc.modularity	wtc.modularity	vector	value	options.bmat	options.n	options.which	options.nev	options.tol	options.ncv	options.ldv	options.ishift	options.maxiter	options.nb	options.mode	options.start	options.sigma	options.sigmai	options.info	options.iter	options.nconv	options.numop	options.numopb	options.numreo
ASV7	54	54	27	27	4	0.2	0.333333	3	4	0.148148	1.22388	2.0055e-16	0.460905	0.460905	2.02586e-16	8.02292	I	27	LA	1	0	0	0	1	3000	1	1	1	0	0	0	2	1	20	0	16
ASV32	54	54	27	27	3	0.166667	0	2	4	0.148148	1.22388	8.02199e-17	0.460905	0.460905	1.24658e-16	8.02292	I	27	LA	1	0	0	0	1	3000	1	1	1	0	0	0	2	1	20	0	16
ASV79	54	54	27	27	0	0.5	1	2	4	0.148148	1.22388	8.02199e-17	0.460905	0.460905	9.04824e-17	8.02292	I	27	LA	1	0	0	0	1	3000	1	1	1	0	0	0	2	1	20	0	16
ASV171	54	54	27	27	0	0.5	1	2	4	0.148148	1.22388	8.02199e-17	0.460905	0.460905	8.43327e-17	8.02292	I	27	LA	1	0	0	0	1	3000	1	1	1	0	0	0	2	1	20	0	16
ASV103	54	54	27	27	1	0.5	0	2	4	0.148148	1.22388	0	0.460905	0.460905	1.2432e-16	8.02292	I	27	LA	1	0	0	0	1	3000	1	1	1	0	0	0	2	1	20	0	16
ASV19	54	54	27	27	0.142857	0.1	0.964286	8	4	0.148148	1.22388	0.946039	0.460905	0.460905	0.946039	8.02292	I	27	LA	1	0	0	0	1	3000	1	1	1	0	0	0	2	1	20	0	16
ASV4	54	54	27	27	0	0.0909091	1	7	4	0.148148	1.22388	0.845596	0.460905	0.460905	0.845596	8.02292	I	27	LA	1	0	0	0	1	3000	1	1	1	0	0	0	2	1	20	0	16
ASV3	54	54	27	27	1	0.1	0.857143	8	4	0.148148	1.22388	0.906284	0.460905	0.460905	0.906284	8.02292	I	27	LA	1	0	0	0	1	3000	1	1	1	0	0	0	2	1	20	0	16
ASV37	54	54	27	27	1.47619	0.111111	0.833333	9	4	0.148148	1.22388	1	0.460905	0.460905	1	8.02292	I	27	LA	1	0	0	0	1	3000	1	1	1	0	0	0	2	1	20	0	16
ASV156	54	54	27	27	0	0.333333	#NUM!	1	4	0.148148	1.22388	0	0.460905	0.460905	5.06613e-17	8.02292	I	27	LA	1	0	0	0	1	3000	1	1	1	0	0	0	2	1	20	0	16
ASV165	54	54	27	27	0	0.333333	#NUM!	1	4	0.148148	1.22388	0	0.460905	0.460905	5.62283e-17	8.02292	I	27	LA	1	0	0	0	1	3000	1	1	1	0	0	0	2	1	20	0	16
ASV25	54	54	27	27	1.47619	0.111111	0.833333	9	4	0.148148	1.22388	1	0.460905	0.460905	1	8.02292	I	27	LA	1	0	0	0	1	3000	1	1	1	0	0	0	2	1	20	0	16
ASV2	54	54	27	27	1.47619	0.111111	0.833333	9	4	0.148148	1.22388	1	0.460905	0.460905	1	8.02292	I	27	LA	1	0	0	0	1	3000	1	1	1	0	0	0	2	1	20	0	16
ASV107	54	54	27	27	0	0.5	1	2	4	0.148148	1.22388	8.02199e-17	0.460905	0.460905	8.94248e-17	8.02292	I	27	LA	1	0	0	0	1	3000	1	1	1	0	0	0	2	1	20	0	16
ASV150	54	54	27	27	0	0.5	1	2	4	0.148148	1.22388	8.02199e-17	0.460905	0.460905	7.19354e-17	8.02292	I	27	LA	1	0	0	0	1	3000	1	1	1	0	0	0	2	1	20	0	16
ASV14	54	54	27	27	0.142857	0.1	0.964286	8	4	0.148148	1.22388	0.946039	0.460905	0.460905	0.946039	8.02292	I	27	LA	1	0	0	0	1	3000	1	1	1	0	0	0	2	1	20	0	16
ASV15	54	54	27	27	0.142857	0.1	0.964286	8	4	0.148148	1.22388	0.946039	0.460905	0.460905	0.946039	8.02292	I	27	LA	1	0	0	0	1	3000	1	1	1	0	0	0	2	1	20	0	16
ASV90	54	54	27	27	1	0.5	0	2	4	0.148148	1.22388	0	0.460905	0.460905	1.09362e-16	8.02292	I	27	LA	1	0	0	0	1	3000	1	1	1	0	0	0	2	1	20	0	16
ASV110	54	54	27	27	0	0.111111	#NUM!	1	4	0.148148	1.22388	4.01099e-17	0.460905	0.460905	5.50239e-17	8.02292	I	27	LA	1	0	0	0	1	3000	1	1	1	0	0	0	2	1	20	0	16
ASV16	54	54	27	27	0	0.333333	#NUM!	1	4	0.148148	1.22388	0	0.460905	0.460905	5.87866e-17	8.02292	I	27	LA	1	0	0	0	1	3000	1	1	1	0	0	0	2	1	20	0	16
ASV54	54	54	27	27	0	0.142857	1	2	4	0.148148	1.22388	1.2033e-16	0.460905	0.460905	1.28908e-16	8.02292	I	27	LA	1	0	0	0	1	3000	1	1	1	0	0	0	2	1	20	0	16
ASV124	54	54	27	27	0	0.5	1	2	4	0.148148	1.22388	8.02199e-17	0.460905	0.460905	1.02919e-16	8.02292	I	27	LA	1	0	0	0	1	3000	1	1	1	0	0	0	2	1	20	0	16
ASV36	54	54	27	27	0	0.142857	1	2	4	0.148148	1.22388	1.2033e-16	0.460905	0.460905	1.32747e-16	8.02292	I	27	LA	1	0	0	0	1	3000	1	1	1	0	0	0	2	1	20	0	16
ASV6	54	54	27	27	0.142857	0.1	0.964286	8	4	0.148148	1.22388	0.946039	0.460905	0.460905	0.946039	8.02292	I	27	LA	1	0	0	0	1	3000	1	1	1	0	0	0	2	1	20	0	16
ASV296	54	54	27	27	0	0.5	1	2	4	0.148148	1.22388	8.02199e-17	0.460905	0.460905	5.57975e-17	8.02292	I	27	LA	1	0	0	0	1	3000	1	1	1	0	0	0	2	1	20	0	16
ASV33	54	54	27	27	0	0.0714286	1	4	4	0.148148	1.22388	0.48689	0.460905	0.460905	0.48689	8.02292	I	27	LA	1	0	0	0	1	3000	1	1	1	0	0	0	2	1	20	0	16
ASV91	54	54	27	27	0	0.333333	#NUM!	1	4	0.148148	1.22388	0	0.460905	0.460905	3.6827e-17	8.02292	I	27	LA	1	0	0	0	1	3000	1	1	1	0	0	0	2	1	20	0	16

## Sheet: bac_genus_dsrna_fg_wheat
ASVId	e.count	size	v.count	order	betweeness.centrality	closeness.centrality	node.transitivity	node.degree	node.degree.mean	node.degree.norm	mean.distance	hub.score	fgc.modularity	wtc.modularity	vector	value	options.bmat	options.n	options.which	options.nev	options.tol	options.ncv	options.ldv	options.ishift	options.maxiter	options.nb	options.mode	options.start	options.sigma	options.sigmai	options.info	options.iter	options.nconv	options.numop	options.numopb	options.numreo
ASV103	51	51	26	26	0	0.5	1	2	3.92308	0.150888	1.40506	6.27964e-17	0.622837	0.622837	0	5.72504	I	26	LA	1	0	0	0	1	3000	1	1	1	0	0	0	1	1	13	0	11
ASV84	51	51	26	26	0	0.2	1	5	3.92308	0.150888	1.40506	7.53557e-16	0.622837	0.622837	0	5.72504	I	26	LA	1	0	0	0	1	3000	1	1	1	0	0	0	1	1	13	0	11
ASV19	51	51	26	26	7.83333	0.0833333	0.535714	8	3.92308	0.150888	1.40506	0.959947	0.622837	0.622837	0.959947	5.72504	I	26	LA	1	0	0	0	1	3000	1	1	1	0	0	0	1	1	13	0	11
ASV238	51	51	26	26	0	0.2	1	5	3.92308	0.150888	1.40506	7.53557e-16	0.622837	0.622837	0	5.72504	I	26	LA	1	0	0	0	1	3000	1	1	1	0	0	0	1	1	13	0	11
ASV4	51	51	26	26	0	0.0555556	1	3	3.92308	0.150888	1.40506	0.43703	0.622837	0.622837	0.43703	5.72504	I	26	LA	1	0	0	0	1	3000	1	1	1	0	0	0	1	1	13	0	11
ASV3	51	51	26	26	14.3333	0.0909091	0.444444	9	3.92308	0.150888	1.40506	1	0.622837	0.622837	1	5.72504	I	26	LA	1	0	0	0	1	3000	1	1	1	0	0	0	1	1	13	0	11
ASV37	51	51	26	26	0	0.0666667	1	5	3.92308	0.150888	1.40506	0.749372	0.622837	0.622837	0.749372	5.72504	I	26	LA	1	0	0	0	1	3000	1	1	1	0	0	0	1	1	13	0	11
ASV156	51	51	26	26	0	0.5	1	2	3.92308	0.150888	1.40506	6.27964e-17	0.622837	0.622837	0	5.72504	I	26	LA	1	0	0	0	1	3000	1	1	1	0	0	0	1	1	13	0	11
ASV235	51	51	26	26	0	0.2	1	5	3.92308	0.150888	1.40506	7.53557e-16	0.622837	0.622837	0	5.72504	I	26	LA	1	0	0	0	1	3000	1	1	1	0	0	0	1	1	13	0	11
ASV25	51	51	26	26	0	0.0666667	1	5	3.92308	0.150888	1.40506	0.749372	0.622837	0.622837	0.749372	5.72504	I	26	LA	1	0	0	0	1	3000	1	1	1	0	0	0	1	1	13	0	11
ASV2	51	51	26	26	0	0.0555556	1	3	3.92308	0.150888	1.40506	0.43703	0.622837	0.622837	0.43703	5.72504	I	26	LA	1	0	0	0	1	3000	1	1	1	0	0	0	1	1	13	0	11
ASV57	51	51	26	26	0	0.5	1	2	3.92308	0.150888	1.40506	6.27964e-17	0.622837	0.622837	0	5.72504	I	26	LA	1	0	0	0	1	3000	1	1	1	0	0	0	1	1	13	0	11
ASV394	51	51	26	26	0	0.2	1	5	3.92308	0.150888	1.40506	7.53557e-16	0.622837	0.622837	0	5.72504	I	26	LA	1	0	0	0	1	3000	1	1	1	0	0	0	1	1	13	0	11
ASV82	51	51	26	26	0	0.2	1	5	3.92308	0.150888	1.40506	7.53557e-16	0.622837	0.622837	0	5.72504	I	26	LA	1	0	0	0	1	3000	1	1	1	0	0	0	1	1	13	0	11
ASV150	51	51	26	26	0	0.5	1	2	3.92308	0.150888	1.40506	6.27964e-17	0.622837	0.622837	0	5.72504	I	26	LA	1	0	0	0	1	3000	1	1	1	0	0	0	1	1	13	0	11
ASV14	51	51	26	26	4	0.0714286	0.733333	6	3.92308	0.150888	1.40506	0.790432	0.622837	0.622837	0.790432	5.72504	I	26	LA	1	0	0	0	1	3000	1	1	1	0	0	0	1	1	13	0	11
ASV15	51	51	26	26	4	0.0714286	0.733333	6	3.92308	0.150888	1.40506	0.790432	0.622837	0.622837	0.790432	5.72504	I	26	LA	1	0	0	0	1	3000	1	1	1	0	0	0	1	1	13	0	11
ASV118	51	51	26	26	0	0.5	1	2	3.92308	0.150888	1.40506	6.27964e-17	0.622837	0.622837	0	5.72504	I	26	LA	1	0	0	0	1	3000	1	1	1	0	0	0	1	1	13	0	11
ASV92	51	51	26	26	0	0.5	1	2	3.92308	0.150888	1.40506	6.27964e-17	0.622837	0.622837	0	5.72504	I	26	LA	1	0	0	0	1	3000	1	1	1	0	0	0	1	1	13	0	11
ASV78	51	51	26	26	0	0.5	1	2	3.92308	0.150888	1.40506	6.27964e-17	0.622837	0.622837	0	5.72504	I	26	LA	1	0	0	0	1	3000	1	1	1	0	0	0	1	1	13	0	11
ASV11	51	51	26	26	0	0.0526316	1	2	3.92308	0.150888	1.40506	0.269355	0.622837	0.622837	0.269355	5.72504	I	26	LA	1	0	0	0	1	3000	1	1	1	0	0	0	1	1	13	0	11
ASV6	51	51	26	26	1.83333	0.0625	0.6	5	3.92308	0.150888	1.40506	0.542068	0.622837	0.622837	0.542068	5.72504	I	26	LA	1	0	0	0	1	3000	1	1	1	0	0	0	1	1	13	0	11
ASV296	51	51	26	26	0	0.5	1	2	3.92308	0.150888	1.40506	6.27964e-17	0.622837	0.622837	0	5.72504	I	26	LA	1	0	0	0	1	3000	1	1	1	0	0	0	1	1	13	0	11
ASV133	51	51	26	26	0	0.2	1	5	3.92308	0.150888	1.40506	7.53557e-16	0.622837	0.622837	0	5.72504	I	26	LA	1	0	0	0	1	3000	1	1	1	0	0	0	1	1	13	0	11
ASV33	51	51	26	26	0	0.0454545	1	2	3.92308	0.150888	1.40506	0.276132	0.622837	0.622837	0.276132	5.72504	I	26	LA	1	0	0	0	1	3000	1	1	1	0	0	0	1	1	13	0	11
ASV375	51	51	26	26	0	0.5	1	2	3.92308	0.150888	1.40506	6.27964e-17	0.622837	0.622837	0	5.72504	I	26	LA	1	0	0	0	1	3000	1	1	1	0	0	0	1	1	13	0	11

## Sheet: fun_genus_dsrna_wheat
ASVId	e.count	size	v.count	order	betweeness.centrality	closeness.centrality	node.transitivity	node.degree	node.degree.mean	node.degree.norm	mean.distance	hub.score	fgc.modularity	wtc.modularity	vector	value	options.bmat	options.n	options.which	options.nev	options.tol	options.ncv	options.ldv	options.ishift	options.maxiter	options.nb	options.mode	options.start	options.sigma	options.sigmai	options.info	options.iter	options.nconv	options.numop	options.numopb	options.numreo
ASV45	125	125	58	58	16.4242	0.00328947	0	2	4.31034	0.0743163	4.09558	0.000126484	0.56544	0.56496	0.000126484	8.22968	I	58	LA	1	0	0	0	1	3000	1	1	1	0	0	0	2	1	30	0	23
ASV55	125	125	58	58	0	0.00371747	#NUM!	1	4.31034	0.0743163	4.09558	0.00191105	0.56544	0.56496	0.00191105	8.22968	I	58	LA	1	0	0	0	1	3000	1	1	1	0	0	0	2	1	30	0	23
ASV57	125	125	58	58	0.5	0.00268097	0	2	4.31034	0.0743163	4.09558	0.000216673	0.56544	0.56496	0.000216673	8.22968	I	58	LA	1	0	0	0	1	3000	1	1	1	0	0	0	2	1	30	0	23
ASV79	125	125	58	58	130.63	0.0049505	0.6	5	4.31034	0.0743163	4.09558	0.103474	0.56544	0.56496	0.103474	8.22968	I	58	LA	1	0	0	0	1	3000	1	1	1	0	0	0	2	1	30	0	23
ASV67	125	125	58	58	159.523	0.00469484	0.1	5	4.31034	0.0743163	4.09558	0.0157273	0.56544	0.56496	0.0157273	8.22968	I	58	LA	1	0	0	0	1	3000	1	1	1	0	0	0	2	1	30	0	23
ASV49	125	125	58	58	176.505	0.00434783	0	3	4.31034	0.0743163	4.09558	0.00492121	0.56544	0.56496	0.00492121	8.22968	I	58	LA	1	0	0	0	1	3000	1	1	1	0	0	0	2	1	30	0	23
ASV14	125	125	58	58	198.633	0.00497512	0	3	4.31034	0.0743163	4.09558	0.00651072	0.56544	0.56496	0.00651072	8.22968	I	58	LA	1	0	0	0	1	3000	1	1	1	0	0	0	2	1	30	0	23
ASV2	125	125	58	58	125.474	0.00529101	0.3	5	4.31034	0.0743163	4.09558	0.0516677	0.56544	0.56496	0.0516677	8.22968	I	58	LA	1	0	0	0	1	3000	1	1	1	0	0	0	2	1	30	0	23
ASV51	125	125	58	58	109.5	0.00314465	0.166667	4	4.31034	0.0743163	4.09558	0.00158531	0.56544	0.56496	0.00158531	8.22968	I	58	LA	1	0	0	0	1	3000	1	1	1	0	0	0	2	1	30	0	23
ASV60	125	125	58	58	18.0133	0.00505051	0.666667	4	4.31034	0.0743163	4.09558	0.113549	0.56544	0.56496	0.113549	8.22968	I	58	LA	1	0	0	0	1	3000	1	1	1	0	0	0	2	1	30	0	23
ASV7	125	125	58	58	0	0.00371747	#NUM!	1	4.31034	0.0743163	4.09558	0.00191105	0.56544	0.56496	0.00191105	8.22968	I	58	LA	1	0	0	0	1	3000	1	1	1	0	0	0	2	1	30	0	23
ASV21	125	125	58	58	0	0.0045045	1	6	4.31034	0.0743163	4.09558	0.704693	0.56544	0.56496	0.704693	8.22968	I	58	LA	1	0	0	0	1	3000	1	1	1	0	0	0	2	1	30	0	23
ASV81	125	125	58	58	27.5	0.00389105	0.666667	4	4.31034	0.0743163	4.09558	0.00263528	0.56544	0.56496	0.00263528	8.22968	I	58	LA	1	0	0	0	1	3000	1	1	1	0	0	0	2	1	30	0	23
ASV64	125	125	58	58	31.9297	0.00483092	0.8	5	4.31034	0.0743163	4.09558	0.0274342	0.56544	0.56496	0.0274342	8.22968	I	58	LA	1	0	0	0	1	3000	1	1	1	0	0	0	2	1	30	0	23
ASV26	125	125	58	58	221.681	0.00574713	0.166667	4	4.31034	0.0743163	4.09558	0.11464	0.56544	0.56496	0.11464	8.22968	I	58	LA	1	0	0	0	1	3000	1	1	1	0	0	0	2	1	30	0	23
ASV30	125	125	58	58	64.7207	0.00578035	0.711111	10	4.31034	0.0743163	4.09558	1	0.56544	0.56496	1	8.22968	I	58	LA	1	0	0	0	1	3000	1	1	1	0	0	0	2	1	30	0	23
ASV59	125	125	58	58	83.5137	0.00512821	0.666667	6	4.31034	0.0743163	4.09558	0.619372	0.56544	0.56496	0.619372	8.22968	I	58	LA	1	0	0	0	1	3000	1	1	1	0	0	0	2	1	30	0	23
ASV39	125	125	58	58	88.929	0.00363636	0	3	4.31034	0.0743163	4.09558	0.000622544	0.56544	0.56496	0.000622544	8.22968	I	58	LA	1	0	0	0	1	3000	1	1	1	0	0	0	2	1	30	0	23
ASV28	125	125	58	58	8.60108	0.0042735	0.333333	3	4.31034	0.0743163	4.09558	0.118786	0.56544	0.56496	0.118786	8.22968	I	58	LA	1	0	0	0	1	3000	1	1	1	0	0	0	2	1	30	0	23
ASV15	125	125	58	58	19.215	0.00390625	0	2	4.31034	0.0743163	4.09558	0.00210432	0.56544	0.56496	0.00210432	8.22968	I	58	LA	1	0	0	0	1	3000	1	1	1	0	0	0	2	1	30	0	23
ASV12	125	125	58	58	64.7207	0.00578035	0.711111	10	4.31034	0.0743163	4.09558	1	0.56544	0.56496	1	8.22968	I	58	LA	1	0	0	0	1	3000	1	1	1	0	0	0	2	1	30	0	23
ASV5	125	125	58	58	22.6875	0.0046729	0	2	4.31034	0.0743163	4.09558	0.0942127	0.56544	0.56496	0.0942127	8.22968	I	58	LA	1	0	0	0	1	3000	1	1	1	0	0	0	2	1	30	0	23
ASV83	125	125	58	58	31.9297	0.00483092	0.8	5	4.31034	0.0743163	4.09558	0.0274342	0.56544	0.56496	0.0274342	8.22968	I	58	LA	1	0	0	0	1	3000	1	1	1	0	0	0	2	1	30	0	23
ASV77	125	125	58	58	0	0.00320513	1	2	4.31034	0.0743163	4.09558	0.000640433	0.56544	0.56496	0.000640433	8.22968	I	58	LA	1	0	0	0	1	3000	1	1	1	0	0	0	2	1	30	0	23
ASV1	125	125	58	58	18.0133	0.00505051	0.666667	4	4.31034	0.0743163	4.09558	0.113549	0.56544	0.56496	0.113549	8.22968	I	58	LA	1	0	0	0	1	3000	1	1	1	0	0	0	2	1	30	0	23
ASV56	125	125	58	58	401.421	0.00546448	0.133333	6	4.31034	0.0743163	4.09558	0.0392794	0.56544	0.56496	0.0392794	8.22968	I	58	LA	1	0	0	0	1	3000	1	1	1	0	0	0	2	1	30	0	23
ASV48	125	125	58	58	64.7207	0.00578035	0.711111	10	4.31034	0.0743163	4.09558	1	0.56544	0.56496	1	8.22968	I	58	LA	1	0	0	0	1	3000	1	1	1	0	0	0	2	1	30	0	23
ASV44	125	125	58	58	54	0.0031348	0.333333	3	4.31034	0.0743163	4.09558	0.00156419	0.56544	0.56496	0.00156419	8.22968	I	58	LA	1	0	0	0	1	3000	1	1	1	0	0	0	2	1	30	0	23
ASV34	125	125	58	58	64.7207	0.00578035	0.711111	10	4.31034	0.0743163	4.09558	1	0.56544	0.56496	1	8.22968	I	58	LA	1	0	0	0	1	3000	1	1	1	0	0	0	2	1	30	0	23
ASV71	125	125	58	58	0	0.00409836	1	2	4.31034	0.0743163	4.09558	0.013449	0.56544	0.56496	0.013449	8.22968	I	58	LA	1	0	0	0	1	3000	1	1	1	0	0	0	2	1	30	0	23
ASV22	125	125	58	58	173.914	0.00442478	0.3	5	4.31034	0.0743163	4.09558	0.00331663	0.56544	0.56496	0.00331663	8.22968	I	58	LA	1	0	0	0	1	3000	1	1	1	0	0	0	2	1	30	0	23
ASV29	125	125	58	58	129.16	0.00512821	0.333333	3	4.31034	0.0743163	4.09558	0.0842249	0.56544	0.56496	0.0842249	8.22968	I	58	LA	1	0	0	0	1	3000	1	1	1	0	0	0	2	1	30	0	23
ASV33	125	125	58	58	20.6923	0.00390625	0	2	4.31034	0.0743163	4.09558	0.00159051	0.56544	0.56496	0.00159051	8.22968	I	58	LA	1	0	0	0	1	3000	1	1	1	0	0	0	2	1	30	0	23
ASV32	125	125	58	58	62.6673	0.00497512	0	3	4.31034	0.0743163	4.09558	0.167439	0.56544	0.56496	0.167439	8.22968	I	58	LA	1	0	0	0	1	3000	1	1	1	0	0	0	2	1	30	0	23
ASV73	125	125	58	58	150.983	0.0047619	0.3	5	4.31034	0.0743163	4.09558	0.0109851	0.56544	0.56496	0.0109851	8.22968	I	58	LA	1	0	0	0	1	3000	1	1	1	0	0	0	2	1	30	0	23
ASV3	125	125	58	58	35.4953	0.00364964	0	2	4.31034	0.0743163	4.09558	0.000418378	0.56544	0.56496	0.000418378	8.22968	I	58	LA	1	0	0	0	1	3000	1	1	1	0	0	0	2	1	30	0	23
ASV92	125	125	58	58	46.594	0.00483092	0.428571	7	4.31034	0.0743163	4.09558	0.0564472	0.56544	0.56496	0.0564472	8.22968	I	58	LA	1	0	0	0	1	3000	1	1	1	0	0	0	2	1	30	0	23
ASV31	125	125	58	58	173.271	0.00480769	0.166667	4	4.31034	0.0743163	4.09558	0.115641	0.56544	0.56496	0.115641	8.22968	I	58	LA	1	0	0	0	1	3000	1	1	1	0	0	0	2	1	30	0	23
ASV9	125	125	58	58	37.4942	0.00446429	0.166667	4	4.31034	0.0743163	4.09558	0.062533	0.56544	0.56496	0.062533	8.22968	I	58	LA	1	0	0	0	1	3000	1	1	1	0	0	0	2	1	30	0	23
ASV25	125	125	58	58	1	0.00268817	0	2	4.31034	0.0743163	4.09558	0.000218961	0.56544	0.56496	0.000218961	8.22968	I	58	LA	1	0	0	0	1	3000	1	1	1	0	0	0	2	1	30	0	23
ASV46	125	125	58	58	260	0.00373134	0.333333	3	4.31034	0.0743163	4.09558	0.0110708	0.56544	0.56496	0.0110708	8.22968	I	58	LA	1	0	0	0	1	3000	1	1	1	0	0	0	2	1	30	0	23
ASV58	125	125	58	58	0	0.00409836	1	2	4.31034	0.0743163	4.09558	0.013449	0.56544	0.56496	0.013449	8.22968	I	58	LA	1	0	0	0	1	3000	1	1	1	0	0	0	2	1	30	0	23
ASV18	125	125	58	58	0	0.0034965	#NUM!	1	4.31034	0.0743163	4.09558	0.000597983	0.56544	0.56496	0.000597983	8.22968	I	58	LA	1	0	0	0	1	3000	1	1	1	0	0	0	2	1	30	0	23
ASV41	125	125	58	58	46.2188	0.0052356	0	3	4.31034	0.0743163	4.09558	0.185987	0.56544	0.56496	0.185987	8.22968	I	58	LA	1	0	0	0	1	3000	1	1	1	0	0	0	2	1	30	0	23
ASV13	125	125	58	58	0	0.0026738	#NUM!	1	4.31034	0.0743163	4.09558	0.000192633	0.56544	0.56496	0.000192633	8.22968	I	58	LA	1	0	0	0	1	3000	1	1	1	0	0	0	2	1	30	0	23
ASV27	125	125	58	58	64.7207	0.00578035	0.711111	10	4.31034	0.0743163	4.09558	1	0.56544	0.56496	1	8.22968	I	58	LA	1	0	0	0	1	3000	1	1	1	0	0	0	2	1	30	0	23
ASV8	125	125	58	58	0	0.00302115	#NUM!	1	4.31034	0.0743163	4.09558	7.56462e-05	0.56544	0.56496	7.56462e-05	8.22968	I	58	LA	1	0	0	0	1	3000	1	1	1	0	0	0	2	1	30	0	23
ASV6	125	125	58	58	59.5526	0.00452489	0	3	4.31034	0.0743163	4.09558	0.0270229	0.56544	0.56496	0.0270229	8.22968	I	58	LA	1	0	0	0	1	3000	1	1	1	0	0	0	2	1	30	0	23
ASV62	125	125	58	58	154.282	0.00529101	0.2	5	4.31034	0.0743163	4.09558	0.0972322	0.56544	0.56496	0.0972322	8.22968	I	58	LA	1	0	0	0	1	3000	1	1	1	0	0	0	2	1	30	0	23
ASV40	125	125	58	58	306	0.0045045	0	2	4.31034	0.0743163	4.09558	0.0879594	0.56544	0.56496	0.0879594	8.22968	I	58	LA	1	0	0	0	1	3000	1	1	1	0	0	0	2	1	30	0	23
ASV19	125	125	58	58	242.2	0.00571429	0.416667	9	4.31034	0.0743163	4.09558	0.755274	0.56544	0.56496	0.755274	8.22968	I	58	LA	1	0	0	0	1	3000	1	1	1	0	0	0	2	1	30	0	23
ASV50	125	125	58	58	37.3169	0.0049505	0.714286	8	4.31034	0.0743163	4.09558	0.799394	0.56544	0.56496	0.799394	8.22968	I	58	LA	1	0	0	0	1	3000	1	1	1	0	0	0	2	1	30	0	23
ASV24	125	125	58	58	557.596	0.00561798	0.166667	12	4.31034	0.0743163	4.09558	0.712807	0.56544	0.56496	0.712807	8.22968	I	58	LA	1	0	0	0	1	3000	1	1	1	0	0	0	2	1	30	0	23
ASV42	125	125	58	58	156.55	0.00529101	0.47619	7	4.31034	0.0743163	4.09558	0.638137	0.56544	0.56496	0.638137	8.22968	I	58	LA	1	0	0	0	1	3000	1	1	1	0	0	0	2	1	30	0	23
ASV37	125	125	58	58	138.357	0.00438596	0.5	4	4.31034	0.0743163	4.09558	0.0150951	0.56544	0.56496	0.0150951	8.22968	I	58	LA	1	0	0	0	1	3000	1	1	1	0	0	0	2	1	30	0	23
ASV53	125	125	58	58	31.9297	0.00483092	0.8	5	4.31034	0.0743163	4.09558	0.0274342	0.56544	0.56496	0.0274342	8.22968	I	58	LA	1	0	0	0	1	3000	1	1	1	0	0	0	2	1	30	0	23
ASV20	125	125	58	58	27.5	0.00389105	0.666667	4	4.31034	0.0743163	4.09558	0.00263528	0.56544	0.56496	0.00263528	8.22968	I	58	LA	1	0	0	0	1	3000	1	1	1	0	0	0	2	1	30	0	23
ASV35	125	125	58	58	0	0.00361011	#NUM!	1	4.31034	0.0743163	4.09558	0.0032836	0.56544	0.56496	0.0032836	8.22968	I	58	LA	1	0	0	0	1	3000	1	1	1	0	0	0	2	1	30	0	23

## Sheet: fun_genus_dsrna_fg_wheat
ASVId	e.count	size	v.count	order	betweeness.centrality	closeness.centrality	node.transitivity	node.degree	node.degree.mean	node.degree.norm	mean.distance	hub.score	fgc.modularity	wtc.modularity	vector	value	options.bmat	options.n	options.which	options.nev	options.tol	options.ncv	options.ldv	options.ishift	options.maxiter	options.nb	options.mode	options.start	options.sigma	options.sigmai	options.info	options.iter	options.nconv	options.numop	options.numopb	options.numreo
ASV45	132	132	60	60	0	0.00409836	#NUM!	1	4.4	0.0733333	3.25353	0.00152015	0.609705	0.587523	0.00152015	7.63482	I	60	LA	1	0	0	0	1	3000	1	1	1	0	0	0	2	1	30	0	23
ASV55	132	132	60	60	0	0.125	1	4	4.4	0.0733333	3.25353	3.23818e-17	0.609705	0.587523	3.87064e-17	7.63482	I	60	LA	1	0	0	0	1	3000	1	1	1	0	0	0	2	1	30	0	23
ASV57	132	132	60	60	69.3897	0.00694444	0.666667	6	4.4	0.0733333	3.25353	0.338725	0.609705	0.587523	0.338725	7.63482	I	60	LA	1	0	0	0	1	3000	1	1	1	0	0	0	2	1	30	0	23
ASV67	132	132	60	60	0	0.00632911	1	2	4.4	0.0733333	3.25353	0.14604	0.609705	0.587523	0.14604	7.63482	I	60	LA	1	0	0	0	1	3000	1	1	1	0	0	0	2	1	30	0	23
ASV49	132	132	60	60	23	0.00534759	0.666667	3	4.4	0.0733333	3.25353	0.0558818	0.609705	0.587523	0.0558818	7.63482	I	60	LA	1	0	0	0	1	3000	1	1	1	0	0	0	2	1	30	0	23
ASV14	132	132	60	60	107.236	0.00813008	0.380952	7	4.4	0.0733333	3.25353	0.391315	0.609705	0.587523	0.391315	7.63482	I	60	LA	1	0	0	0	1	3000	1	1	1	0	0	0	2	1	30	0	23
ASV2	132	132	60	60	0	0.00568182	#NUM!	1	4.4	0.0733333	3.25353	0.0328504	0.609705	0.587523	0.0328504	7.63482	I	60	LA	1	0	0	0	1	3000	1	1	1	0	0	0	2	1	30	0	23
ASV60	132	132	60	60	23	0.00534759	0.666667	3	4.4	0.0733333	3.25353	0.0558818	0.609705	0.587523	0.0558818	7.63482	I	60	LA	1	0	0	0	1	3000	1	1	1	0	0	0	2	1	30	0	23
ASV7	132	132	60	60	181.251	0.00819672	0.285714	8	4.4	0.0733333	3.25353	0.451742	0.609705	0.587523	0.451742	7.63482	I	60	LA	1	0	0	0	1	3000	1	1	1	0	0	0	2	1	30	0	23
ASV21	132	132	60	60	11.8024	0.00740741	0.714286	7	4.4	0.0733333	3.25353	0.5487	0.609705	0.587523	0.5487	7.63482	I	60	LA	1	0	0	0	1	3000	1	1	1	0	0	0	2	1	30	0	23
ASV81	132	132	60	60	0	0.125	1	4	4.4	0.0733333	3.25353	3.23818e-17	0.609705	0.587523	8.60142e-18	7.63482	I	60	LA	1	0	0	0	1	3000	1	1	1	0	0	0	2	1	30	0	23
ASV36	132	132	60	60	5.07619	0.00555556	0.333333	3	4.4	0.0733333	3.25353	0.0346163	0.609705	0.587523	0.0346163	7.63482	I	60	LA	1	0	0	0	1	3000	1	1	1	0	0	0	2	1	30	0	23
ASV64	132	132	60	60	354.048	0.00961538	0.242647	17	4.4	0.0733333	3.25353	1	0.609705	0.587523	1	7.63482	I	60	LA	1	0	0	0	1	3000	1	1	1	0	0	0	2	1	30	0	23
ASV26	132	132	60	60	27.5746	0.00606061	0	2	4.4	0.0733333	3.25353	0.0318191	0.609705	0.587523	0.0318191	7.63482	I	60	LA	1	0	0	0	1	3000	1	1	1	0	0	0	2	1	30	0	23
ASV30	132	132	60	60	41.4611	0.00819672	0.809524	7	4.4	0.0733333	3.25353	0.545347	0.609705	0.587523	0.545347	7.63482	I	60	LA	1	0	0	0	1	3000	1	1	1	0	0	0	2	1	30	0	23
ASV59	132	132	60	60	0	0.00429185	1	2	4.4	0.0733333	3.25353	0.0146387	0.609705	0.587523	0.0146387	7.63482	I	60	LA	1	0	0	0	1	3000	1	1	1	0	0	0	2	1	30	0	23
ASV39	132	132	60	60	47	0.00507614	0	2	4.4	0.0733333	3.25353	0.0116061	0.609705	0.587523	0.0116061	7.63482	I	60	LA	1	0	0	0	1	3000	1	1	1	0	0	0	2	1	30	0	23
ASV11	132	132	60	60	0	0.00398406	1	2	4.4	0.0733333	3.25353	0.00172952	0.609705	0.587523	0.00172952	7.63482	I	60	LA	1	0	0	0	1	3000	1	1	1	0	0	0	2	1	30	0	23
ASV28	132	132	60	60	40.3052	0.00680272	0.3	5	4.4	0.0733333	3.25353	0.138432	0.609705	0.587523	0.138432	7.63482	I	60	LA	1	0	0	0	1	3000	1	1	1	0	0	0	2	1	30	0	23
ASV15	132	132	60	60	0	0.0909091	#NUM!	1	4.4	0.0733333	3.25353	8.09546e-18	0.609705	0.587523	0	7.63482	I	60	LA	1	0	0	0	1	3000	1	1	1	0	0	0	2	1	30	0	23
ASV16	132	132	60	60	41.4611	0.00819672	0.809524	7	4.4	0.0733333	3.25353	0.545347	0.609705	0.587523	0.545347	7.63482	I	60	LA	1	0	0	0	1	3000	1	1	1	0	0	0	2	1	30	0	23
ASV38	132	132	60	60	0	0.333333	1	3	4.4	0.0733333	3.25353	3.23818e-17	0.609705	0.587523	5.18932e-17	7.63482	I	60	LA	1	0	0	0	1	3000	1	1	1	0	0	0	2	1	30	0	23
ASV12	132	132	60	60	185.572	0.00884956	0.363636	12	4.4	0.0733333	3.25353	0.832736	0.609705	0.587523	0.832736	7.63482	I	60	LA	1	0	0	0	1	3000	1	1	1	0	0	0	2	1	30	0	23
ASV5	132	132	60	60	61.4314	0.0060241	0	3	4.4	0.0733333	3.25353	0.0485931	0.609705	0.587523	0.0485931	7.63482	I	60	LA	1	0	0	0	1	3000	1	1	1	0	0	0	2	1	30	0	23
ASV77	132	132	60	60	0	0.333333	1	3	4.4	0.0733333	3.25353	3.23818e-17	0.609705	0.587523	5.4676e-17	7.63482	I	60	LA	1	0	0	0	1	3000	1	1	1	0	0	0	2	1	30	0	23
ASV1	132	132	60	60	128.429	0.00775194	0.133333	6	4.4	0.0733333	3.25353	0.250807	0.609705	0.587523	0.250807	7.63482	I	60	LA	1	0	0	0	1	3000	1	1	1	0	0	0	2	1	30	0	23
ASV23	132	132	60	60	0	0.00684932	1	4	4.4	0.0733333	3.25353	0.361586	0.609705	0.587523	0.361586	7.63482	I	60	LA	1	0	0	0	1	3000	1	1	1	0	0	0	2	1	30	0	23
ASV48	132	132	60	60	95.472	0.00793651	0.166667	4	4.4	0.0733333	3.25353	0.175123	0.609705	0.587523	0.175123	7.63482	I	60	LA	1	0	0	0	1	3000	1	1	1	0	0	0	2	1	30	0	23
ASV34	132	132	60	60	0	0.00574713	#NUM!	1	4.4	0.0733333	3.25353	0.0304396	0.609705	0.587523	0.0304396	7.63482	I	60	LA	1	0	0	0	1	3000	1	1	1	0	0	0	2	1	30	0	23
ASV22	132	132	60	60	0	0.00662252	#NUM!	1	4.4	0.0733333	3.25353	0.130979	0.609705	0.587523	0.130979	7.63482	I	60	LA	1	0	0	0	1	3000	1	1	1	0	0	0	2	1	30	0	23
ASV29	132	132	60	60	115.011	0.00657895	0.166667	4	4.4	0.0733333	3.25353	0.0870902	0.609705	0.587523	0.0870902	7.63482	I	60	LA	1	0	0	0	1	3000	1	1	1	0	0	0	2	1	30	0	23
ASV33	132	132	60	60	11.8024	0.00740741	0.714286	7	4.4	0.0733333	3.25353	0.5487	0.609705	0.587523	0.5487	7.63482	I	60	LA	1	0	0	0	1	3000	1	1	1	0	0	0	2	1	30	0	23
ASV54	132	132	60	60	12.0143	0.00666667	0.666667	3	4.4	0.0733333	3.25353	0.0647839	0.609705	0.587523	0.0647839	7.63482	I	60	LA	1	0	0	0	1	3000	1	1	1	0	0	0	2	1	30	0	23
ASV73	132	132	60	60	41.4611	0.00819672	0.809524	7	4.4	0.0733333	3.25353	0.545347	0.609705	0.587523	0.545347	7.63482	I	60	LA	1	0	0	0	1	3000	1	1	1	0	0	0	2	1	30	0	23
ASV3	132	132	60	60	32.3515	0.00617284	0	3	4.4	0.0733333	3.25353	0.0384164	0.609705	0.587523	0.0384164	7.63482	I	60	LA	1	0	0	0	1	3000	1	1	1	0	0	0	2	1	30	0	23
ASV92	132	132	60	60	0	0.333333	1	3	4.4	0.0733333	3.25353	3.23818e-17	0.609705	0.587523	4.05722e-17	7.63482	I	60	LA	1	0	0	0	1	3000	1	1	1	0	0	0	2	1	30	0	23
ASV31	132	132	60	60	135	0.00617284	0.333333	3	4.4	0.0733333	3.25353	0.084151	0.609705	0.587523	0.084151	7.63482	I	60	LA	1	0	0	0	1	3000	1	1	1	0	0	0	2	1	30	0	23
ASV9	132	132	60	60	7.39286	0.00574713	0.666667	4	4.4	0.0733333	3.25353	0.022082	0.609705	0.587523	0.022082	7.63482	I	60	LA	1	0	0	0	1	3000	1	1	1	0	0	0	2	1	30	0	23
ASV46	132	132	60	60	92	0.00487805	0.333333	3	4.4	0.0733333	3.25353	0.0114751	0.609705	0.587523	0.0114751	7.63482	I	60	LA	1	0	0	0	1	3000	1	1	1	0	0	0	2	1	30	0	23
ASV58	132	132	60	60	172.624	0.00699301	0.392857	8	4.4	0.0733333	3.25353	0.356127	0.609705	0.587523	0.356127	7.63482	I	60	LA	1	0	0	0	1	3000	1	1	1	0	0	0	2	1	30	0	23
ASV18	132	132	60	60	8.77619	0.00537634	0	2	4.4	0.0733333	3.25353	0.0105323	0.609705	0.587523	0.0105323	7.63482	I	60	LA	1	0	0	0	1	3000	1	1	1	0	0	0	2	1	30	0	23
ASV17	132	132	60	60	1.70952	0.00719424	0.666667	4	4.4	0.0733333	3.25353	0.253424	0.609705	0.587523	0.253424	7.63482	I	60	LA	1	0	0	0	1	3000	1	1	1	0	0	0	2	1	30	0	23
ASV41	132	132	60	60	192.463	0.00787402	0.142857	7	4.4	0.0733333	3.25353	0.232401	0.609705	0.587523	0.232401	7.63482	I	60	LA	1	0	0	0	1	3000	1	1	1	0	0	0	2	1	30	0	23
ASV13	132	132	60	60	33.6667	0.00699301	0.666667	3	4.4	0.0733333	3.25353	0.179261	0.609705	0.587523	0.179261	7.63482	I	60	LA	1	0	0	0	1	3000	1	1	1	0	0	0	2	1	30	0	23
ASV27	132	132	60	60	53.025	0.0060241	0.166667	4	4.4	0.0733333	3.25353	0.0217419	0.609705	0.587523	0.0217419	7.63482	I	60	LA	1	0	0	0	1	3000	1	1	1	0	0	0	2	1	30	0	23
ASV8	132	132	60	60	25.3045	0.00746269	0.5	5	4.4	0.0733333	3.25353	0.292726	0.609705	0.587523	0.292726	7.63482	I	60	LA	1	0	0	0	1	3000	1	1	1	0	0	0	2	1	30	0	23
ASV6	132	132	60	60	6.34359	0.00537634	0	2	4.4	0.0733333	3.25353	0.00787946	0.609705	0.587523	0.00787946	7.63482	I	60	LA	1	0	0	0	1	3000	1	1	1	0	0	0	2	1	30	0	23
ASV62	132	132	60	60	41.4611	0.00819672	0.809524	7	4.4	0.0733333	3.25353	0.545347	0.609705	0.587523	0.545347	7.63482	I	60	LA	1	0	0	0	1	3000	1	1	1	0	0	0	2	1	30	0	23
ASV40	132	132	60	60	0	0.00546448	1	3	4.4	0.0733333	3.25353	0.019564	0.609705	0.587523	0.019564	7.63482	I	60	LA	1	0	0	0	1	3000	1	1	1	0	0	0	2	1	30	0	23
ASV19	132	132	60	60	105.062	0.00684932	0.285714	7	4.4	0.0733333	3.25353	0.087441	0.609705	0.587523	0.087441	7.63482	I	60	LA	1	0	0	0	1	3000	1	1	1	0	0	0	2	1	30	0	23
ASV4	132	132	60	60	71.2385	0.00819672	0.444444	10	4.4	0.0733333	3.25353	0.663247	0.609705	0.587523	0.663247	7.63482	I	60	LA	1	0	0	0	1	3000	1	1	1	0	0	0	2	1	30	0	23
ASV50	132	132	60	60	0	0.00398406	1	2	4.4	0.0733333	3.25353	0.00172952	0.609705	0.587523	0.00172952	7.63482	I	60	LA	1	0	0	0	1	3000	1	1	1	0	0	0	2	1	30	0	23
ASV24	132	132	60	60	42.8312	0.00645161	0.5	4	4.4	0.0733333	3.25353	0.039845	0.609705	0.587523	0.039845	7.63482	I	60	LA	1	0	0	0	1	3000	1	1	1	0	0	0	2	1	30	0	23
ASV43	132	132	60	60	9	0.166667	0.4	6	4.4	0.0733333	3.25353	1.29527e-16	0.609705	0.587523	7.28591e-17	7.63482	I	60	LA	1	0	0	0	1	3000	1	1	1	0	0	0	2	1	30	0	23
ASV42	132	132	60	60	56.9518	0.00819672	0.619048	7	4.4	0.0733333	3.25353	0.552351	0.609705	0.587523	0.552351	7.63482	I	60	LA	1	0	0	0	1	3000	1	1	1	0	0	0	2	1	30	0	23
ASV37	132	132	60	60	0	0.0909091	#NUM!	1	4.4	0.0733333	3.25353	8.09546e-18	0.609705	0.587523	0	7.63482	I	60	LA	1	0	0	0	1	3000	1	1	1	0	0	0	2	1	30	0	23
ASV53	132	132	60	60	0	0.333333	1	3	4.4	0.0733333	3.25353	3.23818e-17	0.609705	0.587523	6.08108e-17	7.63482	I	60	LA	1	0	0	0	1	3000	1	1	1	0	0	0	2	1	30	0	23
ASV10	132	132	60	60	0	0.125	1	4	4.4	0.0733333	3.25353	3.23818e-17	0.609705	0.587523	2.47923e-17	7.63482	I	60	LA	1	0	0	0	1	3000	1	1	1	0	0	0	2	1	30	0	23
ASV20	132	132	60	60	0	0.125	1	4	4.4	0.0733333	3.25353	3.23818e-17	0.609705	0.587523	4.19952e-17	7.63482	I	60	LA	1	0	0	0	1	3000	1	1	1	0	0	0	2	1	30	0	23
ASV35	132	132	60	60	0	0.00598802	1	3	4.4	0.0733333	3.25353	0.230607	0.609705	0.587523	0.230607	7.63482	I	60	LA	1	0	0	0	1	3000	1	1	1	0	0	0	2	1	30	0	23

## Sheet: bac_phylum_dsrna_barley
ASVId	e.count	size	v.count	order	betweeness.centrality	closeness.centrality	node.transitivity	node.degree	node.degree.mean	node.degree.norm	mean.distance	hub.score	fgc.modularity	wtc.modularity	vector	value	options.bmat	options.n	options.which	options.nev	options.tol	options.ncv	options.ldv	options.ishift	options.maxiter	options.nb	options.mode	options.start	options.sigma	options.sigmai	options.info	options.iter	options.nconv	options.numop	options.numopb	options.numreo
ASV34	84	84	40	40	7.2	0.0333333	0.714286	7	4.2	0.105	1.88333	0.893348	0.736607	0.772321	0.893348	6.05379	I	40	LA	1	0	0	0	1	3000	1	1	1	0	0	0	1	1	20	0	17
ASV54	84	84	40	40	0	0.2	1	5	4.2	0.105	1.88333	6.60587e-17	0.736607	0.772321	0	6.05379	I	40	LA	1	0	0	0	1	3000	1	1	1	0	0	0	1	1	20	0	17
ASV92	84	84	40	40	0	0.25	1	4	4.2	0.105	1.88333	0	0.736607	0.772321	1.98176e-16	6.05379	I	40	LA	1	0	0	0	1	3000	1	1	1	0	0	0	1	1	20	0	17
ASV47	84	84	40	40	4	0.0277778	0	2	4.2	0.105	1.88333	0.194409	0.736607	0.772321	0.194409	6.05379	I	40	LA	1	0	0	0	1	3000	1	1	1	0	0	0	1	1	20	0	17
ASV64	84	84	40	40	0	0.333333	1	3	4.2	0.105	1.88333	0	0.736607	0.772321	1.65147e-16	6.05379	I	40	LA	1	0	0	0	1	3000	1	1	1	0	0	0	1	1	20	0	17
ASV46	84	84	40	40	0	0.25	1	4	4.2	0.105	1.88333	0	0.736607	0.772321	3.30294e-16	6.05379	I	40	LA	1	0	0	0	1	3000	1	1	1	0	0	0	1	1	20	0	17
ASV5	84	84	40	40	20.6667	0.0357143	0.466667	6	4.2	0.105	1.88333	0.320706	0.736607	0.772321	0.320706	6.05379	I	40	LA	1	0	0	0	1	3000	1	1	1	0	0	0	1	1	20	0	17
ASV11	84	84	40	40	70.0333	0.0434783	0.355556	10	4.2	0.105	1.88333	1	0.736607	0.772321	1	6.05379	I	40	LA	1	0	0	0	1	3000	1	1	1	0	0	0	1	1	20	0	17
ASV56	84	84	40	40	0	0.333333	1	3	4.2	0.105	1.88333	0	0.736607	0.772321	2.31206e-16	6.05379	I	40	LA	1	0	0	0	1	3000	1	1	1	0	0	0	1	1	20	0	17
ASV50	84	84	40	40	10.2	0.0333333	0.666667	7	4.2	0.105	1.88333	0.876588	0.736607	0.772321	0.876588	6.05379	I	40	LA	1	0	0	0	1	3000	1	1	1	0	0	0	1	1	20	0	17
ASV2	84	84	40	40	18.8333	0.0344828	0.5	5	4.2	0.105	1.88333	0.285751	0.736607	0.772321	0.285751	6.05379	I	40	LA	1	0	0	0	1	3000	1	1	1	0	0	0	1	1	20	0	17
ASV27	84	84	40	40	0.2	0.0322581	0.933333	6	4.2	0.105	1.88333	0.851507	0.736607	0.772321	0.851507	6.05379	I	40	LA	1	0	0	0	1	3000	1	1	1	0	0	0	1	1	20	0	17
ASV51	84	84	40	40	0	0.2	1	5	4.2	0.105	1.88333	6.60587e-17	0.736607	0.772321	0	6.05379	I	40	LA	1	0	0	0	1	3000	1	1	1	0	0	0	1	1	20	0	17
ASV4	84	84	40	40	0	0.0192308	1	2	4.2	0.105	1.88333	0.0510406	0.736607	0.772321	0.0510406	6.05379	I	40	LA	1	0	0	0	1	3000	1	1	1	0	0	0	1	1	20	0	17
ASV45	84	84	40	40	0	0.2	1	5	4.2	0.105	1.88333	6.60587e-17	0.736607	0.772321	0	6.05379	I	40	LA	1	0	0	0	1	3000	1	1	1	0	0	0	1	1	20	0	17
ASV141	84	84	40	40	0	0.25	1	4	4.2	0.105	1.88333	0	0.736607	0.772321	1.98176e-16	6.05379	I	40	LA	1	0	0	0	1	3000	1	1	1	0	0	0	1	1	20	0	17
ASV16	84	84	40	40	0	0.25	1	4	4.2	0.105	1.88333	0	0.736607	0.772321	1.32117e-16	6.05379	I	40	LA	1	0	0	0	1	3000	1	1	1	0	0	0	1	1	20	0	17
ASV63	84	84	40	40	0	0.25	1	4	4.2	0.105	1.88333	0	0.736607	0.772321	1.98176e-16	6.05379	I	40	LA	1	0	0	0	1	3000	1	1	1	0	0	0	1	1	20	0	17
ASV18	84	84	40	40	0	0.03125	1	5	4.2	0.105	1.88333	0.74578	0.736607	0.772321	0.74578	6.05379	I	40	LA	1	0	0	0	1	3000	1	1	1	0	0	0	1	1	20	0	17
ASV28	84	84	40	40	0	0.03125	1	5	4.2	0.105	1.88333	0.74578	0.736607	0.772321	0.74578	6.05379	I	40	LA	1	0	0	0	1	3000	1	1	1	0	0	0	1	1	20	0	17
ASV20	84	84	40	40	0	0.333333	1	3	4.2	0.105	1.88333	0	0.736607	0.772321	2.64235e-16	6.05379	I	40	LA	1	0	0	0	1	3000	1	1	1	0	0	0	1	1	20	0	17
ASV89	84	84	40	40	0	0.25	1	4	4.2	0.105	1.88333	0	0.736607	0.772321	3.30294e-16	6.05379	I	40	LA	1	0	0	0	1	3000	1	1	1	0	0	0	1	1	20	0	17
ASV38	84	84	40	40	0	0.25	1	4	4.2	0.105	1.88333	0	0.736607	0.772321	6.60587e-17	6.05379	I	40	LA	1	0	0	0	1	3000	1	1	1	0	0	0	1	1	20	0	17
ASV23	84	84	40	40	0	0.2	1	5	4.2	0.105	1.88333	6.60587e-17	0.736607	0.772321	0	6.05379	I	40	LA	1	0	0	0	1	3000	1	1	1	0	0	0	1	1	20	0	17
ASV65	84	84	40	40	0	0.5	1	2	4.2	0.105	1.88333	0	0.736607	0.772321	2.64235e-16	6.05379	I	40	LA	1	0	0	0	1	3000	1	1	1	0	0	0	1	1	20	0	17
ASV60	84	84	40	40	0	0.25	1	4	4.2	0.105	1.88333	0	0.736607	0.772321	1.32117e-16	6.05379	I	40	LA	1	0	0	0	1	3000	1	1	1	0	0	0	1	1	20	0	17
ASV3	84	84	40	40	5.5	0.025641	0.666667	4	4.2	0.105	1.88333	0.137017	0.736607	0.772321	0.137017	6.05379	I	40	LA	1	0	0	0	1	3000	1	1	1	0	0	0	1	1	20	0	17
ASV10	84	84	40	40	5.33333	0.0322581	0.666667	3	4.2	0.105	1.88333	0.246569	0.736607	0.772321	0.246569	6.05379	I	40	LA	1	0	0	0	1	3000	1	1	1	0	0	0	1	1	20	0	17
ASV39	84	84	40	40	0	0.5	1	2	4.2	0.105	1.88333	0	0.736607	0.772321	2.64235e-16	6.05379	I	40	LA	1	0	0	0	1	3000	1	1	1	0	0	0	1	1	20	0	17
ASV14	84	84	40	40	0	0.25	1	4	4.2	0.105	1.88333	0	0.736607	0.772321	2.64235e-16	6.05379	I	40	LA	1	0	0	0	1	3000	1	1	1	0	0	0	1	1	20	0	17
ASV21	84	84	40	40	0	0.0238095	1	2	4.2	0.105	1.88333	0.100178	0.736607	0.772321	0.100178	6.05379	I	40	LA	1	0	0	0	1	3000	1	1	1	0	0	0	1	1	20	0	17
ASV87	84	84	40	40	0	0.25	1	4	4.2	0.105	1.88333	0	0.736607	0.772321	1.98176e-16	6.05379	I	40	LA	1	0	0	0	1	3000	1	1	1	0	0	0	1	1	20	0	17
ASV73	84	84	40	40	7.2	0.0333333	0.714286	7	4.2	0.105	1.88333	0.893348	0.736607	0.772321	0.893348	6.05379	I	40	LA	1	0	0	0	1	3000	1	1	1	0	0	0	1	1	20	0	17
ASV7	84	84	40	40	9.33333	0.0263158	0.5	5	4.2	0.105	1.88333	0.171972	0.736607	0.772321	0.171972	6.05379	I	40	LA	1	0	0	0	1	3000	1	1	1	0	0	0	1	1	20	0	17
ASV100	84	84	40	40	0	0.5	1	2	4.2	0.105	1.88333	0	0.736607	0.772321	2.64235e-16	6.05379	I	40	LA	1	0	0	0	1	3000	1	1	1	0	0	0	1	1	20	0	17
ASV33	84	84	40	40	0.5	0.0232558	0	2	4.2	0.105	1.88333	0.176914	0.736607	0.772321	0.176914	6.05379	I	40	LA	1	0	0	0	1	3000	1	1	1	0	0	0	1	1	20	0	17
ASV111	84	84	40	40	0	0.2	1	5	4.2	0.105	1.88333	6.60587e-17	0.736607	0.772321	0	6.05379	I	40	LA	1	0	0	0	1	3000	1	1	1	0	0	0	1	1	20	0	17
ASV8	84	84	40	40	0	0.0227273	1	2	4.2	0.105	1.88333	0.295137	0.736607	0.772321	0.295137	6.05379	I	40	LA	1	0	0	0	1	3000	1	1	1	0	0	0	1	1	20	0	17
ASV225	84	84	40	40	0	0.2	1	5	4.2	0.105	1.88333	6.60587e-17	0.736607	0.772321	0	6.05379	I	40	LA	1	0	0	0	1	3000	1	1	1	0	0	0	1	1	20	0	17
ASV109	84	84	40	40	0	0.333333	1	3	4.2	0.105	1.88333	0	0.736607	0.772321	1.65147e-16	6.05379	I	40	LA	1	0	0	0	1	3000	1	1	1	0	0	0	1	1	20	0	17

## Sheet: bac_phylum_dsrna_fg_barley
ASVId	e.count	size	v.count	order	betweeness.centrality	closeness.centrality	node.transitivity	node.degree	node.degree.mean	node.degree.norm	mean.distance	hub.score	fgc.modularity	wtc.modularity	vector	value	options.bmat	options.n	options.which	options.nev	options.tol	options.ncv	options.ldv	options.ishift	options.maxiter	options.nb	options.mode	options.start	options.sigma	options.sigmai	options.info	options.iter	options.nconv	options.numop	options.numopb	options.numreo
ASV146	131	131	58	58	0	0.166667	1	6	4.51724	0.0778835	1.19079	1.57009e-16	0.850766	0.850766	0	7	I	58	LA	1	0	0	0	1	3000	1	1	1	0	0	0	1	1	20	0	20
ASV331	131	131	58	58	0	0.2	1	5	4.51724	0.0778835	1.19079	2.35514e-16	0.850766	0.850766	0	7	I	58	LA	1	0	0	0	1	3000	1	1	1	0	0	0	1	1	20	0	20
ASV59	131	131	58	58	0	0.142857	1	7	4.51724	0.0778835	1.19079	1	0.850766	0.850766	1	7	I	58	LA	1	0	0	0	1	3000	1	1	1	0	0	0	1	1	20	0	20
ASV212	131	131	58	58	0	0.2	1	5	4.51724	0.0778835	1.19079	2.35514e-16	0.850766	0.850766	0	7	I	58	LA	1	0	0	0	1	3000	1	1	1	0	0	0	1	1	20	0	20
ASV92	131	131	58	58	0	0.142857	1	7	4.51724	0.0778835	1.19079	1	0.850766	0.850766	1	7	I	58	LA	1	0	0	0	1	3000	1	1	1	0	0	0	1	1	20	0	20
ASV178	131	131	58	58	0	0.25	1	4	4.51724	0.0778835	1.19079	2.74766e-16	0.850766	0.850766	0	7	I	58	LA	1	0	0	0	1	3000	1	1	1	0	0	0	1	1	20	0	20
ASV96	131	131	58	58	0	0.142857	1	7	4.51724	0.0778835	1.19079	1	0.850766	0.850766	1	7	I	58	LA	1	0	0	0	1	3000	1	1	1	0	0	0	1	1	20	0	20
ASV53	131	131	58	58	0	0.25	1	4	4.51724	0.0778835	1.19079	2.74766e-16	0.850766	0.850766	0	7	I	58	LA	1	0	0	0	1	3000	1	1	1	0	0	0	1	1	20	0	20
ASV1	131	131	58	58	4.85714	0.0833333	0.733333	6	4.51724	0.0778835	1.19079	3.92523e-16	0.850766	0.850766	0	7	I	58	LA	1	0	0	0	1	3000	1	1	1	0	0	0	1	1	20	0	20
ASV237	131	131	58	58	0	0.333333	1	3	4.51724	0.0778835	1.19079	1.17757e-16	0.850766	0.850766	0	7	I	58	LA	1	0	0	0	1	3000	1	1	1	0	0	0	1	1	20	0	20
ASV218	131	131	58	58	0	0.2	1	5	4.51724	0.0778835	1.19079	2.35514e-16	0.850766	0.850766	0	7	I	58	LA	1	0	0	0	1	3000	1	1	1	0	0	0	1	1	20	0	20
ASV5	131	131	58	58	0	0.0416667	#NUM!	1	4.51724	0.0778835	1.19079	2.94392e-17	0.850766	0.850766	0	7	I	58	LA	1	0	0	0	1	3000	1	1	1	0	0	0	1	1	20	0	20
ASV25	131	131	58	58	0	0.333333	#NUM!	1	4.51724	0.0778835	1.19079	9.81308e-18	0.850766	0.850766	0	7	I	58	LA	1	0	0	0	1	3000	1	1	1	0	0	0	1	1	20	0	20
ASV11	131	131	58	58	1.60476	0.0833333	0.809524	7	4.51724	0.0778835	1.19079	3.92523e-16	0.850766	0.850766	0	7	I	58	LA	1	0	0	0	1	3000	1	1	1	0	0	0	1	1	20	0	20
ASV42	131	131	58	58	0	0.5	1	2	4.51724	0.0778835	1.19079	0	0.850766	0.850766	0	7	I	58	LA	1	0	0	0	1	3000	1	1	1	0	0	0	1	1	20	0	20
ASV90	131	131	58	58	0	0.2	1	5	4.51724	0.0778835	1.19079	2.35514e-16	0.850766	0.850766	0	7	I	58	LA	1	0	0	0	1	3000	1	1	1	0	0	0	1	1	20	0	20
ASV99	131	131	58	58	0	0.166667	1	6	4.51724	0.0778835	1.19079	1.57009e-16	0.850766	0.850766	0	7	I	58	LA	1	0	0	0	1	3000	1	1	1	0	0	0	1	1	20	0	20
ASV104	131	131	58	58	0	0.2	1	5	4.51724	0.0778835	1.19079	2.35514e-16	0.850766	0.850766	0	7	I	58	LA	1	0	0	0	1	3000	1	1	1	0	0	0	1	1	20	0	20
ASV114	131	131	58	58	0	0.166667	1	6	4.51724	0.0778835	1.19079	1.57009e-16	0.850766	0.850766	0	7	I	58	LA	1	0	0	0	1	3000	1	1	1	0	0	0	1	1	20	0	20
ASV2	131	131	58	58	7.34286	0.0909091	0.714286	7	4.51724	0.0778835	1.19079	3.92523e-16	0.850766	0.850766	0	7	I	58	LA	1	0	0	0	1	3000	1	1	1	0	0	0	1	1	20	0	20
ASV27	131	131	58	58	0	0.25	1	4	4.51724	0.0778835	1.19079	2.74766e-16	0.850766	0.850766	0	7	I	58	LA	1	0	0	0	1	3000	1	1	1	0	0	0	1	1	20	0	20
ASV35	131	131	58	58	1	0.5	0	2	4.51724	0.0778835	1.19079	1.96262e-17	0.850766	0.850766	0	7	I	58	LA	1	0	0	0	1	3000	1	1	1	0	0	0	1	1	20	0	20
ASV4	131	131	58	58	0.2	0.0769231	0.933333	6	4.51724	0.0778835	1.19079	3.92523e-16	0.850766	0.850766	0	7	I	58	LA	1	0	0	0	1	3000	1	1	1	0	0	0	1	1	20	0	20
ASV45	131	131	58	58	0	0.333333	#NUM!	1	4.51724	0.0778835	1.19079	9.81308e-18	0.850766	0.850766	0	7	I	58	LA	1	0	0	0	1	3000	1	1	1	0	0	0	1	1	20	0	20
ASV98	131	131	58	58	0	0.2	1	5	4.51724	0.0778835	1.19079	2.35514e-16	0.850766	0.850766	0	7	I	58	LA	1	0	0	0	1	3000	1	1	1	0	0	0	1	1	20	0	20
ASV141	131	131	58	58	1	0.5	0	2	4.51724	0.0778835	1.19079	1.96262e-17	0.850766	0.850766	0	7	I	58	LA	1	0	0	0	1	3000	1	1	1	0	0	0	1	1	20	0	20
ASV115	131	131	58	58	0	0.166667	1	6	4.51724	0.0778835	1.19079	1.57009e-16	0.850766	0.850766	0	7	I	58	LA	1	0	0	0	1	3000	1	1	1	0	0	0	1	1	20	0	20
ASV154	131	131	58	58	0	0.333333	1	3	4.51724	0.0778835	1.19079	1.17757e-16	0.850766	0.850766	0	7	I	58	LA	1	0	0	0	1	3000	1	1	1	0	0	0	1	1	20	0	20
ASV219	131	131	58	58	0	0.333333	1	3	4.51724	0.0778835	1.19079	1.17757e-16	0.850766	0.850766	0	7	I	58	LA	1	0	0	0	1	3000	1	1	1	0	0	0	1	1	20	0	20
ASV18	131	131	58	58	1.60476	0.0833333	0.809524	7	4.51724	0.0778835	1.19079	3.92523e-16	0.850766	0.850766	0	7	I	58	LA	1	0	0	0	1	3000	1	1	1	0	0	0	1	1	20	0	20
ASV28	131	131	58	58	1.60476	0.0833333	0.809524	7	4.51724	0.0778835	1.19079	3.92523e-16	0.850766	0.850766	0	7	I	58	LA	1	0	0	0	1	3000	1	1	1	0	0	0	1	1	20	0	20
ASV75	131	131	58	58	0	0.2	1	5	4.51724	0.0778835	1.19079	2.35514e-16	0.850766	0.850766	0	7	I	58	LA	1	0	0	0	1	3000	1	1	1	0	0	0	1	1	20	0	20
ASV20	131	131	58	58	0	0.333333	#NUM!	1	4.51724	0.0778835	1.19079	9.81308e-18	0.850766	0.850766	0	7	I	58	LA	1	0	0	0	1	3000	1	1	1	0	0	0	1	1	20	0	20
ASV37	131	131	58	58	0	0.25	1	4	4.51724	0.0778835	1.19079	2.74766e-16	0.850766	0.850766	0	7	I	58	LA	1	0	0	0	1	3000	1	1	1	0	0	0	1	1	20	0	20
ASV61	131	131	58	58	0	0.142857	1	7	4.51724	0.0778835	1.19079	1	0.850766	0.850766	1	7	I	58	LA	1	0	0	0	1	3000	1	1	1	0	0	0	1	1	20	0	20
ASV74	131	131	58	58	1	0.5	0	2	4.51724	0.0778835	1.19079	1.96262e-17	0.850766	0.850766	0	7	I	58	LA	1	0	0	0	1	3000	1	1	1	0	0	0	1	1	20	0	20
ASV448	131	131	58	58	0	0.2	1	5	4.51724	0.0778835	1.19079	2.35514e-16	0.850766	0.850766	0	7	I	58	LA	1	0	0	0	1	3000	1	1	1	0	0	0	1	1	20	0	20
ASV95	131	131	58	58	0	0.2	1	5	4.51724	0.0778835	1.19079	2.35514e-16	0.850766	0.850766	0	7	I	58	LA	1	0	0	0	1	3000	1	1	1	0	0	0	1	1	20	0	20
ASV23	131	131	58	58	0	0.5	1	2	4.51724	0.0778835	1.19079	0	0.850766	0.850766	0	7	I	58	LA	1	0	0	0	1	3000	1	1	1	0	0	0	1	1	20	0	20
ASV65	131	131	58	58	0	0.333333	#NUM!	1	4.51724	0.0778835	1.19079	9.81308e-18	0.850766	0.850766	0	7	I	58	LA	1	0	0	0	1	3000	1	1	1	0	0	0	1	1	20	0	20
ASV79	131	131	58	58	0	0.5	1	2	4.51724	0.0778835	1.19079	0	0.850766	0.850766	0	7	I	58	LA	1	0	0	0	1	3000	1	1	1	0	0	0	1	1	20	0	20
ASV119	131	131	58	58	0	0.142857	1	7	4.51724	0.0778835	1.19079	1	0.850766	0.850766	1	7	I	58	LA	1	0	0	0	1	3000	1	1	1	0	0	0	1	1	20	0	20
ASV118	131	131	58	58	0	0.142857	1	7	4.51724	0.0778835	1.19079	1	0.850766	0.850766	1	7	I	58	LA	1	0	0	0	1	3000	1	1	1	0	0	0	1	1	20	0	20
ASV9	131	131	58	58	8	0.0625	0.333333	3	4.51724	0.0778835	1.19079	1.96262e-16	0.850766	0.850766	0	7	I	58	LA	1	0	0	0	1	3000	1	1	1	0	0	0	1	1	20	0	20
ASV39	131	131	58	58	0	0.333333	#NUM!	1	4.51724	0.0778835	1.19079	9.81308e-18	0.850766	0.850766	0	7	I	58	LA	1	0	0	0	1	3000	1	1	1	0	0	0	1	1	20	0	20
ASV24	131	131	58	58	0	0.25	1	4	4.51724	0.0778835	1.19079	2.74766e-16	0.850766	0.850766	0	7	I	58	LA	1	0	0	0	1	3000	1	1	1	0	0	0	1	1	20	0	20
ASV464	131	131	58	58	0	0.2	1	5	4.51724	0.0778835	1.19079	2.35514e-16	0.850766	0.850766	0	7	I	58	LA	1	0	0	0	1	3000	1	1	1	0	0	0	1	1	20	0	20
ASV330	131	131	58	58	0	0.166667	1	6	4.51724	0.0778835	1.19079	1.57009e-16	0.850766	0.850766	0	7	I	58	LA	1	0	0	0	1	3000	1	1	1	0	0	0	1	1	20	0	20
ASV14	131	131	58	58	0.785714	0.0769231	0.866667	6	4.51724	0.0778835	1.19079	4.71028e-16	0.850766	0.850766	0	7	I	58	LA	1	0	0	0	1	3000	1	1	1	0	0	0	1	1	20	0	20
ASV250	131	131	58	58	0	0.166667	1	6	4.51724	0.0778835	1.19079	1.57009e-16	0.850766	0.850766	0	7	I	58	LA	1	0	0	0	1	3000	1	1	1	0	0	0	1	1	20	0	20
ASV159	131	131	58	58	0	0.2	1	5	4.51724	0.0778835	1.19079	2.35514e-16	0.850766	0.850766	0	7	I	58	LA	1	0	0	0	1	3000	1	1	1	0	0	0	1	1	20	0	20
ASV62	131	131	58	58	0	0.142857	1	7	4.51724	0.0778835	1.19079	1	0.850766	0.850766	1	7	I	58	LA	1	0	0	0	1	3000	1	1	1	0	0	0	1	1	20	0	20
ASV268	131	131	58	58	0	0.333333	1	3	4.51724	0.0778835	1.19079	1.17757e-16	0.850766	0.850766	0	7	I	58	LA	1	0	0	0	1	3000	1	1	1	0	0	0	1	1	20	0	20
ASV86	131	131	58	58	0	0.142857	1	7	4.51724	0.0778835	1.19079	1	0.850766	0.850766	1	7	I	58	LA	1	0	0	0	1	3000	1	1	1	0	0	0	1	1	20	0	20
ASV8	131	131	58	58	0	0.0588235	1	4	4.51724	0.0778835	1.19079	2.35514e-16	0.850766	0.850766	0	7	I	58	LA	1	0	0	0	1	3000	1	1	1	0	0	0	1	1	20	0	20
ASV109	131	131	58	58	0	0.166667	1	6	4.51724	0.0778835	1.19079	1.57009e-16	0.850766	0.850766	0	7	I	58	LA	1	0	0	0	1	3000	1	1	1	0	0	0	1	1	20	0	20
ASV44	131	131	58	58	0	0.333333	#NUM!	1	4.51724	0.0778835	1.19079	9.81308e-18	0.850766	0.850766	0	7	I	58	LA	1	0	0	0	1	3000	1	1	1	0	0	0	1	1	20	0	20
ASV449	131	131	58	58	0	0.2	1	5	4.51724	0.0778835	1.19079	2.35514e-16	0.850766	0.850766	0	7	I	58	LA	1	0	0	0	1	3000	1	1	1	0	0	0	1	1	20	0	20

## Sheet: bac_genus_dsrna_barley
ASVId	e.count	size	v.count	order	betweeness.centrality	closeness.centrality	node.transitivity	node.degree	node.degree.mean	node.degree.norm	mean.distance	hub.score	fgc.modularity	wtc.modularity	vector	value	options.bmat	options.n	options.which	options.nev	options.tol	options.ncv	options.ldv	options.ishift	options.maxiter	options.nb	options.mode	options.start	options.sigma	options.sigmai	options.info	options.iter	options.nconv	options.numop	options.numopb	options.numreo
ASV34	49	49	29	29	0	0.0384615	1	3	3.37931	0.116528	1.85437	0.3976	0.702207	0.741566	0.3976	4.36277	I	29	LA	1	0	0	0	1	3000	1	1	1	0	0	0	2	1	21	0	17
ASV54	49	49	29	29	0	0.333333	1	3	3.37931	0.116528	1.85437	0	0.702207	0.741566	2.25829e-16	4.36277	I	29	LA	1	0	0	0	1	3000	1	1	1	0	0	0	2	1	21	0	17
ASV47	49	49	29	29	4	0.037037	0	2	3.37931	0.116528	1.85437	0.243977	0.702207	0.741566	0.243977	4.36277	I	29	LA	1	0	0	0	1	3000	1	1	1	0	0	0	2	1	21	0	17
ASV64	49	49	29	29	0	0.333333	1	3	3.37931	0.116528	1.85437	0	0.702207	0.741566	1.32382e-16	4.36277	I	29	LA	1	0	0	0	1	3000	1	1	1	0	0	0	2	1	21	0	17
ASV46	49	49	29	29	0	0.25	1	4	3.37931	0.116528	1.85437	1.18366e-15	0.702207	0.741566	0	4.36277	I	29	LA	1	0	0	0	1	3000	1	1	1	0	0	0	2	1	21	0	17
ASV5	49	49	29	29	13.7333	0.0526316	0.466667	6	3.37931	0.116528	1.85437	1	0.702207	0.741566	1	4.36277	I	29	LA	1	0	0	0	1	3000	1	1	1	0	0	0	2	1	21	0	17
ASV11	49	49	29	29	37.8333	0.0555556	0.238095	7	3.37931	0.116528	1.85437	0.910791	0.702207	0.741566	0.910791	4.36277	I	29	LA	1	0	0	0	1	3000	1	1	1	0	0	0	2	1	21	0	17
ASV56	49	49	29	29	0	0.333333	1	3	3.37931	0.116528	1.85437	0	0.702207	0.741566	2.18042e-16	4.36277	I	29	LA	1	0	0	0	1	3000	1	1	1	0	0	0	2	1	21	0	17
ASV50	49	49	29	29	6	0.04	0.5	4	3.37931	0.116528	1.85437	0.426246	0.702207	0.741566	0.426246	4.36277	I	29	LA	1	0	0	0	1	3000	1	1	1	0	0	0	2	1	21	0	17
ASV2	49	49	29	29	11.9	0.05	0.5	5	3.37931	0.116528	1.85437	0.883526	0.702207	0.741566	0.883526	4.36277	I	29	LA	1	0	0	0	1	3000	1	1	1	0	0	0	2	1	21	0	17
ASV51	49	49	29	29	0	0.333333	1	3	3.37931	0.116528	1.85437	0	0.702207	0.741566	1.86893e-16	4.36277	I	29	LA	1	0	0	0	1	3000	1	1	1	0	0	0	2	1	21	0	17
ASV4	49	49	29	29	0	0.0285714	1	2	3.37931	0.116528	1.85437	0.346593	0.702207	0.741566	0.346593	4.36277	I	29	LA	1	0	0	0	1	3000	1	1	1	0	0	0	2	1	21	0	17
ASV45	49	49	29	29	0	0.333333	1	3	3.37931	0.116528	1.85437	0	0.702207	0.741566	2.02467e-16	4.36277	I	29	LA	1	0	0	0	1	3000	1	1	1	0	0	0	2	1	21	0	17
ASV141	49	49	29	29	0	0.25	1	4	3.37931	0.116528	1.85437	1.18366e-15	0.702207	0.741566	0	4.36277	I	29	LA	1	0	0	0	1	3000	1	1	1	0	0	0	2	1	21	0	17
ASV16	49	49	29	29	0	0.25	1	4	3.37931	0.116528	1.85437	1.18366e-15	0.702207	0.741566	0	4.36277	I	29	LA	1	0	0	0	1	3000	1	1	1	0	0	0	2	1	21	0	17
ASV63	49	49	29	29	0	0.25	1	4	3.37931	0.116528	1.85437	1.18366e-15	0.702207	0.741566	0	4.36277	I	29	LA	1	0	0	0	1	3000	1	1	1	0	0	0	2	1	21	0	17
ASV20	49	49	29	29	0	0.333333	1	3	3.37931	0.116528	1.85437	0	0.702207	0.741566	2.18042e-16	4.36277	I	29	LA	1	0	0	0	1	3000	1	1	1	0	0	0	2	1	21	0	17
ASV38	49	49	29	29	0	0.25	1	4	3.37931	0.116528	1.85437	1.18366e-15	0.702207	0.741566	0	4.36277	I	29	LA	1	0	0	0	1	3000	1	1	1	0	0	0	2	1	21	0	17
ASV23	49	49	29	29	0	0.333333	1	3	3.37931	0.116528	1.85437	0	0.702207	0.741566	2.10255e-16	4.36277	I	29	LA	1	0	0	0	1	3000	1	1	1	0	0	0	2	1	21	0	17
ASV65	49	49	29	29	0	0.5	1	2	3.37931	0.116528	1.85437	0	0.702207	0.741566	0	4.36277	I	29	LA	1	0	0	0	1	3000	1	1	1	0	0	0	2	1	21	0	17
ASV3	49	49	29	29	3.9	0.0384615	0.666667	4	3.37931	0.116528	1.85437	0.697815	0.702207	0.741566	0.697815	4.36277	I	29	LA	1	0	0	0	1	3000	1	1	1	0	0	0	2	1	21	0	17
ASV10	49	49	29	29	3.2	0.0454545	0.666667	3	3.37931	0.116528	1.85437	0.624621	0.702207	0.741566	0.624621	4.36277	I	29	LA	1	0	0	0	1	3000	1	1	1	0	0	0	2	1	21	0	17
ASV39	49	49	29	29	0	0.5	1	2	3.37931	0.116528	1.85437	0	0.702207	0.741566	0	4.36277	I	29	LA	1	0	0	0	1	3000	1	1	1	0	0	0	2	1	21	0	17
ASV21	49	49	29	29	0	0.0344828	1	2	3.37931	0.116528	1.85437	0.431727	0.702207	0.741566	0.431727	4.36277	I	29	LA	1	0	0	0	1	3000	1	1	1	0	0	0	2	1	21	0	17
ASV73	49	49	29	29	0	0.0384615	1	3	3.37931	0.116528	1.85437	0.3976	0.702207	0.741566	0.3976	4.36277	I	29	LA	1	0	0	0	1	3000	1	1	1	0	0	0	2	1	21	0	17
ASV7	49	49	29	29	6.93333	0.04	0.5	5	3.37931	0.116528	1.85437	0.814289	0.702207	0.741566	0.814289	4.36277	I	29	LA	1	0	0	0	1	3000	1	1	1	0	0	0	2	1	21	0	17
ASV100	49	49	29	29	0	0.5	1	2	3.37931	0.116528	1.85437	0	0.702207	0.741566	0	4.36277	I	29	LA	1	0	0	0	1	3000	1	1	1	0	0	0	2	1	21	0	17
ASV33	49	49	29	29	0.5	0.0294118	0	2	3.37931	0.116528	1.85437	0.153623	0.702207	0.741566	0.153623	4.36277	I	29	LA	1	0	0	0	1	3000	1	1	1	0	0	0	2	1	21	0	17
ASV109	49	49	29	29	0	0.333333	1	3	3.37931	0.116528	1.85437	0	0.702207	0.741566	1.47957e-16	4.36277	I	29	LA	1	0	0	0	1	3000	1	1	1	0	0	0	2	1	21	0	17

## Sheet: bac_genus_dsrna_fg_barley
ASVId	e.count	size	v.count	order	betweeness.centrality	closeness.centrality	node.transitivity	node.degree	node.degree.mean	node.degree.norm	mean.distance	hub.score	fgc.modularity	wtc.modularity	vector	value	options.bmat	options.n	options.which	options.nev	options.tol	options.ncv	options.ldv	options.ishift	options.maxiter	options.nb	options.mode	options.start	options.sigma	options.sigmai	options.info	options.iter	options.nconv	options.numop	options.numopb	options.numreo
ASV146	75	75	41	41	0	0.2	1	5	3.65854	0.0892326	1.12048	4.40606e-16	0.827022	0.827022	0	6	I	41	LA	1	0	0	0	1	3000	1	1	1	0	0	0	1	1	20	0	19
ASV331	75	75	41	41	0	0.25	1	4	3.65854	0.0892326	1.12048	2.93737e-16	0.827022	0.827022	0	6	I	41	LA	1	0	0	0	1	3000	1	1	1	0	0	0	1	1	20	0	19
ASV59	75	75	41	41	0	0.166667	1	6	3.65854	0.0892326	1.12048	1	0.827022	0.827022	1	6	I	41	LA	1	0	0	0	1	3000	1	1	1	0	0	0	1	1	20	0	19
ASV212	75	75	41	41	0	0.25	1	4	3.65854	0.0892326	1.12048	2.93737e-16	0.827022	0.827022	0	6	I	41	LA	1	0	0	0	1	3000	1	1	1	0	0	0	1	1	20	0	19
ASV92	75	75	41	41	0	0.166667	1	6	3.65854	0.0892326	1.12048	1	0.827022	0.827022	1	6	I	41	LA	1	0	0	0	1	3000	1	1	1	0	0	0	1	1	20	0	19
ASV178	75	75	41	41	0	0.5	1	2	3.65854	0.0892326	1.12048	1.83586e-16	0.827022	0.827022	3.67172e-17	6	I	41	LA	1	0	0	0	1	3000	1	1	1	0	0	0	1	1	20	0	19
ASV96	75	75	41	41	0	0.166667	1	6	3.65854	0.0892326	1.12048	1	0.827022	0.827022	1	6	I	41	LA	1	0	0	0	1	3000	1	1	1	0	0	0	1	1	20	0	19
ASV1	75	75	41	41	2	0.166667	0.666667	4	3.65854	0.0892326	1.12048	1.46869e-16	0.827022	0.827022	0	6	I	41	LA	1	0	0	0	1	3000	1	1	1	0	0	0	1	1	20	0	19
ASV218	75	75	41	41	0	0.25	1	4	3.65854	0.0892326	1.12048	2.93737e-16	0.827022	0.827022	0	6	I	41	LA	1	0	0	0	1	3000	1	1	1	0	0	0	1	1	20	0	19
ASV5	75	75	41	41	0	0.0909091	#NUM!	1	3.65854	0.0892326	1.12048	5.50758e-17	0.827022	0.827022	0	6	I	41	LA	1	0	0	0	1	3000	1	1	1	0	0	0	1	1	20	0	19
ASV11	75	75	41	41	0	0.125	1	3	3.65854	0.0892326	1.12048	2.20303e-16	0.827022	0.827022	0	6	I	41	LA	1	0	0	0	1	3000	1	1	1	0	0	0	1	1	20	0	19
ASV42	75	75	41	41	0	0.5	1	2	3.65854	0.0892326	1.12048	1.83586e-16	0.827022	0.827022	0	6	I	41	LA	1	0	0	0	1	3000	1	1	1	0	0	0	1	1	20	0	19
ASV90	75	75	41	41	0	0.25	1	4	3.65854	0.0892326	1.12048	2.93737e-16	0.827022	0.827022	0	6	I	41	LA	1	0	0	0	1	3000	1	1	1	0	0	0	1	1	20	0	19
ASV104	75	75	41	41	0	0.25	1	4	3.65854	0.0892326	1.12048	2.93737e-16	0.827022	0.827022	0	6	I	41	LA	1	0	0	0	1	3000	1	1	1	0	0	0	1	1	20	0	19
ASV114	75	75	41	41	0	0.2	1	5	3.65854	0.0892326	1.12048	4.40606e-16	0.827022	0.827022	0	6	I	41	LA	1	0	0	0	1	3000	1	1	1	0	0	0	1	1	20	0	19
ASV2	75	75	41	41	2	0.166667	0.666667	4	3.65854	0.0892326	1.12048	1.46869e-16	0.827022	0.827022	0	6	I	41	LA	1	0	0	0	1	3000	1	1	1	0	0	0	1	1	20	0	19
ASV35	75	75	41	41	1	0.5	0	2	3.65854	0.0892326	1.12048	1.10152e-16	0.827022	0.827022	0	6	I	41	LA	1	0	0	0	1	3000	1	1	1	0	0	0	1	1	20	0	19
ASV4	75	75	41	41	0	0.125	1	3	3.65854	0.0892326	1.12048	2.20303e-16	0.827022	0.827022	0	6	I	41	LA	1	0	0	0	1	3000	1	1	1	0	0	0	1	1	20	0	19
ASV45	75	75	41	41	0	0.333333	#NUM!	1	3.65854	0.0892326	1.12048	5.50758e-17	0.827022	0.827022	0	6	I	41	LA	1	0	0	0	1	3000	1	1	1	0	0	0	1	1	20	0	19
ASV98	75	75	41	41	0	0.25	1	4	3.65854	0.0892326	1.12048	2.93737e-16	0.827022	0.827022	0	6	I	41	LA	1	0	0	0	1	3000	1	1	1	0	0	0	1	1	20	0	19
ASV141	75	75	41	41	1	0.5	0	2	3.65854	0.0892326	1.12048	1.10152e-16	0.827022	0.827022	0	6	I	41	LA	1	0	0	0	1	3000	1	1	1	0	0	0	1	1	20	0	19
ASV115	75	75	41	41	0	0.2	1	5	3.65854	0.0892326	1.12048	4.40606e-16	0.827022	0.827022	0	6	I	41	LA	1	0	0	0	1	3000	1	1	1	0	0	0	1	1	20	0	19
ASV75	75	75	41	41	0	0.25	1	4	3.65854	0.0892326	1.12048	2.93737e-16	0.827022	0.827022	0	6	I	41	LA	1	0	0	0	1	3000	1	1	1	0	0	0	1	1	20	0	19
ASV37	75	75	41	41	0	0.5	1	2	3.65854	0.0892326	1.12048	1.83586e-16	0.827022	0.827022	0	6	I	41	LA	1	0	0	0	1	3000	1	1	1	0	0	0	1	1	20	0	19
ASV448	75	75	41	41	0	0.25	1	4	3.65854	0.0892326	1.12048	2.93737e-16	0.827022	0.827022	0	6	I	41	LA	1	0	0	0	1	3000	1	1	1	0	0	0	1	1	20	0	19
ASV95	75	75	41	41	0	0.25	1	4	3.65854	0.0892326	1.12048	2.93737e-16	0.827022	0.827022	0	6	I	41	LA	1	0	0	0	1	3000	1	1	1	0	0	0	1	1	20	0	19
ASV23	75	75	41	41	0	0.5	1	2	3.65854	0.0892326	1.12048	1.83586e-16	0.827022	0.827022	0	6	I	41	LA	1	0	0	0	1	3000	1	1	1	0	0	0	1	1	20	0	19
ASV65	75	75	41	41	0	0.333333	#NUM!	1	3.65854	0.0892326	1.12048	5.50758e-17	0.827022	0.827022	0	6	I	41	LA	1	0	0	0	1	3000	1	1	1	0	0	0	1	1	20	0	19
ASV79	75	75	41	41	0	0.5	1	2	3.65854	0.0892326	1.12048	1.83586e-16	0.827022	0.827022	0	6	I	41	LA	1	0	0	0	1	3000	1	1	1	0	0	0	1	1	20	0	19
ASV119	75	75	41	41	0	0.166667	1	6	3.65854	0.0892326	1.12048	1	0.827022	0.827022	1	6	I	41	LA	1	0	0	0	1	3000	1	1	1	0	0	0	1	1	20	0	19
ASV118	75	75	41	41	0	0.166667	1	6	3.65854	0.0892326	1.12048	1	0.827022	0.827022	1	6	I	41	LA	1	0	0	0	1	3000	1	1	1	0	0	0	1	1	20	0	19
ASV9	75	75	41	41	4	0.142857	0.333333	3	3.65854	0.0892326	1.12048	2.20303e-16	0.827022	0.827022	0	6	I	41	LA	1	0	0	0	1	3000	1	1	1	0	0	0	1	1	20	0	19
ASV39	75	75	41	41	0	0.333333	#NUM!	1	3.65854	0.0892326	1.12048	5.50758e-17	0.827022	0.827022	0	6	I	41	LA	1	0	0	0	1	3000	1	1	1	0	0	0	1	1	20	0	19
ASV24	75	75	41	41	0	0.5	1	2	3.65854	0.0892326	1.12048	1.83586e-16	0.827022	0.827022	3.67172e-17	6	I	41	LA	1	0	0	0	1	3000	1	1	1	0	0	0	1	1	20	0	19
ASV464	75	75	41	41	0	0.25	1	4	3.65854	0.0892326	1.12048	2.93737e-16	0.827022	0.827022	0	6	I	41	LA	1	0	0	0	1	3000	1	1	1	0	0	0	1	1	20	0	19
ASV330	75	75	41	41	0	0.2	1	5	3.65854	0.0892326	1.12048	4.40606e-16	0.827022	0.827022	0	6	I	41	LA	1	0	0	0	1	3000	1	1	1	0	0	0	1	1	20	0	19
ASV250	75	75	41	41	0	0.2	1	5	3.65854	0.0892326	1.12048	4.40606e-16	0.827022	0.827022	0	6	I	41	LA	1	0	0	0	1	3000	1	1	1	0	0	0	1	1	20	0	19
ASV62	75	75	41	41	0	0.166667	1	6	3.65854	0.0892326	1.12048	1	0.827022	0.827022	1	6	I	41	LA	1	0	0	0	1	3000	1	1	1	0	0	0	1	1	20	0	19
ASV86	75	75	41	41	0	0.166667	1	6	3.65854	0.0892326	1.12048	1	0.827022	0.827022	1	6	I	41	LA	1	0	0	0	1	3000	1	1	1	0	0	0	1	1	20	0	19
ASV109	75	75	41	41	0	0.2	1	5	3.65854	0.0892326	1.12048	4.40606e-16	0.827022	0.827022	0	6	I	41	LA	1	0	0	0	1	3000	1	1	1	0	0	0	1	1	20	0	19
ASV44	75	75	41	41	0	0.333333	#NUM!	1	3.65854	0.0892326	1.12048	5.50758e-17	0.827022	0.827022	0	6	I	41	LA	1	0	0	0	1	3000	1	1	1	0	0	0	1	1	20	0	19

[truncated: 2 more sheets: fun_genus_dsrna_barley, fun_genus_dsrna_fg_barley]
